# Supplementary material for: Transcriptome alterations of mitochondrial and coagulation function in schizophrenia by cortical sequencing analysis
Source: BMC Genomics. 2014 Dec 8;15(Suppl 9):S6. doi: 10.1186/1471-2164-15-S9-S6 (PMC4290619; doi:10.1186/1471-2164-15-S9-S6)
Supplement: Additional file 1 — The released human brain BA22 transcriptome NGS data profile from NCBI SRA database. [file 1471-2164-15-S9-S6-S1.xlsx]

## Sheet: Sheet1
Sample	ERS	ERR	Phenotype	OrganismPart	Age	Sex	Spots	Bases	Size
C01	ERS105746	ERR103421	Control	Superior temporal gyrus	50	Male	34762558	2.6G	1.8Gb
C02	ERS105734	ERR103422	Control	Superior temporal gyrus	58	Male	14881181	1.1G	895M
C04	ERS105729	ERR103423	Control	Superior temporal gyrus	43	Male	31819015	2.4G	1.7Gb
C05	ERS105733	ERR103424	Control	Superior temporal gyrus	34	Male	39185846	3G	2.1Gb
C06	ERS105745	ERR103425	Control	Superior temporal gyrus	38	Male	13593635	1G	825M
C10	ERS105741	ERR103426	Control	Superior temporal gyrus	73	Male	34946328	2.7G	2Gb
C23	ERS105743	ERR103427	Control	Superior temporal gyrus	28	Male	33654971	2.5G	1.7Gb
C25	ERS105739	ERR103428	Control	Superior temporal gyrus	19	Male	35210065	2.7G	2Gb
C26	ERS105744	ERR103429	Control	Superior temporal gyrus	39	Male	34071888	2.6G	1.8Gb
S01	ERS105742	ERR103430	Schizophrenia	Superior temporal gyrus	51	Male	13172066	1G	790.1M
S02	ERS105740	ERR103431	Schizophrenia	Superior temporal gyrus	57	Male	32470812	2.4G	1.7Gb
S04	ERS105737	ERR103432	Schizophrenia	Superior temporal gyrus	44	Male	14223494	1.1G	848.1M
S05	ERS105738	ERR103433	Schizophrenia	Superior temporal gyrus	30	Male	15053925	1.1G	901.5M
S06	ERS105732	ERR103434	Schizophrenia	Superior temporal gyrus	32	Male	15637089	1.2G	946.7M
S10	ERS105730	ERR103435	Schizophrenia	Superior temporal gyrus	75	Male	37953724	2.9G	2Gb
S23	ERS105736	ERR103436	Schizophrenia	Superior temporal gyrus	27	Male	36526047	2.7G	2Gb
S25	ERS105731	ERR103437	Schizophrenia	Superior temporal gyrus	27	Male	34205653	2.6G	1.9Gb
S26	ERS105735	ERR103438	Schizophrenia	Superior temporal gyrus	56	Male	37104431	2.8G	1.9Gb
