# Supplementary material for: Transcriptome alterations of mitochondrial and coagulation function in schizophrenia by cortical sequencing analysis
Source: BMC Genomics. 2014 Dec 8;15(Suppl 9):S6. doi: 10.1186/1471-2164-15-S9-S6 (PMC4290619; doi:10.1186/1471-2164-15-S9-S6)
Supplement: Additional file 2 — The schizophrenic candidate genes compared from different literature reviews. [file 1471-2164-15-S9-S6-S2.xlsx]

## Sheet: Sheet1
	SCZCGs		Huang et al.(2013)		Sellmann et al.(2013)		Wu et al.(2012)		Ayalew M et al.(2012)	Allen NC et al.(2008)	Sun J et al.(2008)	ClinVar							KJ Brennand et al.(2011)
Gene official name	under-expression	over-expression	under-expression	over-expression	under-expression	over-expression	under-expression	over-expression	Nature_2012_SCZ	SZ_Gene	Candidate_SCZ_2008	Pathogenic	Benign	Uncertain significance	association	not provided	protective	risk factor	GSE25673_iPSC_under-expression	GSE25673_iPSC_over-expression	counts	publication reports
DISC1	-	-	-	-	-	-	-	-	V	V	V	V	-	V	-	V	-	-	-	-	6	87
MTHFR	-	-	-	-	-	V	-	-	-	V	V	-	V	-	-	-	-	V	-	-	5	65
GAD1	-	-	-	-	V	-	V	-	V	V	V	-	-	-	-	-	-	-	-	-	5	15
COMT	-	-	-	-	-	-	-	-	V	V	V	-	V	-	-	-	-	V	-	-	5	278
BDNF	-	-	-	-	-	-	-	-	V	V	V	-	-	-	V	-	V	-	-	-	5	116
SYN2	-	-	-	-	-	-	-	V	V	V	V	-	-	-	-	-	-	-	-	-	4	4
RGS4	-	-	-	-	-	-	V	-	V	V	V	-	-	-	-	-	-	-	-	-	4	38
PRODH	-	-	-	-	-	-	-	-	-	V	V	V	-	-	-	-	-	V	-	-	4	18
NOS1	-	V	-	-	-	-	-	-	V	V	V	-	-	-	-	-	-	-	-	-	4	23
MAP6	V	-	-	-	-	V	-	-	V	V	-	-	-	-	-	-	-	-	-	-	4	1
HTR2A	-	-	-	-	-	-	-	-	V	V	V	-	-	-	-	-	-	V	-	-	4	96
DTNBP1	V	-	-	-	-	-	-	-	V	V	V	-	-	-	-	-	-	-	-	-	4	88
DRD4	-	-	-	-	-	-	-	-	-	V	V	V	V	-	-	-	-	-	-	-	4	61
DRD2	V	-	-	-	-	-	-	-	V	V	V	-	-	-	-	-	-	-	-	-	4	139
APOE	-	-	-	-	-	-	-	V	-	V	V	V	-	-	-	-	-	-	-	-	4	25
YWHAE	-	-	-	-	-	-	-	V	V	V	-	-	-	-	-	-	-	-	-	-	3	4
UBE2L3	V	-	-	-	-	V	-	-	-	V	-	-	-	-	-	-	-	-	-	-	3
TP53	V	-	-	-	-	-	-	-	-	V	V	-	-	-	-	-	-	-	-	-	3	12
STX1A	V	-	-	-	-	V	-	-	-	V	-	-	-	-	-	-	-	-	-	-	3	1
SPARCL1	V	-	-	-	-	-	V	-	-	V	-	-	-	-	-	-	-	-	-	-	3	1
SNAP25	-	-	-	-	-	-	V	-	V	V	-	-	-	-	-	-	-	-	-	-	3	13
SLC6A9	V	-	-	-	-	-	-	-	V	V	-	-	-	-	-	-	-	-	-	-	3	3
SLC1A2	-	-	-	-	-	-	-	-	V	V	V	-	-	-	-	-	-	-	-	-	3	7
SEZ6L2	V	-	-	-	-	V	V	-	-	-	-	-	-	-	-	-	-	-	-	-	3
RTN4R	-	-	-	-	-	-	V	-	-	V	-	-	-	-	-	-	-	V	-	-	3	7
RIMS3	-	-	-	-	-	V	V	-	V	-	-	-	-	-	-	-	-	-	-	-	3
PTPRZ1	-	-	-	-	-	-	-	-	V	V	V	-	-	-	-	-	-	-	-	-	3	2
PRNP	-	V	-	-	-	-	-	-	V	V	-	-	-	-	-	-	-	-	-	-	3	3
PLXNA2	-	-	-	-	-	-	-	-	V	V	V	-	-	-	-	-	-	-	-	-	3	8
PLLP	-	-	-	-	-	-	V	-	V	V	-	-	-	-	-	-	-	-	-	-	3
PDLIM5	-	-	-	-	-	V	-	-	-	V	V	-	-	-	-	-	-	-	-	-	3	6
PDE4D	V	-	-	-	-	-	-	-	V	V	-	-	-	-	-	-	-	-	-	-	3	3
PDE4B	V	-	-	-	-	-	-	-	V	V	-	-	-	-	-	-	-	-	-	-	3	11
NRXN1	-	-	V	-	-	-	-	-	-	V	-	-	-	-	-	-	-	V	-	-	3	23
NRGN	-	-	-	-	-	-	V	-	V	V	-	-	-	-	-	-	-	-	-	-	3	14
NRG1	-	-	-	-	-	-	-	-	V	V	V	-	-	-	-	-	-	-	-	-	3	107
NR4A2	-	-	-	-	-	-	-	-	V	V	V	-	-	-	-	-	-	-	-	-	3	9
NPY	-	-	-	-	-	-	-	-	V	V	-	-	V	-	-	-	-	-	-	-	3	8
NEFL	-	-	-	-	-	-	V	-	V	V	-	-	-	-	-	-	-	-	-	-	3
MOBP	-	-	-	-	-	-	-	V	V	V	-	-	-	-	-	-	-	-	-	-	3
MCTP2	-	-	-	-	V	-	-	-	V	V	-	-	-	-	-	-	-	-	-	-	3	1
MBP	-	-	-	-	-	-	-	V	V	V	-	-	-	-	-	-	-	-	-	-	3	2
MAGED2	V	-	-	-	V	-	V	-	-	-	-	-	-	-	-	-	-	-	-	-	3
KMO	-	-	-	-	-	-	-	-	V	V	-	V	-	-	-	-	-	-	-	-	3	5
IL1B	-	-	-	-	V	-	-	-	-	V	V	-	-	-	-	-	-	-	-	-	3	20
HSPA1A	-	-	-	-	-	-	-	V	V	V	-	-	-	-	-	-	-	-	-	-	3	4
GNAL	V	-	-	-	-	-	-	-	V	V	-	-	-	-	-	-	-	-	-	-	3
GJC2	-	-	-	V	-	-	-	-	-	V	-	V	-	-	-	-	-	-	-	-	3
GAP43	-	-	-	-	-	-	-	V	V	V	-	-	-	-	-	-	-	-	-	-	3	1
GABRB2	-	-	-	-	-	-	-	-	V	V	V	-	-	-	-	-	-	-	-	-	3	15
FGF1	-	V	-	-	-	-	-	V	-	V	-	-	-	-	-	-	-	-	-	-	3	2
FEZ1	-	-	-	-	-	-	V	-	V	V	-	-	-	-	-	-	-	-	-	-	3	10
FABP7	-	-	-	-	-	-	-	V	V	V	-	-	-	-	-	-	-	-	-	-	3	2
ERBB4	-	-	-	-	-	-	-	-	V	V	V	-	-	-	-	-	-	-	-	-	3	20
EGR4	-	-	V	-	-	-	V	-	-	V	-	-	-	-	-	-	-	-	-	-	3	2
EGR1	-	-	-	-	-	-	V	-	V	V	-	-	-	-	-	-	-	-	-	-	3	2
DUSP1	-	-	-	-	V	-	V	-	V	-	-	-	-	-	-	-	-	-	-	-	3	1
DRD3	-	-	-	-	-	-	-	-	-	V	V	-	-	-	-	-	-	V	-	-	3	82
CPLX2	-	-	-	-	-	-	-	V	V	V	-	-	-	-	-	-	-	-	-	-	3	4
CLU	-	-	-	-	-	-	-	V	V	V	-	-	-	-	-	-	-	-	-	-	3	3
CHGA	-	-	-	-	-	-	V	-	-	V	V	-	-	-	-	-	-	-	-	-	3	1
BAG3	-	-	V	-	-	-	-	V	-	V	-	-	-	-	-	-	-	-	-	-	3	1
ATF3	V	-	V	-	-	-	-	-	-	-	-	V	-	-	-	-	-	-	-	-	3
ZNF804A	-	-	-	-	-	-	-	-	V	V	-	-	-	-	-	-	-	-	-	-	2	51
ZNF616	-	-	V	-	-	V	-	-	-	-	-	-	-	-	-	-	-	-	-	-	2
ZNF589	-	-	-	V	-	V	-	-	-	-	-	-	-	-	-	-	-	-	-	-	2
ZNF200	V	-	-	-	-	V	-	-	-	-	-	-	-	-	-	-	-	-	-	-	2
ZNF181	V	-	-	-	-	-	-	-	-	V	-	-	-	-	-	-	-	-	-	-	2
ZDHHC13	V	-	V	-	-	-	-	-	-	-	-	-	-	-	-	-	-	-	-	-	2
YWHAZ	-	-	-	-	-	-	-	-	V	V	-	-	-	-	-	-	-	-	-	-	2	1
YWHAH	-	-	-	-	-	-	-	V	-	V	-	-	-	-	-	-	-	-	-	-	2	4
XBP1	-	-	-	-	V	-	-	-	-	V	-	-	-	-	-	-	-	-	-	-	2	6
WNT9A	-	V	-	-	-	-	-	-	-	-	-	V	-	-	-	-	-	-	-	-	2
WFS1	-	-	-	-	-	-	-	-	-	V	-	V	-	-	-	-	-	-	-	-	2
WDR67	V	-	-	-	-	V	-	-	-	-	-	-	-	-	-	-	-	-	-	-	2
VLDLR	-	-	-	-	-	-	-	-	V	V	-	-	-	-	-	-	-	-	-	-	2	2
VGF	-	-	-	-	-	-	V	-	-	V	-	-	-	-	-	-	-	-	-	-	2	1
VEPH1	-	V	V	-	-	-	-	-	-	-	-	-	-	-	-	-	-	-	-	-	2
UCP2	-	-	-	V	-	-	-	-	-	V	-	-	-	-	-	-	-	-	-	-	2	2
UBL7	V	-	-	-	-	-	V	-	-	-	-	-	-	-	-	-	-	-	-	-	2
TYROBP	-	-	-	-	V	-	-	-	-	V	-	-	-	-	-	-	-	-	-	-	2
TXNDC5	-	-	-	-	V	-	-	-	-	V	-	-	-	-	-	-	-	-	-	-	2	2
TUBA8	-	-	-	-	-	V	-	-	-	V	-	-	-	-	-	-	-	-	-	-	2	1
TTC13	-	-	-	-	-	-	-	-	-	V	-	V	-	-	-	-	-	-	-	-	2
TSPAN18	-	-	-	V	-	-	-	V	-	-	-	-	-	-	-	-	-	-	-	-	2	2
TSNAX	-	-	-	-	-	-	-	-	-	V	-	V	-	-	-	-	-	-	-	-	2	9
TSC22D1	-	-	-	-	V	-	V	-	-	-	-	-	-	-	-	-	-	-	-	-	2
TRPV1	V	-	-	-	-	V	-	-	-	-	-	-	-	-	-	-	-	-	-	-	2
TREX1	V	-	-	-	-	-	V	-	-	-	-	-	-	-	-	-	-	-	-	-	2
TREM2	-	-	-	-	V	-	-	-	-	V	-	-	-	-	-	-	-	-	-	-	2
TPP2	-	-	V	-	-	-	-	-	-	V	-	-	-	-	-	-	-	-	-	-	2
TPM3	-	V	-	-	V	-	-	-	-	-	-	-	-	-	-	-	-	-	-	-	2
TPH2	-	-	-	V	-	-	-	-	-	V	-	-	-	-	-	-	-	-	-	-	2	10
TPH1	-	-	-	-	-	-	-	-	-	V	V	-	-	-	-	-	-	-	-	-	2	22
TNXB	-	-	-	V	-	-	-	-	-	V	-	-	-	-	-	-	-	-	-	-	2	2
TNFRSF1B	-	-	V	-	-	-	-	-	-	V	-	-	-	-	-	-	-	-	-	-	2	3
TNF	-	-	-	-	-	-	-	-	-	V	V	-	-	-	-	-	-	-	-	-	2	27
TIMP1	-	-	-	-	V	-	-	V	-	-	-	-	-	-	-	-	-	-	-	-	2
THRA	-	-	-	-	-	V	-	V	-	-	-	-	-	-	-	-	-	-	-	-	2
TFAP2A	-	-	V	-	-	-	-	-	-	V	-	-	-	-	-	-	-	-	-	-	2
TF	-	-	-	-	-	-	V	-	-	V	-	-	-	-	-	-	-	-	-	-	2	2
TECR	-	-	-	V	-	-	-	-	-	V	-	-	-	-	-	-	-	-	-	-	2
TCF4	-	-	-	-	-	-	-	-	V	V	-	-	-	-	-	-	-	-	-	-	2	16
TBX1	-	-	-	-	-	-	-	-	-	V	-	V	-	-	-	-	-	-	-	-	2	3
TAP2	-	-	-	-	V	-	-	-	-	V	-	-	-	-	-	-	-	-	-	-	2	3
TAAR6	-	-	-	-	-	-	-	-	-	V	V	-	-	-	-	-	-	-	-	-	2	9
SYP	-	-	-	-	-	-	-	V	-	V	-	-	-	-	-	-	-	-	-	-	2	1
SYNGR1	-	-	-	-	-	-	-	-	-	V	V	-	-	-	-	-	-	-	-	-	2	3
STMN3	-	-	-	-	-	V	V	-	-	-	-	-	-	-	-	-	-	-	-	-	2
STAMBP	V	-	-	-	V	-	-	-	-	-	-	-	-	-	-	-	-	-	-	-	2
ST8SIA2	-	-	-	-	-	-	-	-	-	V	V	-	-	-	-	-	-	-	-	-	2	3
SST	-	-	-	-	-	-	V	-	-	V	-	-	-	-	-	-	-	-	-	-	2
SRR	-	-	-	-	-	-	-	-	-	V	V	-	-	-	-	-	-	-	-	-	2	4
SRP9	-	-	-	-	-	-	V	-	-	-	-	V	-	-	-	-	-	-	-	-	2
SPP1	-	-	-	-	-	-	V	-	-	V	-	-	-	-	-	-	-	-	-	-	2
SPOP	-	V	-	-	-	V	-	-	-	-	-	-	-	-	-	-	-	-	-	-	2
SPHAR	-	-	-	-	-	-	V	-	-	-	-	V	-	-	-	-	-	-	-	-	2
SOX10	-	-	-	-	-	-	-	-	-	V	V	-	-	-	-	-	-	-	-	-	2	4
SOD2	-	-	-	-	V	-	-	-	-	V	-	-	-	-	-	-	-	-	-	-	2	21
SOD1	-	-	-	-	-	-	-	V	V	-	-	-	-	-	-	-	-	-	-	-	2	1
SNCG	-	-	-	-	-	-	-	V	-	V	-	-	-	-	-	-	-	-	-	-	2
SNCA	-	-	-	-	-	-	-	V	V	-	-	-	-	-	-	-	-	-	-	-	2
SNAPIN	V	-	-	-	-	-	-	-	-	V	-	-	-	-	-	-	-	-	-	-	2
SNAP29	-	-	-	-	-	-	-	-	-	V	V	-	-	-	-	-	-	-	-	-	2	1
SLC6A5	-	-	-	-	-	-	-	-	V	V	-	-	-	-	-	-	-	-	-	-	2	1
SLC6A4	-	-	-	-	-	-	-	-	-	V	V	-	-	-	-	-	-	-	-	-	2	88
SLC6A3	-	-	-	-	-	-	-	-	V	V	-	-	-	-	-	-	-	-	-	-	2	51
SLC5A11	V	-	-	V	-	-	-	-	-	-	-	-	-	-	-	-	-	-	-	-	2
SLC25A5	V	-	-	-	-	-	V	-	-	-	-	-	-	-	-	-	-	-	-	-	2
SLC25A14	V	-	-	-	-	-	-	-	-	V	-	-	-	-	-	-	-	-	-	-	2	2
SLC1A5	-	-	-	-	V	-	-	-	-	V	-	-	-	-	-	-	-	-	-	-	2	1
SLC1A3	-	-	-	-	-	-	-	-	V	V	-	-	-	-	-	-	-	-	-	-	2	4
SLC1A1	-	-	-	-	-	-	-	-	-	V	-	V	-	-	-	-	-	-	-	-	2	11
SLC18A1	-	-	-	-	-	-	-	-	-	V	V	-	-	-	-	-	-	-	-	-	2	5
SIRT5	-	-	-	-	-	V	-	-	-	V	-	-	-	-	-	-	-	-	-	-	2	1
SHANK3	-	-	-	-	-	-	-	-	-	V	-	V	-	-	-	-	-	-	-	-	2	3
SH3GL2	-	-	-	-	-	-	V	-	V	-	-	-	-	-	-	-	-	-	-	-	2
SERPINI1	-	-	-	-	-	-	V	-	V	-	-	-	-	-	-	-	-	-	-	-	2
SERPIND1	V	-	-	-	-	-	V	-	-	-	-	-	-	-	-	-	-	-	-	-	2
SERPINA1	-	-	V	-	-	-	-	-	-	V	-	-	-	-	-	-	-	-	-	-	2	1
S100B	-	-	-	-	-	-	-	V	-	V	-	-	-	-	-	-	-	-	-	-	2	8
S100A13	-	V	-	-	-	-	-	V	-	-	-	-	-	-	-	-	-	-	-	-	2
RYR3	-	-	-	-	-	V	-	-	-	V	-	-	-	-	-	-	-	-	-	-	2	1
RSPH9	-	-	-	V	-	-	-	V	-	-	-	-	-	-	-	-	-	-	-	-	2
RPS14	-	V	-	-	-	-	-	V	-	-	-	-	-	-	-	-	-	-	-	-	2
RPRM	-	V	-	-	-	-	-	V	-	-	-	-	-	-	-	-	-	-	-	-	2
RNF187	-	-	-	V	-	-	-	-	-	-	-	V	-	-	-	-	-	-	-	-	2
RGS7	-	-	V	-	-	-	-	-	-	-	-	V	-	-	-	-	-	-	-	-	2
RGS10	-	-	-	-	V	-	-	-	-	V	-	-	-	-	-	-	-	-	-	-	2	1
RELN	-	-	-	-	-	-	-	-	V	V	-	-	-	-	-	-	-	-	-	-	2	24
RBP1	-	-	-	-	-	-	-	V	-	V	-	-	-	-	-	-	-	-	-	-	2
RBMXL1	V	-	-	-	V	-	-	-	-	-	-	-	-	-	-	-	-	-	-	-	2
QKI	-	-	-	-	-	-	-	-	V	V	-	-	-	-	-	-	-	-	-	-	2	1
PTGS2	-	-	-	-	-	-	V	-	-	V	-	-	-	-	-	-	-	-	-	-	2	3
PTGDS	-	-	-	-	-	-	V	-	-	V	-	-	-	-	-	-	-	-	-	-	2	1
PSEN2	-	-	-	-	-	-	-	-	-	V	-	V	-	-	-	-	-	-	-	-	2	1
PSAP	-	-	-	-	-	-	-	-	V	V	-	-	-	-	-	-	-	-	-	-	2	1
PRKCG	-	-	-	-	-	-	-	V	-	V	-	-	-	-	-	-	-	-	-	-	2
PRKCA	-	-	-	-	-	-	-	-	V	V	-	-	-	-	-	-	-	-	-	-	2	3
PRKACA	V	-	-	-	-	-	V	-	-	-	-	-	-	-	-	-	-	-	-	-	2
PPP6C	V	-	-	-	V	-	-	-	-	-	-	-	-	-	-	-	-	-	-	-	2
PPP3CC	-	-	-	-	-	-	-	-	-	V	V	-	-	-	-	-	-	-	-	-	2	10
PPP3CA	-	-	-	-	-	-	V	-	-	V	-	-	-	-	-	-	-	-	-	-	2	1
POLH	-	-	-	-	-	V	-	V	-	-	-	-	-	-	-	-	-	-	-	-	2
PNPLA8	-	-	-	-	-	-	-	-	V	V	-	-	-	-	-	-	-	-	-	-	2	1
PMCH	-	V	-	-	-	-	-	-	-	V	-	-	-	-	-	-	-	-	-	-	2	1
PLP1	-	-	-	-	-	-	V	-	-	V	-	-	-	-	-	-	-	-	-	-	2	1
PLCE1	-	V	-	-	-	-	-	-	-	V	-	-	-	-	-	-	-	-	-	-	2
PLCB3	-	V	-	-	-	-	-	-	-	V	-	-	-	-	-	-	-	-	-	-	2
PLA2G4C	V	-	-	-	-	-	-	-	-	V	-	-	-	-	-	-	-	-	-	-	2	2
PKM2	-	-	-	-	-	-	V	-	V	-	-	-	-	-	-	-	-	-	-	-	2
PIP5K1C	-	-	-	-	-	-	V	-	-	V	-	-	-	-	-	-	-	-	-	-	2
PICK1	V	-	-	-	-	-	-	-	-	V	-	-	-	-	-	-	-	-	-	-	2	4
PICALM	-	-	-	-	V	-	-	-	-	V	-	-	-	-	-	-	-	-	-	-	2
PHLDA1	-	-	V	-	V	-	-	-	-	-	-	-	-	-	-	-	-	-	-	-	2
PGBD5	-	-	-	-	-	V	-	-	-	-	-	V	-	-	-	-	-	-	-	-	2
PEA15	-	-	-	-	-	-	-	V	-	V	-	-	-	-	-	-	-	-	-	-	2	1
PDYN	-	-	-	-	-	-	-	-	V	V	-	-	-	-	-	-	-	-	-	-	2	2
PDE7B	-	-	-	-	-	-	-	-	V	V	-	-	-	-	-	-	-	-	-	-	2	1
PCM1	-	-	-	-	-	-	-	-	V	V	-	-	-	-	-	-	-	-	-	-	2	4
PCK2	-	-	-	-	V	-	-	-	-	V	-	-	-	-	-	-	-	-	-	-	2
PCDHGC3	-	-	-	-	-	V	-	-	-	V	-	-	-	-	-	-	-	-	-	-	2
PAWR	-	-	-	-	V	-	-	-	-	V	-	-	-	-	-	-	-	-	-	-	2	3
OR2T6	-	-	-	-	V	-	-	-	-	-	-	V	-	-	-	-	-	-	-	-	2
OR2L8	-	-	-	-	-	V	-	-	-	-	-	V	-	-	-	-	-	-	-	-	2
OPCML	-	-	-	-	-	V	-	-	-	V	-	-	-	-	-	-	-	-	-	-	2	4
OMG	-	-	-	-	-	-	V	-	-	V	-	-	-	-	-	-	-	-	-	-	2	1
OBSCN	-	-	-	-	-	V	-	-	-	-	-	V	-	-	-	-	-	-	-	-	2
NVL	-	-	-	-	-	V	-	-	-	-	-	V	-	-	-	-	-	-	-	-	2
NUMBL	-	-	-	-	-	-	-	-	-	V	V	-	-	-	-	-	-	-	-	-	2	1
NUDT3	-	V	-	-	-	-	-	V	-	-	-	-	-	-	-	-	-	-	-	-	2
NUDT22	V	-	-	-	-	-	V	-	-	-	-	-	-	-	-	-	-	-	-	-	2
NTNG1	-	-	-	-	-	-	-	-	V	V	-	-	-	-	-	-	-	-	-	-	2	3
NTF3	-	-	-	-	-	-	-	-	V	V	-	-	-	-	-	-	-	-	-	-	2	2
NR4A3	-	-	-	-	-	-	-	-	V	V	-	-	-	-	-	-	-	-	-	-	2	1
NR4A1	-	-	-	-	-	-	V	-	-	V	-	-	-	-	-	-	-	-	-	-	2	3
NPTX1	-	-	-	-	-	V	-	V	-	-	-	-	-	-	-	-	-	-	-	-	2
NPAS2	-	-	-	-	-	-	-	-	V	V	-	-	-	-	-	-	-	-	-	-	2	1
NOTCH4	-	-	-	-	-	-	-	-	-	V	V	-	-	-	-	-	-	-	-	-	2	26
NID1	-	-	V	-	-	-	-	-	-	-	-	V	-	-	-	-	-	-	-	-	2
NEU4	-	-	-	V	-	-	-	-	-	V	-	-	-	-	-	-	-	-	-	-	2
NEFM	-	-	-	-	-	-	-	-	V	V	-	-	-	-	-	-	-	-	-	-	2	1
NECAB3	V	-	-	-	-	-	V	-	-	-	-	-	-	-	-	-	-	-	-	-	2
NDUFV2	-	-	-	-	-	-	-	-	V	V	-	-	-	-	-	-	-	-	-	-	2	3
NDUFB11	V	-	-	-	-	-	V	-	-	-	-	-	-	-	-	-	-	-	-	-	2
NDRG1	-	-	-	-	-	-	-	V	-	V	-	-	-	-	-	-	-	-	-	-	2
NCAM1	-	-	-	-	-	-	-	-	V	V	-	-	-	-	-	-	-	-	-	-	2	4
NAGS	V	-	-	-	-	-	-	-	-	V	-	-	-	-	-	-	-	-	-	-	2
MYOZ1	-	-	V	-	-	-	-	-	-	V	-	-	-	-	-	-	-	-	-	-	2
MYOCD	V	-	V	-	-	-	-	-	-	-	-	-	-	-	-	-	-	-	-	-	2
MYO1F	-	-	V	-	V	-	-	-	-	-	-	-	-	-	-	-	-	-	-	-	2
MYL6	-	-	-	-	V	-	-	V	-	-	-	-	-	-	-	-	-	-	-	-	2
MYL12B	-	V	-	-	-	-	V	-	-	-	-	-	-	-	-	-	-	-	-	-	2
MTR	-	-	-	-	-	-	-	-	-	V	-	V	-	-	-	-	-	-	-	-	2	3
MRPL43	V	-	-	-	-	V	-	-	-	-	-	-	-	-	-	-	-	-	-	-	2
MOG	-	-	-	-	-	-	-	-	V	V	-	-	-	-	-	-	-	-	-	-	2	3
MICB	-	-	-	-	-	-	-	-	-	V	V	-	-	-	-	-	-	-	-	-	2	2
METTL15	V	-	-	V	-	-	-	-	-	-	-	-	-	-	-	-	-	-	-	-	2
MEIS2	-	V	-	-	-	V	-	-	-	-	-	-	-	-	-	-	-	-	-	-	2	1
MEGF10	-	-	-	-	-	-	-	-	V	V	-	-	-	-	-	-	-	-	-	-	2	2
MDH1	-	-	-	-	-	-	V	-	-	V	-	-	-	-	-	-	-	-	-	-	2
MARK1	-	-	-	-	-	V	-	-	-	-	-	V	-	-	-	-	-	-	-	-	2
MAPT	-	-	-	-	-	-	-	-	V	V	-	-	-	-	-	-	-	-	-	-	2	4
MAP4K4	-	V	-	-	-	-	-	V	-	-	-	-	-	-	-	-	-	-	-	-	2
MAP4	-	-	-	-	-	-	-	V	-	V	-	-	-	-	-	-	-	-	-	-	2	1
MAL	-	-	-	-	-	-	-	-	V	V	-	-	-	-	-	-	-	-	-	-	2
MAGI3	-	-	-	-	-	-	-	-	-	V	V	-	-	-	-	-	-	-	-	-	2
MAGI2	-	-	-	-	-	-	-	-	-	V	V	-	-	-	-	-	-	-	-	-	2	1
MAGI1	-	-	-	-	-	-	-	-	-	V	V	-	-	-	-	-	-	-	-	-	2	2
MAG	-	-	-	-	-	-	V	-	-	V	-	-	-	-	-	-	-	-	-	-	2	5
MAFB	-	-	V	-	V	-	-	-	-	-	-	-	-	-	-	-	-	-	-	-	2
LST1	-	-	-	-	V	-	-	-	-	V	-	-	-	-	-	-	-	-	-	-	2
LSAMP	-	-	-	-	-	V	-	-	-	V	-	-	-	-	-	-	-	-	-	-	2
LPL	-	-	-	-	V	-	-	-	V	-	-	-	-	-	-	-	-	-	-	-	2	3
LMO3	-	V	-	-	-	-	-	-	V	-	-	-	-	-	-	-	-	-	-	-	2
LIMD2	-	-	-	V	V	-	-	-	-	-	-	-	-	-	-	-	-	-	-	-	2
LAPTM4B	V	-	-	-	-	-	V	-	-	-	-	-	-	-	-	-	-	-	-	-	2
KLHDC3	-	-	-	-	-	V	V	-	-	-	-	-	-	-	-	-	-	-	-	-	2
KLF6	-	-	-	-	V	-	-	-	-	V	-	-	-	-	-	-	-	-	-	-	2
KLF5	-	-	-	-	-	-	-	-	V	V	-	-	-	-	-	-	-	-	-	-	2	1
KIFC2	-	-	-	-	-	V	V	-	-	-	-	-	-	-	-	-	-	-	-	-	2
KIF2A	-	-	-	-	-	-	-	-	V	V	-	-	-	-	-	-	-	-	-	-	2	1
KIAA1683	V	-	-	V	-	-	-	-	-	-	-	-	-	-	-	-	-	-	-	-	2
KEAP1	V	-	-	-	V	-	-	-	-	-	-	-	-	-	-	-	-	-	-	-	2
KCNH1	-	-	-	-	-	-	-	-	-	V	-	V	-	-	-	-	-	-	-	-	2	1
JUN	-	-	V	-	V	-	-	-	-	-	-	-	-	-	-	-	-	-	-	-	2
JAG2	-	-	-	-	-	V	-	-	-	V	-	-	-	-	-	-	-	-	-	-	2	2
IRF6	-	-	V	-	-	-	-	-	-	-	-	V	-	-	-	-	-	-	-	-	2
INPP5F	-	-	-	-	V	-	V	-	-	-	-	-	-	-	-	-	-	-	-	-	2
INA	-	-	-	-	-	-	V	-	-	V	-	-	-	-	-	-	-	-	-	-	2
IL4	-	-	-	-	-	-	-	-	-	V	V	-	-	-	-	-	-	-	-	-	2	4
IL32	V	-	-	-	V	-	-	-	-	-	-	-	-	-	-	-	-	-	-	-	2
IL1A	-	-	-	-	V	-	-	-	-	V	-	-	-	-	-	-	-	-	-	-	2	6
IL18BP	-	-	-	-	-	-	V	-	-	V	-	-	-	-	-	-	-	-	-	-	2	1
IL10RA	-	-	-	-	V	-	-	-	-	V	-	-	-	-	-	-	-	-	-	-	2	1
IL10	-	-	-	-	-	-	-	-	-	V	V	-	-	-	-	-	-	-	-	-	2	12
IGF1R	-	-	-	-	-	-	-	-	V	V	-	-	-	-	-	-	-	-	-	-	2	1
IFT140	-	-	V	-	-	V	-	-	-	-	-	-	-	-	-	-	-	-	-	-	2
IFITM3	-	-	-	-	-	-	-	V	V	-	-	-	-	-	-	-	-	-	-	-	2
HTR7	-	-	-	-	-	-	-	-	V	V	-	-	-	-	-	-	-	-	-	-	2	6
HTR3A	-	-	-	-	-	-	-	-	-	V	V	-	-	-	-	-	-	-	-	-	2	14
HTR1A	-	-	-	-	-	-	-	-	-	V	V	-	-	-	-	-	-	-	-	-	2	20
HSPA1B	-	-	-	-	-	-	-	-	V	V	-	-	-	-	-	-	-	-	-	-	2	5
HRH2	-	-	-	-	V	-	-	-	-	V	-	-	-	-	-	-	-	-	-	-	2	3
HRH1	-	-	-	-	-	-	-	-	-	V	V	-	-	-	-	-	-	-	-	-	2	6
HR	V	-	-	-	-	-	V	-	-	-	-	-	-	-	-	-	-	-	-	-	2
HNMT	-	-	-	-	V	-	-	-	-	V	-	-	-	-	-	-	-	-	-	-	2	1
HLA-DQB1	-	-	V	-	-	V	-	-	-	-	-	-	-	-	-	-	-	-	-	-	2	5
HLA-DPA1	-	-	V	-	V	-	-	-	-	-	-	-	-	-	-	-	-	-	-	-	2	1
HINT1	-	-	-	-	-	-	V	-	V	-	-	-	-	-	-	-	-	-	-	-	2	1
HES6	-	-	V	-	-	-	V	-	-	-	-	-	-	-	-	-	-	-	-	-	2
GSTM1	-	-	-	-	-	-	-	-	-	V	V	-	-	-	-	-	-	-	-	-	2	9
GSN	-	-	-	-	-	-	-	-	V	V	-	-	-	-	-	-	-	-	-	-	2
GSK3B	-	-	-	-	-	-	-	-	-	V	V	-	-	-	-	-	-	-	-	-	2	17
GRM7	-	-	-	-	-	-	-	-	V	V	-	-	-	-	-	-	-	-	-	-	2	9
GRM5	-	-	-	-	-	-	-	-	V	V	-	-	-	-	-	-	-	-	-	-	2	4
GRM4	-	-	-	-	-	-	-	-	V	V	-	-	-	-	-	-	-	-	-	-	2	4
GRM3	-	-	-	-	-	-	-	-	-	V	V	-	-	-	-	-	-	-	-	-	2	29
GRM1	-	V	-	-	-	-	-	-	V	-	-	-	-	-	-	-	-	-	-	-	2	3
GRINA	V	-	-	-	-	-	V	-	-	-	-	-	-	-	-	-	-	-	-	-	2
GRIN2B	-	-	-	-	-	-	-	-	-	V	V	-	-	-	-	-	-	-	-	-	2	24
GRIN2A	-	-	-	-	-	-	-	-	V	V	-	-	-	-	-	-	-	-	-	-	2	11
GRIN1	-	-	-	-	-	-	-	-	-	V	V	-	-	-	-	-	-	-	-	-	2	16
GRIK4	-	-	-	-	-	-	-	-	V	V	-	-	-	-	-	-	-	-	-	-	2	4
GRIK3	-	-	-	-	-	-	-	-	-	V	V	-	-	-	-	-	-	-	-	-	2	9
GRIA4	-	-	-	-	-	-	-	-	V	V	-	-	-	-	-	-	-	-	-	-	2	10
GRIA3	-	-	-	-	-	-	-	-	V	V	-	-	-	-	-	-	-	-	-	-	2	4
GRIA1	-	-	-	-	-	-	-	-	V	V	-	-	-	-	-	-	-	-	-	-	2	7
GPX3	-	-	-	-	V	-	V	-	-	-	-	-	-	-	-	-	-	-	-	-	2	1
GPX1	-	-	-	-	V	-	-	-	-	V	-	-	-	-	-	-	-	-	-	-	2	4
GPR137B	-	-	-	-	-	-	-	-	V	-	-	V	-	-	-	-	-	-	-	-	2	1
GPM6A	-	-	-	-	-	-	-	-	V	V	-	-	-	-	-	-	-	-	-	-	2	2
GNPDA1	-	-	-	-	-	V	-	-	V	-	-	-	-	-	-	-	-	-	-	-	2
GNPAT	-	-	-	-	-	-	-	-	-	V	-	V	-	-	-	-	-	-	-	-	2	1
GNB1L	-	-	-	-	-	-	-	-	V	V	-	-	-	-	-	-	-	-	-	-	2	3
GNAO1	-	-	-	-	-	-	-	-	V	V	-	-	-	-	-	-	-	-	-	-	2
GMPPB	-	-	-	-	V	-	V	-	-	-	-	-	-	-	-	-	-	-	-	-	2
GLUL	-	-	-	-	-	-	-	V	-	V	-	-	-	-	-	-	-	-	-	-	2	3
GLS	-	-	-	V	-	-	-	-	-	V	-	-	-	-	-	-	-	-	-	-	2	4
GLA	V	-	-	-	-	-	V	-	-	-	-	-	-	-	-	-	-	-	-	-	2
GGA2	-	-	V	-	-	V	-	-	-	-	-	-	-	-	-	-	-	-	-	-	2
GFRA2	V	-	-	-	-	-	-	-	-	V	-	-	-	-	-	-	-	-	-	-	2	4
GFRA1	-	-	-	-	V	-	-	-	-	V	-	-	-	-	-	-	-	-	-	-	2	2
GFAP	-	-	-	-	-	-	-	V	-	V	-	-	-	-	-	-	-	-	-	-	2
GC	-	-	-	-	-	V	-	-	-	V	-	-	-	-	-	-	-	-	-	-	2
GAS2L1	-	-	-	-	-	V	-	-	-	V	-	-	-	-	-	-	-	-	-	-	2	1
GABRG2	-	-	-	-	-	-	-	-	-	V	V	-	-	-	-	-	-	-	-	-	2	4
GABRB3	-	-	-	-	-	V	-	-	V	-	-	-	-	-	-	-	-	-	-	-	2	4
GABRA6	-	-	-	-	-	-	-	-	-	V	V	-	-	-	-	-	-	-	-	-	2	4
GABRA5	-	-	-	-	-	-	-	V	-	V	-	-	-	-	-	-	-	-	-	-	2	2
GABRA1	-	-	-	-	-	-	-	-	-	V	V	-	-	-	-	-	-	-	-	-	2	4
GABBR1	-	-	-	-	-	-	-	-	-	V	V	-	-	-	-	-	-	-	-	-	2	3
G0S2	-	-	-	-	-	-	-	V	-	-	-	V	-	-	-	-	-	-	-	-	2
FZD3	-	-	-	-	-	-	-	-	V	V	-	-	-	-	-	-	-	-	-	-	2	12
FYN	-	-	-	-	-	-	-	-	V	V	-	-	-	-	-	-	-	-	-	-	2	5
FYB	-	-	V	-	V	-	-	-	-	-	-	-	-	-	-	-	-	-	-	-	2
FXYD2	-	-	-	-	-	-	-	-	-	V	V	-	-	-	-	-	-	-	-	-	2
FXYD1	-	-	-	-	-	-	-	V	-	V	-	-	-	-	-	-	-	-	-	-	2
FTL	-	-	-	-	-	-	-	V	-	-	-	V	-	-	-	-	-	-	-	-	2
FTCD	-	-	V	-	-	V	-	-	-	-	-	-	-	-	-	-	-	-	-	-	2
FOXP2	-	-	-	-	-	-	-	-	-	V	V	-	-	-	-	-	-	-	-	-	2	8
FOXH1	-	-	-	-	V	-	-	V	-	-	-	-	-	-	-	-	-	-	-	-	2
FOS	-	-	-	-	V	-	V	-	-	-	-	-	-	-	-	-	-	-	-	-	2
FNDC4	V	-	-	-	-	-	V	-	-	-	-	-	-	-	-	-	-	-	-	-	2
FN1	V	-	-	-	-	-	-	-	-	V	-	-	-	-	-	-	-	-	-	-	2	1
FGL1	-	V	-	-	-	V	-	-	-	-	-	-	-	-	-	-	-	-	-	-	2
FGFR3	-	-	-	-	-	-	-	-	V	V	-	-	-	-	-	-	-	-	-	-	2
FGD2	-	-	-	V	-	-	V	-	-	-	-	-	-	-	-	-	-	-	-	-	2
FBP1	-	-	-	-	V	-	-	-	-	V	-	-	-	-	-	-	-	-	-	-	2	1
FAM71E1	V	-	-	-	-	-	V	-	-	-	-	-	-	-	-	-	-	-	-	-	2
FAM3B	-	-	-	V	-	-	-	-	-	V	-	-	-	-	-	-	-	-	-	-	2
EVC	-	-	-	V	-	-	V	-	-	-	-	-	-	-	-	-	-	-	-	-	2
ESRP1	V	-	V	-	-	-	-	-	-	-	-	-	-	-	-	-	-	-	-	-	2
ERBB3	-	-	-	-	-	-	-	-	-	V	V	-	-	-	-	-	-	-	-	-	2	4
EML1	-	-	-	-	V	-	-	-	V	-	-	-	-	-	-	-	-	-	-	-	2
EIF2C1	-	-	-	V	-	V	-	-	-	-	-	-	-	-	-	-	-	-	-	-	2	1
EHMT2	-	V	-	-	-	-	-	-	-	V	-	-	-	-	-	-	-	-	-	-	2	1
EGLN1	-	-	-	-	-	-	-	-	-	V	-	V	-	-	-	-	-	-	-	-	2
EGF	-	-	-	-	-	-	-	-	V	V	-	-	-	-	-	-	-	-	-	-	2	6
DYNLL1	-	-	-	-	-	-	-	V	-	V	-	-	-	-	-	-	-	-	-	-	2
DUSP6	-	-	-	-	-	-	-	-	V	V	-	-	-	-	-	-	-	-	-	-	2	1
DUSP5	-	-	-	-	V	-	V	-	-	-	-	-	-	-	-	-	-	-	-	-	2
DNM1	V	-	-	-	-	-	V	-	-	-	-	-	-	-	-	-	-	-	-	-	2
DNAJA4	-	-	-	-	-	-	-	V	V	-	-	-	-	-	-	-	-	-	-	-	2
DLG2	-	-	-	-	-	-	-	V	V	-	-	-	-	-	-	-	-	-	-	-	2	3
DLEC1	-	-	-	V	-	-	-	V	-	-	-	-	-	-	-	-	-	-	-	-	2
DISC2	-	-	-	-	-	-	-	-	-	V	-	V	-	-	-	-	-	-	-	-	2	1
DGCR2	-	-	-	-	-	-	-	-	-	V	V	-	-	-	-	-	-	-	-	-	2	3
DDR1	-	-	-	-	-	-	-	-	V	V	-	-	-	-	-	-	-	-	-	-	2	1
DAOA	-	-	-	-	-	-	-	-	-	V	V	-	-	-	-	-	-	-	-	-	2	58
DAO	-	-	-	-	-	-	-	-	-	V	V	-	-	-	-	-	-	-	-	-	2	26
CYR61	-	-	-	-	V	-	V	-	-	-	-	-	-	-	-	-	-	-	-	-	2
CYP1A2	-	-	-	-	-	-	-	-	-	V	V	-	-	-	-	-	-	-	-	-	2	23
CSNK2B	V	-	-	-	V	-	-	-	-	-	-	-	-	-	-	-	-	-	-	-	2
CSF2RA	-	-	-	-	-	-	-	-	-	V	V	-	-	-	-	-	-	-	-	-	2	3
CPLX1	-	-	-	-	-	-	V	-	-	V	-	-	-	-	-	-	-	-	-	-	2	2
COX5A	V	-	-	-	-	-	V	-	-	-	-	-	-	-	-	-	-	-	-	-	2
COG2	-	-	-	-	-	-	-	-	-	V	-	V	-	-	-	-	-	-	-	-	2
CNTF	-	-	-	-	-	-	-	-	-	V	-	-	V	-	-	-	-	-	-	-	2	4
CNR1	-	-	-	-	-	-	-	-	V	V	-	-	-	-	-	-	-	-	-	-	2	19
CNP	-	-	-	-	-	-	V	-	-	V	-	-	-	-	-	-	-	-	-	-	2	8
CNIH4	V	-	-	-	-	-	-	-	-	-	-	V	-	-	-	-	-	-	-	-	2
CLTCL1	-	-	-	-	-	V	-	-	-	V	-	-	-	-	-	-	-	-	-	-	2
CLINT1	-	-	-	-	-	-	-	-	-	V	V	-	-	-	-	-	-	-	-	-	2	4
CLDND1	-	-	V	-	-	-	V	-	-	-	-	-	-	-	-	-	-	-	-	-	2
CLDN11	-	-	-	-	-	-	V	-	-	V	-	-	-	-	-	-	-	-	-	-	2	1
CHRNA7	-	-	-	-	-	-	-	-	V	V	-	-	-	-	-	-	-	-	-	-	2	29
CHRFAM7A	-	-	-	-	-	-	-	-	-	V	V	-	-	-	-	-	-	-	-	-	2	4
CHL1	-	-	-	-	-	-	-	-	-	V	V	-	-	-	-	-	-	-	-	-	2	5
CHI3L1	-	-	-	-	V	-	-	-	-	V	-	-	-	-	-	-	-	-	-	-	2	7
CHGB	-	-	-	-	-	-	-	-	-	V	V	-	-	-	-	-	-	-	-	-	2	2
CHAT	-	-	-	-	-	-	-	-	-	V	V	-	-	-	-	-	-	-	-	-	2	2
CDKN1A	-	-	-	-	V	-	-	V	-	-	-	-	-	-	-	-	-	-	-	-	2
CD74	-	-	-	-	V	-	V	-	-	-	-	-	-	-	-	-	-	-	-	-	2
CD68	-	-	-	-	V	-	V	-	-	-	-	-	-	-	-	-	-	-	-	-	2
CD14	-	-	V	-	-	-	-	-	-	V	-	-	-	-	-	-	-	-	-	-	2	1
CCL2	-	-	-	-	V	-	-	-	-	V	-	-	-	-	-	-	-	-	-	-	2	5
CCKAR	-	-	-	-	-	-	-	-	-	V	V	-	-	-	-	-	-	-	-	-	2	11
CCK	-	-	-	-	-	-	V	-	-	V	-	-	-	-	-	-	-	-	-	-	2	5
CATSPERG	-	V	V	-	-	-	-	-	-	-	-	-	-	-	-	-	-	-	-	-	2
CARTPT	-	-	-	-	-	-	-	V	-	V	-	-	-	-	-	-	-	-	-	-	2	2
CACNA1F	-	V	-	-	-	-	-	-	-	V	-	-	-	-	-	-	-	-	-	-	2
CABP1	V	-	-	-	-	-	V	-	-	-	-	-	-	-	-	-	-	-	-	-	2
C6orf136	V	-	-	-	-	V	-	-	-	-	-	-	-	-	-	-	-	-	-	-	2
C20orf201	-	-	V	-	-	-	V	-	-	-	-	-	-	-	-	-	-	-	-	-	2
C1orf198	-	-	-	-	-	-	-	-	-	V	-	V	-	-	-	-	-	-	-	-	2
C17orf69	-	-	V	-	-	V	-	-	-	-	-	-	-	-	-	-	-	-	-	-	2
C10orf10	-	-	V	-	-	-	-	V	-	-	-	-	-	-	-	-	-	-	-	-	2
BMP6	-	-	-	-	V	-	-	-	-	V	-	-	-	-	-	-	-	-	-	-	2	1
BLOC1S1	-	-	-	-	-	-	-	V	-	V	-	-	-	-	-	-	-	-	-	-	2
BICD1	-	V	-	-	-	V	-	-	-	-	-	-	-	-	-	-	-	-	-	-	2
AZIN1	-	-	-	-	-	-	-	-	V	V	-	-	-	-	-	-	-	-	-	-	2
AXIN2	-	-	V	-	-	V	-	-	-	-	-	-	-	-	-	-	-	-	-	-	2
ATXN1	-	-	-	-	-	-	-	-	V	V	-	-	-	-	-	-	-	-	-	-	2	2
ATP2B2	-	-	-	-	-	-	V	-	-	V	-	-	-	-	-	-	-	-	-	-	2	1
ATP1B3	-	-	-	-	V	-	V	-	-	-	-	-	-	-	-	-	-	-	-	-	2
ATE1	-	-	-	V	-	-	-	-	-	V	-	-	-	-	-	-	-	-	-	-	2
ARSA	V	-	-	-	-	-	-	-	-	V	-	-	-	-	-	-	-	-	-	-	2
ARMC3	-	V	-	-	-	-	-	-	-	V	-	-	-	-	-	-	-	-	-	-	2
ARHGAP9	-	-	-	-	V	-	-	V	-	-	-	-	-	-	-	-	-	-	-	-	2
ARHGAP36	V	-	V	-	-	-	-	-	-	-	-	-	-	-	-	-	-	-	-	-	2
ARHGAP18	-	-	-	-	-	-	-	-	V	V	-	-	-	-	-	-	-	-	-	-	2	1
APP	-	-	-	-	-	-	-	V	-	V	-	-	-	-	-	-	-	-	-	-	2	1
APOL6	-	-	V	-	-	-	-	-	-	V	-	-	-	-	-	-	-	-	-	-	2	1
APOL1	-	-	-	-	V	-	-	-	-	V	-	-	-	-	-	-	-	-	-	-	2	4
APOD	-	-	-	-	-	-	V	-	-	V	-	-	-	-	-	-	-	-	-	-	2	2
APEX1	V	-	-	-	-	-	V	-	-	-	-	-	-	-	-	-	-	-	-	-	2
APC	-	-	-	-	-	-	-	-	V	V	-	-	-	-	-	-	-	-	-	-	2
ANK3	-	-	-	-	-	-	-	-	V	V	-	-	-	-	-	-	-	-	-	-	2	12
ANGEL1	V	-	-	V	-	-	-	-	-	-	-	-	-	-	-	-	-	-	-	-	2
ALDH3A1	V	-	-	-	V	-	-	-	-	-	-	-	-	-	-	-	-	-	-	-	2	1
ALDH1A3	V	-	-	-	-	-	-	-	-	V	-	-	-	-	-	-	-	-	-	-	2	1
ALDH1A2	-	-	V	-	-	-	-	-	-	V	-	-	-	-	-	-	-	-	-	-	2	1
ALDH1A1	-	-	-	-	-	-	-	-	V	V	-	-	-	-	-	-	-	-	-	-	2	1
AKT1	-	-	-	-	-	-	-	-	-	V	V	-	-	-	-	-	-	-	-	-	2	36
AK1	-	-	-	-	-	V	-	-	-	V	-	-	-	-	-	-	-	-	-	-	2
AIF1	-	-	-	-	V	-	-	-	-	V	-	-	-	-	-	-	-	-	-	-	2
AGT	-	-	-	-	-	-	-	-	-	V	-	V	-	-	-	-	-	-	-	-	2
AGER	-	-	V	-	-	-	-	-	-	V	-	-	-	-	-	-	-	-	-	-	2	1
ADSS	-	-	-	-	-	-	-	-	-	V	-	V	-	-	-	-	-	-	-	-	2	2
ADRBK2	-	-	-	-	-	-	-	-	V	V	-	-	-	-	-	-	-	-	-	-	2	2
ADCYAP1	-	-	-	-	-	-	-	-	V	V	-	-	-	-	-	-	-	-	-	-	2	3
ACVR1B	-	-	V	-	-	V	-	-	-	-	-	-	-	-	-	-	-	-	-	-	2	1
ACOX1	V	-	-	-	-	-	-	-	-	V	-	-	-	-	-	-	-	-	-	-	2
ACBD3	-	-	-	-	-	-	-	-	V	-	-	V	-	-	-	-	-	-	-	-	2
ABTB1	V	-	-	-	-	-	V	-	-	-	-	-	-	-	-	-	-	-	-	-	2
ABHD12	V	-	-	-	-	-	V	-	-	-	-	-	-	-	-	-	-	-	-	-	2
ZYX	-	-	-	-	-	-	V	-	-	-	-	-	-	-	-	-	-	-	-	-	1
ZYG11A	-	-	-	-	-	-	-	-	-	-	-	-	-	-	-	-	-	-	-	V	1
ZSCAN23	-	V	-	-	-	-	-	-	-	-	-	-	-	-	-	-	-	-	-	-	1
ZRSR1	-	-	-	-	-	-	-	V	-	-	-	-	-	-	-	-	-	-	-	-	1
ZPLD1	-	V	-	-	-	-	-	-	-	-	-	-	-	-	-	-	-	-	-	-	1
ZP4	-	-	-	-	-	-	-	-	-	-	-	V	-	-	-	-	-	-	-	-	1
ZNRD1-AS1	-	-	V	-	-	-	-	-	-	-	-	-	-	-	-	-	-	-	-	-	1
ZNF844	-	-	V	-	-	-	-	-	-	-	-	-	-	-	-	-	-	-	-	-	1
ZNF841	-	-	-	-	-	-	-	-	-	-	-	-	-	-	-	-	-	-	-	V	1
ZNF831	-	-	-	-	-	-	-	-	-	V	-	-	-	-	-	-	-	-	-	-	1
ZNF823	-	-	-	-	-	-	-	-	-	-	-	-	-	-	-	-	-	-	-	V	1
ZNF74	-	-	-	-	-	-	-	-	-	V	-	-	-	-	-	-	-	-	-	-	1	1
ZNF737	-	-	-	-	-	-	-	-	-	-	-	-	-	-	-	-	-	-	-	V	1
ZNF71	-	-	V	-	-	-	-	-	-	-	-	-	-	-	-	-	-	-	-	-	1
ZNF696	-	-	-	-	-	V	-	-	-	-	-	-	-	-	-	-	-	-	-	-	1
ZNF695	-	-	-	-	-	-	-	-	-	-	-	V	-	-	-	-	-	-	-	-	1
ZNF692	-	-	-	-	-	-	-	-	-	-	-	V	-	-	-	-	-	-	-	-	1
ZNF678	-	-	-	-	-	-	-	-	-	-	-	V	-	-	-	-	-	-	-	-	1
ZNF672	-	-	-	-	-	-	-	-	-	-	-	V	-	-	-	-	-	-	-	-	1
ZNF670	-	-	-	-	-	-	-	-	-	-	-	V	-	-	-	-	-	-	-	-	1
ZNF669	-	-	-	-	-	-	-	-	-	-	-	V	-	-	-	-	-	-	-	-	1
ZNF660	-	V	-	-	-	-	-	-	-	-	-	-	-	-	-	-	-	-	-	-	1
ZNF626	-	-	-	-	-	-	-	-	-	-	-	-	-	-	-	-	-	-	-	V	1
ZNF620	V	-	-	-	-	-	-	-	-	-	-	-	-	-	-	-	-	-	-	-	1
ZNF618	-	-	-	-	-	-	-	-	-	-	-	-	-	-	-	-	-	-	-	V	1
ZNF616	-	-	-	-	-	-	-	-	-	-	-	-	-	-	-	-	-	-	-	V	1
ZNF605	-	-	-	-	-	V	-	-	-	-	-	-	-	-	-	-	-	-	-	-	1
ZNF587	-	-	V	-	-	-	-	-	-	-	-	-	-	-	-	-	-	-	-	-	1
ZNF583	-	-	-	-	-	-	-	-	-	-	-	-	-	-	-	-	-	-	-	V	1
ZNF573	-	-	-	-	-	V	-	-	-	-	-	-	-	-	-	-	-	-	-	-	1
ZNF551	-	-	V	-	-	-	-	-	-	-	-	-	-	-	-	-	-	-	-	-	1
ZNF545	-	-	-	-	-	V	-	-	-	-	-	-	-	-	-	-	-	-	-	-	1
ZNF536	-	-	-	-	-	-	-	-	-	-	-	-	-	-	-	-	-	-	-	V	1
ZNF514	-	-	-	-	-	V	-	-	-	-	-	-	-	-	-	-	-	-	-	-	1
ZNF512	V	-	-	-	-	-	-	-	-	-	-	-	-	-	-	-	-	-	-	-	1
ZNF511	-	-	-	-	-	V	-	-	-	-	-	-	-	-	-	-	-	-	-	-	1
ZNF496	-	-	-	-	-	-	-	-	-	-	-	V	-	-	-	-	-	-	-	-	1
ZNF491	-	-	-	-	-	V	-	-	-	-	-	-	-	-	-	-	-	-	-	-	1
ZNF490	-	-	-	-	-	-	-	-	-	V	-	-	-	-	-	-	-	-	-	-	1
ZNF471	-	-	-	-	-	-	-	-	-	V	-	-	-	-	-	-	-	-	-	-	1
ZNF436	-	-	-	-	-	-	-	-	-	-	-	-	-	-	-	-	-	-	V	-	1
ZNF423	-	-	-	-	-	-	-	-	-	-	-	-	-	-	-	-	-	-	-	V	1
ZNF42	-	-	-	-	-	V	-	-	-	-	-	-	-	-	-	-	-	-	-	-	1
ZNF385A	-	-	-	-	-	-	V	-	-	-	-	-	-	-	-	-	-	-	-	-	1
ZNF37A	-	-	-	-	-	V	-	-	-	-	-	-	-	-	-	-	-	-	-	-	1
ZNF365	-	-	-	-	-	-	-	-	-	V	-	-	-	-	-	-	-	-	-	-	1	2
ZNF358	-	-	-	-	-	-	V	-	-	-	-	-	-	-	-	-	-	-	-	-	1
ZNF350	-	-	-	-	-	V	-	-	-	-	-	-	-	-	-	-	-	-	-	-	1
ZNF345	-	-	V	-	-	-	-	-	-	-	-	-	-	-	-	-	-	-	-	-	1
ZNF33B	-	-	V	-	-	-	-	-	-	-	-	-	-	-	-	-	-	-	-	-	1
ZNF32-OT1	-	-	V	-	-	-	-	-	-	-	-	-	-	-	-	-	-	-	-	-	1
ZNF319	-	-	-	-	-	V	-	-	-	-	-	-	-	-	-	-	-	-	-	-	1
ZNF295	-	-	-	-	-	-	-	-	-	-	-	-	-	-	-	-	-	-	-	V	1
ZNF285	-	-	-	-	-	V	-	-	-	-	-	-	-	-	-	-	-	-	-	-	1
ZNF271	-	-	-	-	-	V	-	-	-	-	-	-	-	-	-	-	-	-	-	-	1
ZNF24	-	-	-	V	-	-	-	-	-	-	-	-	-	-	-	-	-	-	-	-	1
ZNF217	-	-	-	-	-	-	-	-	-	-	-	-	-	-	-	-	-	-	-	V	1
ZNF195	V	-	-	-	-	-	-	-	-	-	-	-	-	-	-	-	-	-	-	-	1
ZNF19	-	-	V	-	-	-	-	-	-	-	-	-	-	-	-	-	-	-	-	-	1
ZNF189	-	V	-	-	-	-	-	-	-	-	-	-	-	-	-	-	-	-	-	-	1
ZNF174	V	-	-	-	-	-	-	-	-	-	-	-	-	-	-	-	-	-	-	-	1
ZNF169	-	-	-	-	-	V	-	-	-	-	-	-	-	-	-	-	-	-	-	-	1
ZNF154	-	-	-	-	-	-	-	-	-	-	-	-	-	-	-	-	-	-	-	V	1
ZNF148	-	-	V	-	-	-	-	-	-	-	-	-	-	-	-	-	-	-	-	-	1
ZNF137	-	-	-	-	-	V	-	-	-	-	-	-	-	-	-	-	-	-	-	-	1
ZNF133	V	-	-	-	-	-	-	-	-	-	-	-	-	-	-	-	-	-	-	-	1
ZNF124	-	-	-	-	-	-	-	-	-	-	-	-	-	-	-	-	-	-	-	V	1
ZNF124	-	-	-	-	-	-	-	-	-	-	-	V	-	-	-	-	-	-	-	-	1
ZMYM3	-	-	-	-	-	V	-	-	-	-	-	-	-	-	-	-	-	-	-	-	1
ZMAT4	-	-	-	-	-	-	-	-	-	-	-	-	-	-	-	-	-	-	-	V	1
ZIC5	-	-	-	-	-	-	-	-	-	-	-	-	-	-	-	-	-	-	-	V	1
ZIC4	-	-	-	-	-	-	-	-	-	-	-	-	-	-	-	-	-	-	-	V	1
ZIC2	-	-	-	-	-	-	-	-	-	-	-	-	-	-	-	-	-	-	-	V	1
ZIC2	-	-	-	-	-	-	-	-	-	V	-	-	-	-	-	-	-	-	-	-	1
ZFX	-	-	V	-	-	-	-	-	-	-	-	-	-	-	-	-	-	-	-	-	1
ZFPL1	-	-	-	V	-	-	-	-	-	-	-	-	-	-	-	-	-	-	-	-	1
ZFP36L1	-	-	-	-	-	-	-	-	-	-	-	-	-	-	-	-	-	-	V	-	1
ZFP36	-	-	-	-	V	-	-	-	-	-	-	-	-	-	-	-	-	-	-	-	1
ZFP3	-	-	-	-	-	V	-	-	-	-	-	-	-	-	-	-	-	-	-	-	1
ZFP106	-	-	-	-	-	V	-	-	-	-	-	-	-	-	-	-	-	-	-	-	1
ZFHX3	-	-	-	-	-	-	-	-	-	-	-	-	-	-	-	-	-	-	-	V	1
ZFHX3	-	-	-	-	-	-	-	-	V	-	-	-	-	-	-	-	-	-	-	-	1
ZEB2	-	-	-	-	-	-	-	V	-	-	-	-	-	-	-	-	-	-	-	-	1
ZDHHC9	-	-	-	-	-	-	-	-	-	-	-	V	-	-	-	-	-	-	-	-	1
ZDHHC8	-	-	-	-	-	-	-	-	-	V	-	-	-	-	-	-	-	-	-	-	1	12
ZDHHC21	-	-	-	V	-	-	-	-	-	-	-	-	-	-	-	-	-	-	-	-	1
ZDHHC14	-	-	-	-	-	-	-	-	-	-	-	-	-	-	-	-	-	-	V	-	1
ZCCHC4	-	-	-	-	-	-	-	-	-	V	-	-	-	-	-	-	-	-	-	-	1
ZCCHC3	-	-	-	-	-	V	-	-	-	-	-	-	-	-	-	-	-	-	-	-	1
ZCCHC14	-	-	-	-	-	V	-	-	-	-	-	-	-	-	-	-	-	-	-	-	1
ZCCHC12	-	-	-	-	-	-	-	-	V	-	-	-	-	-	-	-	-	-	-	-	1
ZBTB9	-	-	-	-	-	-	-	-	-	V	-	-	-	-	-	-	-	-	-	-	1
ZBTB4	-	-	-	-	-	V	-	-	-	-	-	-	-	-	-	-	-	-	-	-	1
ZBTB20	-	-	-	-	-	-	-	-	-	V	-	-	-	-	-	-	-	-	-	-	1	1
ZBTB18	-	-	-	-	-	-	-	-	-	-	-	V	-	-	-	-	-	-	-	-	1
ZBTB17	-	-	-	-	-	V	-	-	-	-	-	-	-	-	-	-	-	-	-	-	1
ZBTB16	-	-	-	-	-	-	-	-	-	-	-	-	-	-	-	-	-	-	V	-	1
ZBTB16	-	-	-	-	-	-	-	-	V	-	-	-	-	-	-	-	-	-	-	-	1
ZBTB12B	-	-	-	-	-	-	-	V	-	-	-	-	-	-	-	-	-	-	-	-	1
ZBED4	-	-	-	-	-	-	-	-	-	V	-	-	-	-	-	-	-	-	-	-	1	1
ZADH2	-	-	-	-	-	V	-	-	-	-	-	-	-	-	-	-	-	-	-	-	1
ZACN	-	-	-	-	-	-	-	V	-	-	-	-	-	-	-	-	-	-	-	-	1
YWHAG	-	-	-	-	-	-	-	-	-	V	-	-	-	-	-	-	-	-	-	-	1	1
YWHAB	-	-	-	-	-	-	-	-	-	V	-	-	-	-	-	-	-	-	-	-	1	1
YIPF6	V	-	-	-	-	-	-	-	-	-	-	-	-	-	-	-	-	-	-	-	1
YIF1B	V	-	-	-	-	-	-	-	-	-	-	-	-	-	-	-	-	-	-	-	1
XRRA1	-	-	-	-	-	-	-	-	-	-	-	-	-	-	-	-	-	-	-	V	1
XRCC1	-	-	-	-	-	-	-	-	-	V	-	-	-	-	-	-	-	-	-	-	1	1
XPA	-	-	-	-	V	-	-	-	-	-	-	-	-	-	-	-	-	-	-	-	1
XLKD1	-	-	-	-	V	-	-	-	-	-	-	-	-	-	-	-	-	-	-	-	1
WWP2	V	-	-	-	-	-	-	-	-	-	-	-	-	-	-	-	-	-	-	-	1
WWP1	-	-	-	-	-	-	-	-	-	-	-	-	-	-	-	-	-	-	V	-	1
WWC1	-	-	-	-	-	-	-	-	-	V	-	-	-	-	-	-	-	-	-	-	1	3
WT1	-	-	-	-	-	-	-	-	-	-	-	-	-	-	-	-	-	-	-	V	1
WNT8A	-	-	-	-	-	-	-	-	-	V	-	-	-	-	-	-	-	-	-	-	1
WNT7B	-	-	-	-	-	-	-	-	-	V	-	-	-	-	-	-	-	-	-	-	1
WNT7A	-	-	-	-	-	-	-	-	-	-	-	-	-	-	-	-	-	-	V	-	1	1
WNT5A	-	-	-	-	-	-	-	-	-	V	-	-	-	-	-	-	-	-	-	-	1
WNT3A	-	-	-	-	-	-	-	-	-	-	-	V	-	-	-	-	-	-	-	-	1
WNT3	-	-	-	-	-	-	-	-	-	-	-	-	-	-	-	-	-	-	-	V	1
WNT2B	-	-	-	-	-	-	-	-	-	-	-	-	-	-	-	-	-	-	-	V	1
WNT2B	-	-	-	-	-	-	-	-	-	V	-	-	-	-	-	-	-	-	-	-	1
WNT2	-	-	-	-	-	-	-	-	-	V	-	-	-	-	-	-	-	-	-	-	1	1
WNK2	-	-	-	-	-	V	-	-	-	-	-	-	-	-	-	-	-	-	-	-	1
WISP3	-	-	-	-	-	-	-	V	-	-	-	-	-	-	-	-	-	-	-	-	1
WDR8	-	-	-	-	-	V	-	-	-	-	-	-	-	-	-	-	-	-	-	-	1
WDR66	-	V	-	-	-	-	-	-	-	-	-	-	-	-	-	-	-	-	-	-	1
WDR64	-	-	-	-	-	-	-	-	-	-	-	V	-	-	-	-	-	-	-	-	1
WDR62	-	-	V	-	-	-	-	-	-	-	-	-	-	-	-	-	-	-	-	-	1
WDR6	-	-	-	-	-	V	-	-	-	-	-	-	-	-	-	-	-	-	-	-	1
WDR5	-	-	-	-	-	V	-	-	-	-	-	-	-	-	-	-	-	-	-	-	1
WDR4	-	-	-	-	-	V	-	-	-	-	-	-	-	-	-	-	-	-	-	-	1
WDR34	-	-	-	-	-	-	V	-	-	-	-	-	-	-	-	-	-	-	-	-	1
WDR33	-	-	-	-	-	V	-	-	-	-	-	-	-	-	-	-	-	-	-	-	1
WDR27	-	-	-	-	-	V	-	-	-	-	-	-	-	-	-	-	-	-	-	-	1
WDR26	-	-	-	-	-	-	-	-	-	-	-	V	-	-	-	-	-	-	-	-	1
WDR20	-	V	-	-	-	-	-	-	-	-	-	-	-	-	-	-	-	-	-	-	1
WDR1	-	-	-	-	V	-	-	-	-	-	-	-	-	-	-	-	-	-	-	-	1	1
WDPCP	-	-	-	-	-	-	-	-	-	V	-	-	-	-	-	-	-	-	-	-	1
WBSCR27	-	-	-	-	-	V	-	-	-	-	-	-	-	-	-	-	-	-	-	-	1
WBSCR20B	-	-	-	-	-	V	-	-	-	-	-	-	-	-	-	-	-	-	-	-	1
WBSCR17	-	-	-	-	-	-	-	-	-	-	-	-	-	-	-	-	-	-	V	-	1
WASF3	-	-	-	-	-	V	-	-	-	-	-	-	-	-	-	-	-	-	-	-	1
WASF2	-	-	-	-	-	-	-	-	-	-	-	-	-	-	-	-	-	-	V	-	1
WAS	-	-	V	-	-	-	-	-	-	-	-	-	-	-	-	-	-	-	-	-	1
WARS	-	-	-	-	V	-	-	-	-	-	-	-	-	-	-	-	-	-	-	-	1
VWA5B2	V	-	-	-	-	-	-	-	-	-	-	-	-	-	-	-	-	-	-	-	1
VWA5A	-	-	-	-	-	-	-	-	-	-	-	-	-	-	-	-	-	-	V	-	1
VTRNA3-1P	-	-	-	-	-	-	-	-	-	V	-	-	-	-	-	-	-	-	-	-	1
VSNL1	-	-	-	-	-	-	-	-	V	-	-	-	-	-	-	-	-	-	-	-	1	1
VSIG2	V	-	-	-	-	-	-	-	-	-	-	-	-	-	-	-	-	-	-	-	1
VRK3	-	-	-	-	V	-	-	-	-	-	-	-	-	-	-	-	-	-	-	-	1
VRK2	-	V	-	-	-	-	-	-	-	-	-	-	-	-	-	-	-	-	-	-	1	4
VPS52	V	-	-	-	-	-	-	-	-	-	-	-	-	-	-	-	-	-	-	-	1
VPREB3	V	-	-	-	-	-	-	-	-	-	-	-	-	-	-	-	-	-	-	-	1
VN1R5	-	-	-	-	-	-	-	-	-	-	-	V	-	-	-	-	-	-	-	-	1
VN1R4	-	-	-	V	-	-	-	-	-	-	-	-	-	-	-	-	-	-	-	-	1
VIPR2	-	-	-	-	-	-	-	-	-	V	-	-	-	-	-	-	-	-	-	-	1	3
VIPR1	-	-	-	-	-	-	-	-	-	V	-	-	-	-	-	-	-	-	-	-	1
VGLL3	-	-	-	-	-	-	-	-	-	-	-	-	-	-	-	-	-	-	-	V	1
VEGFC	-	-	-	-	-	-	-	-	-	-	-	-	-	-	-	-	-	-	-	V	1
VEGF	-	-	-	-	-	V	-	-	-	-	-	-	-	-	-	-	-	-	-	-	1
VDR	-	-	-	-	-	-	-	-	-	V	-	-	-	-	-	-	-	-	-	-	1	3
VDAC1	-	-	-	-	-	-	-	-	V	-	-	-	-	-	-	-	-	-	-	-	1	1
VAV3	-	-	-	-	-	V	-	-	-	-	-	-	-	-	-	-	-	-	-	-	1	1
VASH2	-	-	-	-	-	-	-	-	-	-	-	-	-	-	-	-	-	-	-	V	1
VASH2	-	-	-	-	-	-	-	-	-	-	-	V	-	-	-	-	-	-	-	-	1
VASH1	-	-	-	-	-	-	-	-	-	-	-	-	-	-	-	-	-	-	V	-	1
VAMP8	-	-	-	-	V	-	-	-	-	-	-	-	-	-	-	-	-	-	-	-	1
VAMP5	-	-	-	-	-	-	-	V	-	-	-	-	-	-	-	-	-	-	-	-	1
VAMP2	-	-	-	-	-	-	-	-	-	V	-	-	-	-	-	-	-	-	-	-	1	1
VAMP1	-	-	-	-	-	-	-	-	-	-	-	-	-	-	-	-	-	-	V	-	1
VAMP1	-	-	-	-	-	-	V	-	-	-	-	-	-	-	-	-	-	-	-	-	1
UXT	-	V	-	-	-	-	-	-	-	-	-	-	-	-	-	-	-	-	-	-	1
UTS2	-	-	-	-	-	-	V	-	-	-	-	-	-	-	-	-	-	-	-	-	1
USP9X	-	-	-	-	-	-	-	-	V	-	-	-	-	-	-	-	-	-	-	-	1
USP7	-	-	-	-	-	-	-	-	V	-	-	-	-	-	-	-	-	-	-	-	1
USP52	-	-	-	-	-	V	-	-	-	-	-	-	-	-	-	-	-	-	-	-	1
USP46	-	-	-	-	-	-	-	-	-	V	-	-	-	-	-	-	-	-	-	-	1	1
USP3	-	V	-	-	-	-	-	-	-	-	-	-	-	-	-	-	-	-	-	-	1
USP21	-	-	-	-	-	V	-	-	-	-	-	-	-	-	-	-	-	-	-	-	1
USP2	-	-	-	-	-	-	-	-	V	-	-	-	-	-	-	-	-	-	-	-	1
USMG5	-	-	-	-	-	-	V	-	-	-	-	-	-	-	-	-	-	-	-	-	1
USH2A	-	-	-	-	-	-	-	-	-	-	-	V	-	-	-	-	-	-	-	-	1
URGCP-MRPS24	-	V	-	-	-	-	-	-	-	-	-	-	-	-	-	-	-	-	-	-	1
URB2	-	-	-	-	-	-	-	-	-	-	-	V	-	-	-	-	-	-	-	-	1
URB1	-	-	-	-	-	-	-	-	-	-	-	-	-	-	-	-	-	-	V	-	1
UQCRH	-	-	-	-	-	-	V	-	-	-	-	-	-	-	-	-	-	-	-	-	1
UQCRFS1	-	-	-	-	-	-	V	-	-	-	-	-	-	-	-	-	-	-	-	-	1
UNQ9374	-	-	-	-	-	-	-	-	-	-	-	-	-	-	-	-	-	-	V	-	1
UNQ9370	-	-	-	-	-	-	-	-	-	-	-	-	-	-	-	-	-	-	V	-	1
UNQ3028	-	-	-	-	-	-	-	-	-	-	-	-	-	-	-	-	-	-	-	V	1
UNC5C	-	-	-	-	-	-	-	-	-	-	-	-	-	-	-	-	-	-	-	V	1	1
UNC5C	-	-	-	-	-	-	-	-	-	V	-	-	-	-	-	-	-	-	-	-	1	1
UNC13B	-	-	-	-	-	V	-	-	-	-	-	-	-	-	-	-	-	-	-	-	1
UHRF1	-	-	-	-	-	-	-	-	-	V	-	-	-	-	-	-	-	-	-	-	1
UHMK1	-	-	-	-	-	-	-	-	-	V	-	-	-	-	-	-	-	-	-	-	1	4
UGT8	-	-	-	-	-	-	-	-	-	V	-	-	-	-	-	-	-	-	-	-	1
UGT1A1	-	-	-	-	-	-	-	-	-	V	-	-	-	-	-	-	-	-	-	-	1	2
UGP2	-	-	-	-	-	-	V	-	-	-	-	-	-	-	-	-	-	-	-	-	1
UFD1L	-	-	-	-	-	-	-	-	-	V	-	-	-	-	-	-	-	-	-	-	1	3
UCP2	-	-	-	-	-	-	-	-	-	-	-	-	-	-	-	-	-	-	V	-	1	2
UCN	-	-	-	-	-	V	-	-	-	-	-	-	-	-	-	-	-	-	-	-	1
UCHL3	-	-	-	-	V	-	-	-	-	-	-	-	-	-	-	-	-	-	-	-	1
UBXN6	-	-	V	-	-	-	-	-	-	-	-	-	-	-	-	-	-	-	-	-	1
UBQLN4	-	-	-	-	-	-	-	-	-	-	-	-	-	-	-	-	-	-	V	-	1
UBIAD1	V	-	-	-	-	-	-	-	-	-	-	-	-	-	-	-	-	-	-	-	1
UBE2S	-	-	-	-	V	-	-	-	-	-	-	-	-	-	-	-	-	-	-	-	1
UBE2QL1	-	-	-	-	-	-	V	-	-	-	-	-	-	-	-	-	-	-	-	-	1
UBE2NL	-	-	V	-	-	-	-	-	-	-	-	-	-	-	-	-	-	-	-	-	1
UBE2J1	-	-	-	-	-	V	-	-	-	-	-	-	-	-	-	-	-	-	-	-	1
UBC	-	-	-	-	-	-	-	V	-	-	-	-	-	-	-	-	-	-	-	-	1	1
UBB	-	-	-	-	-	-	-	V	-	-	-	-	-	-	-	-	-	-	-	-	1
UBASH3A	-	-	V	-	-	-	-	-	-	-	-	-	-	-	-	-	-	-	-	-	1
UBA52P6	-	-	-	-	-	-	-	V	-	-	-	-	-	-	-	-	-	-	-	-	1
UBA52	-	-	-	-	-	-	-	V	-	-	-	-	-	-	-	-	-	-	-	-	1
UACA	-	-	V	-	-	-	-	-	-	-	-	-	-	-	-	-	-	-	-	-	1
U2AF1	-	-	-	-	-	-	-	V	-	-	-	-	-	-	-	-	-	-	-	-	1
TYRP1	-	-	-	-	-	-	-	-	-	V	-	-	-	-	-	-	-	-	-	-	1
TYRO3	-	-	-	-	-	-	-	-	-	-	-	-	-	-	-	-	-	-	V	-	1
TYR	-	-	-	-	-	-	-	-	-	V	-	-	-	-	-	-	-	-	-	-	1
TXNRD2	-	-	-	-	-	-	-	-	-	V	-	-	-	-	-	-	-	-	-	-	1
TXNL2	-	-	-	-	-	V	-	-	-	-	-	-	-	-	-	-	-	-	-	-	1
TXNDC4	-	-	-	-	-	V	-	-	-	-	-	-	-	-	-	-	-	-	-	-	1
TXNDC11	-	-	-	-	-	-	-	V	-	-	-	-	-	-	-	-	-	-	-	-	1
TWISTNB	-	-	V	-	-	-	-	-	-	-	-	-	-	-	-	-	-	-	-	-	1
TUBB8	-	V	-	-	-	-	-	-	-	-	-	-	-	-	-	-	-	-	-	-	1
TUBB3	-	-	-	-	-	-	-	V	-	-	-	-	-	-	-	-	-	-	-	-	1
TUBB2C	-	-	-	-	-	-	-	V	-	-	-	-	-	-	-	-	-	-	-	-	1
TUBB2B	-	-	-	-	-	-	-	V	-	-	-	-	-	-	-	-	-	-	-	-	1
TUBB2A	-	-	-	-	-	-	-	V	-	-	-	-	-	-	-	-	-	-	-	-	1
TUBA4A	-	-	-	-	-	-	V	-	-	-	-	-	-	-	-	-	-	-	-	-	1
TUBA1A	-	-	-	-	-	-	-	-	-	V	-	-	-	-	-	-	-	-	-	-	1	1
TTYH2	-	-	-	-	-	-	-	-	-	-	-	-	-	-	-	-	-	-	V	-	1
TTYH1	-	-	-	-	-	-	V	-	-	-	-	-	-	-	-	-	-	-	-	-	1
TTR	-	-	-	-	-	-	-	-	-	V	-	-	-	-	-	-	-	-	-	-	1	1
TTLL5	V	-	-	-	-	-	-	-	-	-	-	-	-	-	-	-	-	-	-	-	1
TTC9B	-	-	-	-	-	-	V	-	-	-	-	-	-	-	-	-	-	-	-	-	1
TTC6	-	-	-	-	-	-	-	-	-	-	-	-	-	-	-	-	-	-	-	V	1
TTC21A	-	-	-	V	-	-	-	-	-	-	-	-	-	-	-	-	-	-	-	-	1
TTC18	-	-	-	-	-	V	-	-	-	-	-	-	-	-	-	-	-	-	-	-	1
TTC17	-	-	-	-	-	V	-	-	-	-	-	-	-	-	-	-	-	-	-	-	1
TTC12	-	-	-	-	V	-	-	-	-	-	-	-	-	-	-	-	-	-	-	-	1
TST	-	-	-	-	-	-	-	-	-	-	-	-	-	-	-	-	-	-	V	-	1
TSSK1B	-	-	-	-	-	-	V	-	-	-	-	-	-	-	-	-	-	-	-	-	1
TSR2	-	-	-	-	-	-	-	V	-	-	-	-	-	-	-	-	-	-	-	-	1
TSPYL2	-	-	-	-	-	-	-	V	-	-	-	-	-	-	-	-	-	-	-	-	1
TSPO	-	-	-	-	-	-	-	-	-	V	-	-	-	-	-	-	-	-	-	-	1	1
TSPAN8	-	-	-	-	-	-	-	-	-	V	-	-	-	-	-	-	-	-	-	-	1	1
TSPAN16	-	-	-	-	-	-	-	V	-	-	-	-	-	-	-	-	-	-	-	-	1
TSPAN15	-	-	V	-	-	-	-	-	-	-	-	-	-	-	-	-	-	-	-	-	1
TSPAN12	-	-	-	-	-	-	-	-	-	-	-	-	-	-	-	-	-	-	V	-	1
TSPAN10	-	-	-	-	-	-	-	V	-	-	-	-	-	-	-	-	-	-	-	-	1
TSNAXIP1	-	-	-	-	-	V	-	-	-	-	-	-	-	-	-	-	-	-	-	-	1
TSLP	-	-	V	-	-	-	-	-	-	-	-	-	-	-	-	-	-	-	-	-	1
TSEN2	-	-	-	-	-	V	-	-	-	-	-	-	-	-	-	-	-	-	-	-	1
TSC22D2	-	-	-	-	-	-	-	-	-	-	-	-	-	-	-	-	-	-	-	V	1
TSC2	-	-	-	-	-	-	-	-	-	V	-	-	-	-	-	-	-	-	-	-	1
TSC1	-	-	-	-	-	V	-	-	-	-	-	-	-	-	-	-	-	-	-	-	1	1
TRPS1	-	-	-	-	-	-	-	-	-	-	-	-	-	-	-	-	-	-	-	V	1
TRPM7	-	-	V	-	-	-	-	-	-	-	-	-	-	-	-	-	-	-	-	-	1
TRPC5	-	-	V	-	-	-	-	-	-	-	-	-	-	-	-	-	-	-	-	-	1
TRPC4	-	-	V	-	-	-	-	-	-	-	-	-	-	-	-	-	-	-	-	-	1
TRPC1	-	V	-	-	-	-	-	-	-	-	-	-	-	-	-	-	-	-	-	-	1
TRNL2	-	-	-	-	-	-	-	-	-	V	-	-	-	-	-	-	-	-	-	-	1
TRMT61A	-	-	-	V	-	-	-	-	-	-	-	-	-	-	-	-	-	-	-	-	1
TRMT2A	-	-	-	-	-	-	-	-	-	V	-	-	-	-	-	-	-	-	-	-	1
TRMT112	-	-	-	-	-	-	-	V	-	-	-	-	-	-	-	-	-	-	-	-	1
TRIP12	-	-	-	-	V	-	-	-	-	-	-	-	-	-	-	-	-	-	-	-	1
TRIM72	-	-	-	-	-	-	-	V	-	-	-	-	-	-	-	-	-	-	-	-	1
TRIM68	-	-	-	-	-	-	-	-	-	-	-	-	-	-	-	-	-	-	V	-	1
TRIM67	-	-	-	-	-	-	-	-	-	-	-	V	-	-	-	-	-	-	-	-	1
TRIM58	-	-	-	-	-	-	-	-	-	-	-	V	-	-	-	-	-	-	-	-	1
TRIM52	-	-	-	-	-	V	-	-	-	-	-	-	-	-	-	-	-	-	-	-	1
TRIM41	-	-	-	-	-	V	-	-	-	-	-	-	-	-	-	-	-	-	-	-	1
TRIM4	-	V	-	-	-	-	-	-	-	-	-	-	-	-	-	-	-	-	-	-	1
TRIM37	-	-	-	-	-	-	V	-	-	-	-	-	-	-	-	-	-	-	-	-	1
TRIM29	-	-	-	-	-	V	-	-	-	-	-	-	-	-	-	-	-	-	-	-	1
TRIM17	-	-	-	-	-	-	-	-	-	-	-	V	-	-	-	-	-	-	-	-	1
TRIM11	-	-	-	-	-	-	-	-	-	-	-	V	-	-	-	-	-	-	-	-	1
TRIB1	-	-	-	-	-	-	-	-	-	-	-	-	-	-	-	-	-	-	-	V	1
TRIAP1	-	-	-	-	V	-	-	-	-	-	-	-	-	-	-	-	-	-	-	-	1
TRBV27	-	-	V	-	-	-	-	-	-	-	-	-	-	-	-	-	-	-	-	-	1
TRAF5	-	-	-	-	-	-	-	-	-	-	-	V	-	-	-	-	-	-	-	-	1
TRAF4	-	-	V	-	-	-	-	-	-	-	-	-	-	-	-	-	-	-	-	-	1
TRAF3IP3	-	-	-	-	-	-	-	-	-	-	-	V	-	-	-	-	-	-	-	-	1
TRAF3IP2	-	-	-	-	-	-	-	-	-	-	-	-	-	-	-	-	-	-	V	-	1
TRAF3IP1	-	-	-	-	-	-	-	-	-	V	-	-	-	-	-	-	-	-	-	-	1	3
TRAF1	V	-	-	-	-	-	-	-	-	-	-	-	-	-	-	-	-	-	-	-	1	1
TPT1	-	-	-	-	-	-	-	V	-	-	-	-	-	-	-	-	-	-	-	-	1
TPST1	-	-	-	-	-	-	-	-	-	-	-	-	-	-	-	-	-	-	V	-	1
TPSG1	-	-	-	-	-	-	-	V	-	-	-	-	-	-	-	-	-	-	-	-	1
TPM2	-	-	-	-	-	-	-	V	-	-	-	-	-	-	-	-	-	-	-	-	1
TPGS2	V	-	-	-	-	-	-	-	-	-	-	-	-	-	-	-	-	-	-	-	1
TPBG	V	-	-	-	-	-	-	-	-	-	-	-	-	-	-	-	-	-	-	-	1
TP53INP2	-	-	-	-	-	-	-	V	-	-	-	-	-	-	-	-	-	-	-	-	1
TP53BP2	-	-	-	-	-	-	-	-	-	-	-	V	-	-	-	-	-	-	-	-	1
TOX3	-	-	-	-	-	-	-	-	-	-	-	-	-	-	-	-	-	-	-	V	1
TOX	-	-	-	-	-	-	-	-	-	-	-	-	-	-	-	-	-	-	-	V	1
TOP3A	-	-	V	-	-	-	-	-	-	-	-	-	-	-	-	-	-	-	-	-	1
TOP1P2	-	-	-	V	-	-	-	-	-	-	-	-	-	-	-	-	-	-	-	-	1
TONSL	-	-	-	-	-	-	V	-	-	-	-	-	-	-	-	-	-	-	-	-	1
TOMM40	-	-	-	-	-	V	-	-	-	-	-	-	-	-	-	-	-	-	-	-	1
TOMM20L	-	-	-	-	-	-	-	V	-	-	-	-	-	-	-	-	-	-	-	-	1
TOMM20	-	-	-	-	-	-	-	-	-	-	-	V	-	-	-	-	-	-	-	-	1
TNXA	-	-	-	V	-	-	-	-	-	-	-	-	-	-	-	-	-	-	-	-	1
TNRC15	-	-	-	-	-	V	-	-	-	-	-	-	-	-	-	-	-	-	-	-	1
TNNT1	-	-	-	-	-	-	-	V	-	-	-	-	-	-	-	-	-	-	-	-	1
TNIK	-	-	-	-	-	-	-	-	V	-	-	-	-	-	-	-	-	-	-	-	1	1
TNFSF13B	-	-	-	-	V	-	-	-	-	-	-	-	-	-	-	-	-	-	-	-	1
TNFRSF6B	-	-	V	-	-	-	-	-	-	-	-	-	-	-	-	-	-	-	-	-	1
TNFRSF11B	-	-	-	-	-	-	-	-	-	-	-	-	-	-	-	-	-	-	-	V	1
TNFRSF10B	-	V	-	-	-	-	-	-	-	-	-	-	-	-	-	-	-	-	-	-	1
TNFAIP6	-	-	-	-	V	-	-	-	-	-	-	-	-	-	-	-	-	-	-	-	1
TNFAIP3	-	-	-	-	-	-	-	-	-	-	-	-	-	-	-	-	-	-	-	V	1
TNAP	-	-	V	-	-	-	-	-	-	-	-	-	-	-	-	-	-	-	-	-	1
TMSL3	-	-	-	-	-	-	-	V	-	-	-	-	-	-	-	-	-	-	-	-	1
TMSB4Y	-	-	-	-	V	-	-	-	-	-	-	-	-	-	-	-	-	-	-	-	1
TMSB4X	-	-	-	-	-	-	-	V	-	-	-	-	-	-	-	-	-	-	-	-	1
TMSB10	-	-	-	-	-	-	-	V	-	-	-	-	-	-	-	-	-	-	-	-	1
TMPRSS2	V	-	-	-	-	-	-	-	-	-	-	-	-	-	-	-	-	-	-	-	1
TMOD3	-	-	-	-	-	V	-	-	-	-	-	-	-	-	-	-	-	-	-	-	1
TMEM79	-	-	-	-	-	-	-	V	-	-	-	-	-	-	-	-	-	-	-	-	1
TMEM74	-	-	-	-	-	V	-	-	-	-	-	-	-	-	-	-	-	-	-	-	1
TMEM63A	-	-	-	-	-	-	-	-	-	-	-	V	-	-	-	-	-	-	-	-	1
TMEM59L	-	-	-	-	-	-	V	-	-	-	-	-	-	-	-	-	-	-	-	-	1
TMEM49	-	-	-	-	V	-	-	-	-	-	-	-	-	-	-	-	-	-	-	-	1
TMEM47	-	-	-	-	-	V	-	-	-	-	-	-	-	-	-	-	-	-	-	-	1
TMEM25	-	-	-	-	-	V	-	-	-	-	-	-	-	-	-	-	-	-	-	-	1
TMEM244	-	V	-	-	-	-	-	-	-	-	-	-	-	-	-	-	-	-	-	-	1
TMEM206	-	-	-	-	-	-	-	-	-	-	-	V	-	-	-	-	-	-	-	-	1
TMEM185B	-	-	-	-	-	-	-	-	-	-	-	-	-	-	-	-	-	-	V	-	1
TMEM184B	V	-	-	-	-	-	-	-	-	-	-	-	-	-	-	-	-	-	-	-	1
TMEM184A	-	-	-	-	-	-	-	V	-	-	-	-	-	-	-	-	-	-	-	-	1
TMEM160	-	-	-	-	-	-	V	-	-	-	-	-	-	-	-	-	-	-	-	-	1
TMEM136	-	V	-	-	-	-	-	-	-	-	-	-	-	-	-	-	-	-	-	-	1
TMEM134	V	-	-	-	-	-	-	-	-	-	-	-	-	-	-	-	-	-	-	-	1
TMEM132A	-	-	-	-	-	-	-	-	-	-	-	-	-	-	-	-	-	-	V	-	1
TMEM125	-	-	V	-	-	-	-	-	-	-	-	-	-	-	-	-	-	-	-	-	1
TMEM121	V	-	-	-	-	-	-	-	-	-	-	-	-	-	-	-	-	-	-	-	1
TMEM114	V	-	-	-	-	-	-	-	-	-	-	-	-	-	-	-	-	-	-	-	1
TMEM108	-	-	-	-	-	-	-	-	-	V	-	-	-	-	-	-	-	-	-	-	1
TMEM106B	-	-	-	-	-	-	-	-	V	-	-	-	-	-	-	-	-	-	-	-	1
TMCO2	-	-	-	-	V	-	-	-	-	-	-	-	-	-	-	-	-	-	-	-	1
TM9SF1	V	-	-	-	-	-	-	-	-	-	-	-	-	-	-	-	-	-	-	-	1
TM7SF4	-	-	-	-	V	-	-	-	-	-	-	-	-	-	-	-	-	-	-	-	1
TM7SF2	-	-	-	-	-	-	-	-	-	-	-	-	-	-	-	-	-	-	V	-	1
TLR5	-	-	-	-	-	-	-	-	-	-	-	V	-	-	-	-	-	-	-	-	1
TLR4	-	-	V	-	-	-	-	-	-	-	-	-	-	-	-	-	-	-	-	-	1	1
TLR10	-	-	V	-	-	-	-	-	-	-	-	-	-	-	-	-	-	-	-	-	1
TLE3	-	-	-	-	-	-	-	-	-	-	-	-	-	-	-	-	-	-	V	-	1
TLE1	-	-	-	-	-	-	-	-	-	-	-	-	-	-	-	-	-	-	-	V	1
TLE1	-	-	-	-	-	V	-	-	-	-	-	-	-	-	-	-	-	-	-	-	1
TJP3	-	-	-	-	-	-	-	V	-	-	-	-	-	-	-	-	-	-	-	-	1
TIMP4	-	-	-	-	-	-	V	-	-	-	-	-	-	-	-	-	-	-	-	-	1	1
TIMP3	-	-	-	-	-	-	-	-	-	V	-	-	-	-	-	-	-	-	-	-	1	1
TIMP2	-	-	-	-	-	-	-	-	-	-	-	-	-	-	-	-	-	-	-	V	1
TIMM17A	-	-	-	-	-	-	-	-	-	V	-	-	-	-	-	-	-	-	-	-	1
TIMELESS	-	-	-	-	-	-	-	-	-	V	-	-	-	-	-	-	-	-	-	-	1	2
TIGD4	-	-	-	-	-	V	-	-	-	-	-	-	-	-	-	-	-	-	-	-	1
THUMPD2	-	-	-	-	-	-	-	-	-	-	-	-	-	-	-	-	-	-	V	-	1
THTPA	-	-	-	-	-	-	V	-	-	-	-	-	-	-	-	-	-	-	-	-	1
THSD7A	-	-	-	-	-	-	-	-	-	-	-	-	-	-	-	-	-	-	-	V	1
THOC5	V	-	-	-	-	-	-	-	-	-	-	-	-	-	-	-	-	-	-	-	1
THBS4	-	-	-	-	-	-	-	-	-	-	-	-	-	-	-	-	-	-	V	-	1
THBS2	-	-	-	-	V	-	-	-	-	-	-	-	-	-	-	-	-	-	-	-	1
THBS1	-	-	-	-	V	-	-	-	-	-	-	-	-	-	-	-	-	-	-	-	1	1
THAP3	-	-	-	-	V	-	-	-	-	-	-	-	-	-	-	-	-	-	-	-	1
THADA	-	-	V	-	-	-	-	-	-	-	-	-	-	-	-	-	-	-	-	-	1
TH	-	-	-	-	-	-	-	-	-	V	-	-	-	-	-	-	-	-	-	-	1	11
TGM3	-	V	-	-	-	-	-	-	-	-	-	-	-	-	-	-	-	-	-	-	1
TGM2	-	-	-	-	-	-	-	-	-	V	-	-	-	-	-	-	-	-	-	-	1	2
TGFBR2	-	-	-	-	-	-	-	-	-	V	-	-	-	-	-	-	-	-	-	-	1	1
TGFBI	-	-	-	-	V	-	-	-	-	-	-	-	-	-	-	-	-	-	-	-	1
TGFB3	-	-	-	-	-	-	-	V	-	-	-	-	-	-	-	-	-	-	-	-	1
TGFB2	-	-	-	-	-	-	-	-	-	-	-	V	-	-	-	-	-	-	-	-	1
TFRC	-	-	-	-	-	-	-	-	-	V	-	-	-	-	-	-	-	-	-	-	1
TFG	V	-	-	-	-	-	-	-	-	-	-	-	-	-	-	-	-	-	-	-	1
TFB2M	-	-	-	-	-	-	-	-	-	-	-	V	-	-	-	-	-	-	-	-	1
TFAP2B	-	-	-	-	-	-	-	-	-	V	-	-	-	-	-	-	-	-	-	-	1
TEX264	-	-	-	-	-	-	-	-	-	V	-	-	-	-	-	-	-	-	-	-	1
TEP1	-	-	V	-	-	-	-	-	-	-	-	-	-	-	-	-	-	-	-	-	1
TDO2	-	-	-	-	-	-	-	-	-	V	-	-	-	-	-	-	-	-	-	-	1	1
TCTE3	-	-	-	-	-	-	-	V	-	-	-	-	-	-	-	-	-	-	-	-	1
TCTE1	-	-	-	-	-	-	V	-	-	-	-	-	-	-	-	-	-	-	-	-	1
TCP1	-	-	-	-	-	-	-	-	-	V	-	-	-	-	-	-	-	-	-	-	1	1
TCOF1	V	-	-	-	-	-	-	-	-	-	-	-	-	-	-	-	-	-	-	-	1
TCHP	-	-	-	-	-	V	-	-	-	-	-	-	-	-	-	-	-	-	-	-	1
TCF4	-	-	-	-	-	-	-	-	-	-	-	-	-	-	-	-	-	-	-	V	1	16
TCF24	-	V	-	-	-	-	-	-	-	-	-	-	-	-	-	-	-	-	-	-	1
TCERG1L	-	-	-	-	-	-	-	-	-	V	-	-	-	-	-	-	-	-	-	-	1
TCERG1	-	-	V	-	-	-	-	-	-	-	-	-	-	-	-	-	-	-	-	-	1
TCEAL5	-	-	-	-	-	-	-	V	-	-	-	-	-	-	-	-	-	-	-	-	1
TCEAL4	-	-	-	-	-	-	-	V	-	-	-	-	-	-	-	-	-	-	-	-	1
TCEAL3	-	-	-	-	-	-	-	V	-	-	-	-	-	-	-	-	-	-	-	-	1
TCEAL2	-	-	-	-	-	-	-	V	-	-	-	-	-	-	-	-	-	-	-	-	1
TCEA3	-	-	-	-	-	-	-	-	-	-	-	-	-	-	-	-	-	-	V	-	1
TC2N	-	-	-	-	-	-	-	-	-	-	-	-	-	-	-	-	-	-	V	-	1
TBXA2R	-	-	-	-	-	-	-	V	-	-	-	-	-	-	-	-	-	-	-	-	1
TBRG4	V	-	-	-	-	-	-	-	-	-	-	-	-	-	-	-	-	-	-	-	1
TBP	-	-	-	-	-	-	-	-	-	V	-	-	-	-	-	-	-	-	-	-	1	2
TBL1Y	V	-	-	-	-	-	-	-	-	-	-	-	-	-	-	-	-	-	-	-	1
TBL1X	-	V	-	-	-	-	-	-	-	-	-	-	-	-	-	-	-	-	-	-	1
TBCE	-	-	-	-	-	-	-	-	-	-	-	V	-	-	-	-	-	-	-	-	1
TBCD	-	-	V	-	-	-	-	-	-	-	-	-	-	-	-	-	-	-	-	-	1
TBC1D8	-	-	V	-	-	-	-	-	-	-	-	-	-	-	-	-	-	-	-	-	1
TBC1D5	-	-	-	-	-	V	-	-	-	-	-	-	-	-	-	-	-	-	-	-	1
TBC1D26	-	-	-	-	-	-	-	V	-	-	-	-	-	-	-	-	-	-	-	-	1
TBC1D25	-	-	-	V	-	-	-	-	-	-	-	-	-	-	-	-	-	-	-	-	1
TBC1D23	V	-	-	-	-	-	-	-	-	-	-	-	-	-	-	-	-	-	-	-	1
TBC1D22B	-	-	-	-	-	V	-	-	-	-	-	-	-	-	-	-	-	-	-	-	1
TAZ	-	-	-	-	V	-	-	-	-	-	-	-	-	-	-	-	-	-	-	-	1
TATDN3	-	-	-	-	-	-	-	-	-	-	-	V	-	-	-	-	-	-	-	-	1
TAS2R5	V	-	-	-	-	-	-	-	-	-	-	-	-	-	-	-	-	-	-	-	1
TAS2R4	-	-	-	-	-	-	-	-	-	-	-	-	-	-	-	-	-	-	V	-	1
TARS2	V	-	-	-	-	-	-	-	-	-	-	-	-	-	-	-	-	-	-	-	1
TARS	-	-	-	-	V	-	-	-	-	-	-	-	-	-	-	-	-	-	-	-	1
TARBP1	-	-	-	-	-	-	-	-	-	-	-	V	-	-	-	-	-	-	-	-	1
TAPBPL	-	-	-	-	-	-	-	V	-	-	-	-	-	-	-	-	-	-	-	-	1
TANC1	-	-	-	-	-	-	-	-	-	-	-	-	-	-	-	-	-	-	V	-	1
TAL1	-	-	-	-	-	-	-	-	V	-	-	-	-	-	-	-	-	-	-	-	1	1
TAGLN3	-	-	-	-	-	-	-	-	V	-	-	-	-	-	-	-	-	-	-	-	1
TAGLN	-	-	-	-	-	-	-	V	-	-	-	-	-	-	-	-	-	-	-	-	1
TAF6L	-	-	V	-	-	-	-	-	-	-	-	-	-	-	-	-	-	-	-	-	1
TAF5L	-	-	-	-	-	-	-	-	-	-	-	V	-	-	-	-	-	-	-	-	1
TAF4	-	-	-	-	-	V	-	-	-	-	-	-	-	-	-	-	-	-	-	-	1
TAF1C	-	-	-	-	-	-	-	-	-	-	-	-	-	-	-	-	-	-	V	-	1
TAF1A	-	-	-	-	-	-	-	-	-	-	-	V	-	-	-	-	-	-	-	-	1
TAF15	-	-	-	-	-	-	-	V	-	-	-	-	-	-	-	-	-	-	-	-	1
TADA3	-	-	-	-	-	-	V	-	-	-	-	-	-	-	-	-	-	-	-	-	1
TADA2A	V	-	-	-	-	-	-	-	-	-	-	-	-	-	-	-	-	-	-	-	1
TACR3	-	-	-	-	-	-	-	-	-	V	-	-	-	-	-	-	-	-	-	-	1	1
TACR1	-	-	-	-	-	-	-	-	-	-	-	-	-	-	-	-	-	-	V	-	1	3
TACC2	-	-	-	-	-	-	-	-	-	V	-	-	-	-	-	-	-	-	-	-	1	1
TAAR9	-	-	-	-	-	-	-	-	-	V	-	-	-	-	-	-	-	-	-	-	1
TAAR5	-	-	-	-	-	-	-	-	-	V	-	-	-	-	-	-	-	-	-	-	1
TAAR3	-	-	-	-	-	-	-	-	-	-	-	-	-	-	-	-	-	-	V	-	1
TAAR2	-	-	-	-	-	-	-	-	-	V	-	-	-	-	-	-	-	-	-	-	1
TAAR1	-	-	-	-	-	-	-	-	-	V	-	-	-	-	-	-	-	-	-	-	1
SYTL2	-	-	-	-	-	-	-	-	-	-	-	-	-	-	-	-	-	-	V	-	1
SYT6	-	-	-	-	V	-	-	-	-	-	-	-	-	-	-	-	-	-	-	-	1
SYT3	-	-	-	-	-	-	V	-	-	-	-	-	-	-	-	-	-	-	-	-	1
SYT2	-	-	-	-	-	-	V	-	-	-	-	-	-	-	-	-	-	-	-	-	1
SYT14	-	-	-	-	-	-	-	-	-	-	-	V	-	-	-	-	-	-	-	-	1
SYT11	-	-	-	-	-	-	-	-	-	V	-	-	-	-	-	-	-	-	-	-	1	1
SYT1	-	-	-	-	-	-	V	-	-	-	-	-	-	-	-	-	-	-	-	-	1
SYNM	-	-	-	-	-	-	-	-	-	-	-	-	-	-	-	-	-	-	V	-	1
SYNJ1	-	-	-	-	-	-	-	-	-	V	-	-	-	-	-	-	-	-	-	-	1	1
SYNGR3	-	-	-	-	-	-	V	-	-	-	-	-	-	-	-	-	-	-	-	-	1
SYNGAP1	-	-	-	-	-	-	-	-	-	V	-	-	-	-	-	-	-	-	-	-	1	2
SYN3	-	-	-	-	-	-	-	-	-	V	-	-	-	-	-	-	-	-	-	-	1	6
SYK	-	-	-	V	-	-	-	-	-	-	-	-	-	-	-	-	-	-	-	-	1
SYCP3	-	-	-	-	-	-	-	V	-	-	-	-	-	-	-	-	-	-	-	-	1
SYCE2	-	-	-	-	-	-	-	V	-	-	-	-	-	-	-	-	-	-	-	-	1
SYCE1	-	V	-	-	-	-	-	-	-	-	-	-	-	-	-	-	-	-	-	-	1
SVIL	-	-	-	-	V	-	-	-	-	-	-	-	-	-	-	-	-	-	-	-	1
SV2C	-	-	-	-	-	-	-	-	-	-	-	-	-	-	-	-	-	-	-	V	1	1
SUV420H2	-	-	-	-	-	V	-	-	-	-	-	-	-	-	-	-	-	-	-	-	1
SUSD4	-	-	-	-	-	-	-	-	-	-	-	V	-	-	-	-	-	-	-	-	1
SURF2	-	-	-	-	-	-	-	V	-	-	-	-	-	-	-	-	-	-	-	-	1
SURF1	-	-	-	-	-	-	V	-	-	-	-	-	-	-	-	-	-	-	-	-	1
SUPT3H	-	V	-	-	-	-	-	-	-	-	-	-	-	-	-	-	-	-	-	-	1
SUMO4	-	-	-	-	-	-	-	V	-	-	-	-	-	-	-	-	-	-	-	-	1
SULT6B1	-	-	-	-	-	-	-	-	-	V	-	-	-	-	-	-	-	-	-	-	1	1
SULT4A1	-	-	-	-	-	-	-	-	-	V	-	-	-	-	-	-	-	-	-	-	1	4
SULT1A2	-	-	-	-	-	-	V	-	-	-	-	-	-	-	-	-	-	-	-	-	1
STXBP6	-	-	-	-	-	-	-	-	V	-	-	-	-	-	-	-	-	-	-	-	1
STXBP5	-	-	-	-	-	-	-	-	-	-	-	-	-	-	-	-	-	-	-	V	1
STX7	-	-	-	-	-	-	-	-	-	V	-	-	-	-	-	-	-	-	-	-	1	1
STX16	-	-	-	-	-	V	-	-	-	-	-	-	-	-	-	-	-	-	-	-	1
STX11	-	-	-	-	V	-	-	-	-	-	-	-	-	-	-	-	-	-	-	-	1
STRADA	V	-	-	-	-	-	-	-	-	-	-	-	-	-	-	-	-	-	-	-	1
STOX2	-	-	-	-	-	-	-	-	-	-	-	-	-	-	-	-	-	-	-	V	1
STOX1	-	-	-	-	-	V	-	-	-	-	-	-	-	-	-	-	-	-	-	-	1
STMN4	-	-	-	-	-	-	-	-	-	-	-	-	-	-	-	-	-	-	-	V	1	1
STMN2	-	-	-	-	-	-	V	-	-	-	-	-	-	-	-	-	-	-	-	-	1
STMN1	-	-	-	-	-	-	-	-	V	-	-	-	-	-	-	-	-	-	-	-	1	2
STK40	V	-	-	-	-	-	-	-	-	-	-	-	-	-	-	-	-	-	-	-	1
STK4	-	-	-	-	-	-	-	-	-	V	-	-	-	-	-	-	-	-	-	-	1
STK33	-	-	-	-	-	V	-	-	-	-	-	-	-	-	-	-	-	-	-	-	1
STK3	-	-	V	-	-	-	-	-	-	-	-	-	-	-	-	-	-	-	-	-	1
STK25	-	V	-	-	-	-	-	-	-	-	-	-	-	-	-	-	-	-	-	-	1
STK24	-	-	-	-	-	-	-	-	-	-	-	-	-	-	-	-	-	-	-	V	1
STK24	-	-	-	-	-	-	-	-	-	V	-	-	-	-	-	-	-	-	-	-	1
STIP1	-	-	-	-	-	-	-	V	-	-	-	-	-	-	-	-	-	-	-	-	1
STIM2	V	-	-	-	-	-	-	-	-	-	-	-	-	-	-	-	-	-	-	-	1
STH	-	-	-	-	-	V	-	-	-	-	-	-	-	-	-	-	-	-	-	-	1	1
STAT3	V	-	-	-	-	-	-	-	-	-	-	-	-	-	-	-	-	-	-	-	1
STARD6	-	V	-	-	-	-	-	-	-	-	-	-	-	-	-	-	-	-	-	-	1
STAG3	-	-	-	-	-	-	-	V	-	-	-	-	-	-	-	-	-	-	-	-	1
STAC	-	-	-	-	-	-	-	-	-	-	-	-	-	-	-	-	-	-	V	-	1
STAB1	-	-	-	-	V	-	-	-	-	-	-	-	-	-	-	-	-	-	-	-	1	2
ST8SIA4	-	-	-	-	-	-	-	-	-	V	-	-	-	-	-	-	-	-	-	-	1	1
ST7	-	-	-	-	-	-	-	-	-	-	-	-	-	-	-	-	-	-	-	V	1	1
ST6GALNAC3	-	-	-	-	V	-	-	-	-	-	-	-	-	-	-	-	-	-	-	-	1	1
ST6GAL2	-	-	-	-	-	-	-	-	-	V	-	-	-	-	-	-	-	-	-	-	1	1
ST6GAL1	-	-	-	-	V	-	-	-	-	-	-	-	-	-	-	-	-	-	-	-	1
ST20	V	-	-	-	-	-	-	-	-	-	-	-	-	-	-	-	-	-	-	-	1
ST14	V	-	-	-	-	-	-	-	-	-	-	-	-	-	-	-	-	-	-	-	1
ST13	-	-	-	-	-	-	-	-	-	V	-	-	-	-	-	-	-	-	-	-	1
SSX5	-	V	-	-	-	-	-	-	-	-	-	-	-	-	-	-	-	-	-	-	1
SSR4	-	-	-	-	V	-	-	-	-	-	-	-	-	-	-	-	-	-	-	-	1
SSR1	-	-	-	-	V	-	-	-	-	-	-	-	-	-	-	-	-	-	-	-	1
SSPN	-	-	-	-	-	V	-	-	-	-	-	-	-	-	-	-	-	-	-	-	1
SSFA2	-	V	-	-	-	-	-	-	-	-	-	-	-	-	-	-	-	-	-	-	1
SRPX2	-	-	-	-	V	-	-	-	-	-	-	-	-	-	-	-	-	-	-	-	1
SRP19	-	V	-	-	-	-	-	-	-	-	-	-	-	-	-	-	-	-	-	-	1
SREBF2	-	-	-	-	-	-	-	-	-	V	-	-	-	-	-	-	-	-	-	-	1	2
SREBF1	-	-	-	-	-	-	-	-	-	V	-	-	-	-	-	-	-	-	-	-	1	2
SRD5A2	-	-	-	-	-	-	-	-	-	V	-	-	-	-	-	-	-	-	-	-	1	1
SRD5A1	-	-	-	-	-	-	-	-	-	V	-	-	-	-	-	-	-	-	-	-	1	2
SQRDL	V	-	-	-	-	-	-	-	-	-	-	-	-	-	-	-	-	-	-	-	1
SPTBN4	-	-	-	-	-	V	-	-	-	-	-	-	-	-	-	-	-	-	-	-	1
SPTB	-	-	-	-	-	-	-	-	-	-	-	-	-	-	-	-	-	-	V	-	1	1
SPTAN1	-	-	-	-	-	-	-	-	-	-	-	-	-	-	-	-	-	-	V	-	1
SPTAN1	-	-	-	-	-	-	-	-	-	V	-	-	-	-	-	-	-	-	-	-	1
SPSB2	-	-	-	-	-	-	-	V	-	-	-	-	-	-	-	-	-	-	-	-	1
SPRY4	-	-	-	-	-	-	-	-	-	-	-	-	-	-	-	-	-	-	-	V	1	1
SPRTN	-	-	-	-	-	-	-	-	-	-	-	V	-	-	-	-	-	-	-	-	1
SPRR3	-	-	V	-	-	-	-	-	-	-	-	-	-	-	-	-	-	-	-	-	1
SPR	-	-	-	-	-	-	-	V	-	-	-	-	-	-	-	-	-	-	-	-	1
SPP1	-	-	-	-	-	-	-	-	-	-	-	-	-	-	-	-	-	-	V	-	1
SPON1	-	-	-	-	-	-	-	-	-	-	-	-	-	-	-	-	-	-	V	-	1	1
SPON1	-	-	-	-	-	-	-	-	V	-	-	-	-	-	-	-	-	-	-	-	1	1
SPOCK3	-	-	-	-	-	-	-	-	-	-	-	-	-	-	-	-	-	-	-	V	1
SPOCK3	-	-	-	-	-	-	-	-	V	-	-	-	-	-	-	-	-	-	-	-	1
SPNS1	V	-	-	-	-	-	-	-	-	-	-	-	-	-	-	-	-	-	-	-	1
SPI1	-	-	-	-	V	-	-	-	-	-	-	-	-	-	-	-	-	-	-	-	1
SPDYE3	V	-	-	-	-	-	-	-	-	-	-	-	-	-	-	-	-	-	-	-	1
SPCS1	-	-	-	-	-	-	V	-	-	-	-	-	-	-	-	-	-	-	-	-	1
SPATA2L	V	-	-	-	-	-	-	-	-	-	-	-	-	-	-	-	-	-	-	-	1
SPATA21	-	-	-	-	-	-	-	V	-	-	-	-	-	-	-	-	-	-	-	-	1
SPATA17	-	-	-	-	-	-	-	-	-	-	-	V	-	-	-	-	-	-	-	-	1
SPARCL1	-	-	-	-	-	-	-	-	-	-	-	-	-	-	-	-	-	-	V	-	1	1
SPAG5	-	-	-	-	-	V	-	-	-	-	-	-	-	-	-	-	-	-	-	-	1
SP5	-	-	V	-	-	-	-	-	-	-	-	-	-	-	-	-	-	-	-	-	1
SP4	-	-	-	-	-	-	-	-	-	V	-	-	-	-	-	-	-	-	-	-	1	3
SP140L	-	-	V	-	-	-	-	-	-	-	-	-	-	-	-	-	-	-	-	-	1
SP1	-	V	-	-	-	-	-	-	-	-	-	-	-	-	-	-	-	-	-	-	1
SOX6	-	-	-	-	-	-	-	-	-	-	-	-	-	-	-	-	-	-	V	-	1
SOX6	-	-	V	-	-	-	-	-	-	-	-	-	-	-	-	-	-	-	-	-	1
SOX5	-	-	-	-	-	V	-	-	-	-	-	-	-	-	-	-	-	-	-	-	1	1
SOX30	-	-	-	-	V	-	-	-	-	-	-	-	-	-	-	-	-	-	-	-	1
SOX2	-	-	-	-	-	-	-	-	-	-	-	-	-	-	-	-	-	-	V	-	1
SOX15	-	-	-	-	-	V	-	-	-	-	-	-	-	-	-	-	-	-	-	-	1
SOX12	-	-	-	-	-	V	-	-	-	-	-	-	-	-	-	-	-	-	-	-	1
SORD	-	-	-	-	-	-	-	-	-	-	-	-	-	-	-	-	-	-	V	-	1
SORBS3	-	-	-	-	-	-	-	-	-	V	-	-	-	-	-	-	-	-	-	-	1
SORBS2	-	-	V	-	-	-	-	-	-	-	-	-	-	-	-	-	-	-	-	-	1
SORBS1	-	-	-	-	-	V	-	-	-	-	-	-	-	-	-	-	-	-	-	-	1
SON	-	-	-	-	-	V	-	-	-	-	-	-	-	-	-	-	-	-	-	-	1
SOLH	-	-	V	-	-	-	-	-	-	-	-	-	-	-	-	-	-	-	-	-	1
SOCS7	-	-	V	-	-	-	-	-	-	-	-	-	-	-	-	-	-	-	-	-	1
SOCS2	-	-	-	-	-	-	-	-	-	-	-	-	-	-	-	-	-	-	V	-	1
SOBP	-	-	-	-	-	-	-	-	-	-	-	-	-	-	-	-	-	-	V	-	1
SNX3	-	V	-	-	-	-	-	-	-	-	-	-	-	-	-	-	-	-	-	-	1
SNX27	-	-	-	-	-	V	-	-	-	-	-	-	-	-	-	-	-	-	-	-	1
SNX21	V	-	-	-	-	-	-	-	-	-	-	-	-	-	-	-	-	-	-	-	1
SNX17	-	-	-	-	-	-	V	-	-	-	-	-	-	-	-	-	-	-	-	-	1
SNX15	-	-	-	-	-	-	V	-	-	-	-	-	-	-	-	-	-	-	-	-	1
SNX12	-	-	-	V	-	-	-	-	-	-	-	-	-	-	-	-	-	-	-	-	1
SNURF	-	-	-	-	-	-	-	V	-	-	-	-	-	-	-	-	-	-	-	-	1
SNTG2	-	-	-	V	-	-	-	-	-	-	-	-	-	-	-	-	-	-	-	-	1
SNTB2	-	-	-	-	-	-	-	V	-	-	-	-	-	-	-	-	-	-	-	-	1
SNRPG	-	-	-	-	-	-	-	-	-	-	-	-	-	-	-	-	-	-	V	-	1
SNRPD3	-	-	-	-	-	-	-	V	-	-	-	-	-	-	-	-	-	-	-	-	1
SNRPB	-	-	-	-	V	-	-	-	-	-	-	-	-	-	-	-	-	-	-	-	1
SNRP70	-	-	-	-	-	V	-	-	-	-	-	-	-	-	-	-	-	-	-	-	1
SNORD94	-	-	-	-	-	-	-	V	-	-	-	-	-	-	-	-	-	-	-	-	1
SNORD52	-	-	-	-	-	-	-	-	-	-	-	-	-	-	-	-	-	-	V	-	1
SNORD36B	-	-	-	-	-	-	-	-	-	-	-	-	-	-	-	-	-	-	-	V	1
SNORD17	-	-	-	-	-	-	-	V	-	-	-	-	-	-	-	-	-	-	-	-	1
SNORD114-3	-	-	-	-	-	-	-	-	-	-	-	-	-	-	-	-	-	-	-	V	1
SNORD113-3	-	-	-	-	-	-	-	-	-	-	-	-	-	-	-	-	-	-	-	V	1
SNORD109A	-	-	-	-	-	-	-	-	-	-	-	-	-	-	-	-	-	-	V	-	1
SNORA8	-	-	-	-	-	-	V	-	-	-	-	-	-	-	-	-	-	-	-	-	1
SNORA7A	-	-	-	-	-	-	-	V	-	-	-	-	-	-	-	-	-	-	-	-	1
SNORA73A	-	-	-	-	-	-	-	V	-	-	-	-	-	-	-	-	-	-	-	-	1
SNORA67	-	-	-	-	-	-	-	V	-	-	-	-	-	-	-	-	-	-	-	-	1
SNORA64	-	-	-	-	-	-	-	V	-	-	-	-	-	-	-	-	-	-	-	-	1
SNORA57	-	-	-	-	-	-	-	V	-	-	-	-	-	-	-	-	-	-	-	-	1
SNORA49	-	-	-	-	-	-	-	-	-	-	-	-	-	-	-	-	-	-	V	-	1
SNORA41	-	-	-	-	-	-	-	-	-	-	-	-	-	-	-	-	-	-	V	-	1
SNORA40	-	-	-	-	-	-	V	-	-	-	-	-	-	-	-	-	-	-	-	-	1
SNORA31	-	-	-	-	-	-	-	V	-	-	-	-	-	-	-	-	-	-	-	-	1
SNORA18	-	-	-	-	-	-	V	-	-	-	-	-	-	-	-	-	-	-	-	-	1
SNN	-	-	-	-	-	-	V	-	-	-	-	-	-	-	-	-	-	-	-	-	1
SNAPC2	-	-	-	-	-	-	V	-	-	-	-	-	-	-	-	-	-	-	-	-	1
SNAP47	-	-	-	-	-	-	-	-	-	-	-	V	-	-	-	-	-	-	-	-	1
SNAP25-AS1	-	-	-	-	-	-	-	-	-	V	-	-	-	-	-	-	-	-	-	-	1
SMYD5	V	-	-	-	-	-	-	-	-	-	-	-	-	-	-	-	-	-	-	-	1
SMYD4	-	-	V	-	-	-	-	-	-	-	-	-	-	-	-	-	-	-	-	-	1
SMYD3	-	-	-	-	-	-	-	-	-	-	-	-	-	-	-	-	-	-	-	V	1
SMYD3	-	-	-	-	-	-	-	-	-	-	-	V	-	-	-	-	-	-	-	-	1
SMYD2	-	-	-	-	-	-	-	-	-	-	-	V	-	-	-	-	-	-	-	-	1
SMPD1	V	-	-	-	-	-	-	-	-	-	-	-	-	-	-	-	-	-	-	-	1	1
SMG9	V	-	-	-	-	-	-	-	-	-	-	-	-	-	-	-	-	-	-	-	1
SMC5	-	-	-	-	-	-	-	-	-	-	-	-	-	-	-	-	-	-	-	V	1
SMARCC1	-	-	-	-	-	-	-	-	-	V	-	-	-	-	-	-	-	-	-	-	1	1
SMARCA2	-	-	-	-	-	-	-	-	-	V	-	-	-	-	-	-	-	-	-	-	1	2
SLMO2	-	-	-	-	-	-	-	-	-	-	-	-	-	-	-	-	-	-	-	V	1
SLIT3	-	-	-	-	-	-	-	-	-	V	-	-	-	-	-	-	-	-	-	-	1	1
SLIT2	-	-	-	-	-	-	-	-	-	-	-	-	-	-	-	-	-	-	-	V	1
SLFN5	-	-	-	-	-	-	-	-	-	-	-	-	-	-	-	-	-	-	-	V	1
SLCO5A1	-	-	-	-	-	-	-	V	-	-	-	-	-	-	-	-	-	-	-	-	1
SLC9A8	V	-	-	-	-	-	-	-	-	-	-	-	-	-	-	-	-	-	-	-	1
SLC7A9	-	-	-	-	-	V	-	-	-	-	-	-	-	-	-	-	-	-	-	-	1
SLC7A7	-	-	-	-	V	-	-	-	-	-	-	-	-	-	-	-	-	-	-	-	1
SLC6A9	-	-	-	-	-	-	-	-	-	-	-	-	-	-	-	-	-	-	V	-	1	3
SLC6A2	-	-	-	-	-	-	-	-	-	V	-	-	-	-	-	-	-	-	-	-	1	10
SLC5A2	-	-	-	-	-	-	-	V	-	-	-	-	-	-	-	-	-	-	-	-	1
SLC4A4	-	-	-	-	-	-	-	-	-	-	-	-	-	-	-	-	-	-	V	-	1	1
SLC4A4	-	-	-	-	-	-	-	-	V	-	-	-	-	-	-	-	-	-	-	-	1	1
SLC47A2	-	-	-	-	-	-	-	-	-	-	-	-	-	-	-	-	-	-	V	-	1
SLC44A5	-	-	-	-	-	-	-	-	-	-	-	-	-	-	-	-	-	-	V	-	1
SLC44A4	-	-	-	-	-	-	-	-	-	V	-	-	-	-	-	-	-	-	-	-	1
SLC44A1	-	-	-	-	-	-	-	-	-	-	-	-	-	-	-	-	-	-	V	-	1
SLC44A1	-	-	-	-	-	-	-	-	V	-	-	-	-	-	-	-	-	-	-	-	1
SLC41A2	-	-	-	-	-	-	-	-	-	-	-	-	-	-	-	-	-	-	-	V	1
SLC3A1	-	V	-	-	-	-	-	-	-	-	-	-	-	-	-	-	-	-	-	-	1
SLC39A8	V	-	-	-	-	-	-	-	-	-	-	-	-	-	-	-	-	-	-	-	1	1
SLC39A5	-	-	-	-	-	-	-	V	-	-	-	-	-	-	-	-	-	-	-	-	1
SLC39A2	-	-	-	V	-	-	-	-	-	-	-	-	-	-	-	-	-	-	-	-	1
SLC39A14	-	-	-	-	-	-	-	-	-	V	-	-	-	-	-	-	-	-	-	-	1
SLC39A13	V	-	-	-	-	-	-	-	-	-	-	-	-	-	-	-	-	-	-	-	1
SLC39A12	-	-	-	-	-	-	-	-	-	-	-	-	-	-	-	-	-	-	V	-	1
SLC39A11	-	-	-	-	-	V	-	-	-	-	-	-	-	-	-	-	-	-	-	-	1
SLC38A8	V	-	-	-	-	-	-	-	-	-	-	-	-	-	-	-	-	-	-	-	1
SLC38A3	-	-	-	-	-	-	-	-	-	-	-	-	-	-	-	-	-	-	V	-	1
SLC38A1	-	V	-	-	-	-	-	-	-	-	-	-	-	-	-	-	-	-	-	-	1
SLC37A4	V	-	-	-	-	-	-	-	-	-	-	-	-	-	-	-	-	-	-	-	1
SLC37A1	-	-	-	-	-	V	-	-	-	-	-	-	-	-	-	-	-	-	-	-	1
SLC35G1	-	-	V	-	-	-	-	-	-	-	-	-	-	-	-	-	-	-	-	-	1
SLC35F4	-	-	-	V	-	-	-	-	-	-	-	-	-	-	-	-	-	-	-	-	1
SLC35F3	-	-	-	-	-	-	-	-	-	-	-	V	-	-	-	-	-	-	-	-	1
SLC35D2	-	-	-	-	-	-	-	-	-	-	-	-	-	-	-	-	-	-	V	-	1
SLC35D2	-	-	-	-	V	-	-	-	-	-	-	-	-	-	-	-	-	-	-	-	1
SLC35D1	-	-	-	-	-	-	-	-	-	-	-	-	-	-	-	-	-	-	V	-	1
SLC35B3	-	-	-	-	-	-	-	-	-	V	-	-	-	-	-	-	-	-	-	-	1
SLC35A4	V	-	-	-	-	-	-	-	-	-	-	-	-	-	-	-	-	-	-	-	1
SLC34A2	-	-	-	-	-	-	-	-	-	-	-	-	-	-	-	-	-	-	V	-	1
SLC32A1	-	-	-	V	-	-	-	-	-	-	-	-	-	-	-	-	-	-	-	-	1
SLC30A7	-	-	V	-	-	-	-	-	-	-	-	-	-	-	-	-	-	-	-	-	1
SLC30A6	-	-	V	-	-	-	-	-	-	-	-	-	-	-	-	-	-	-	-	-	1
SLC30A10	-	-	-	-	-	-	-	-	-	-	-	-	-	-	-	-	-	-	V	-	1
SLC30A1	-	-	-	-	-	-	-	-	-	-	-	V	-	-	-	-	-	-	-	-	1
SLC30A10	-	-	-	-	-	-	-	-	-	-	-	V	-	-	-	-	-	-	-	-	1
SLC2A5	-	-	V	-	-	-	-	-	-	-	-	-	-	-	-	-	-	-	-	-	1
SLC2A3	-	-	-	-	-	-	-	-	V	-	-	-	-	-	-	-	-	-	-	-	1
SLC2A13	-	-	V	-	-	-	-	-	-	-	-	-	-	-	-	-	-	-	-	-	1
SLC25A3	-	-	-	-	-	-	V	-	-	-	-	-	-	-	-	-	-	-	-	-	1
SLC25A27	-	-	-	-	-	-	-	-	-	V	-	-	-	-	-	-	-	-	-	-	1	2
SLC25A12	-	-	-	-	-	-	-	-	-	-	-	-	-	-	-	-	-	-	-	V	1	1
SLC25A12	-	-	-	-	-	-	-	-	-	V	-	-	-	-	-	-	-	-	-	-	1	1
SLC25A11	-	-	-	-	-	-	V	-	-	-	-	-	-	-	-	-	-	-	-	-	1
SLC25A1	-	-	-	-	-	-	-	-	-	V	-	-	-	-	-	-	-	-	-	-	1
SLC24A5	-	-	-	-	-	-	-	-	-	V	-	-	-	-	-	-	-	-	-	-	1	2
SLC22A9	-	-	V	-	-	-	-	-	-	-	-	-	-	-	-	-	-	-	-	-	1
SLC22A4	-	-	-	-	-	-	-	-	-	V	-	-	-	-	-	-	-	-	-	-	1	1
SLC22A25	-	V	-	-	-	-	-	-	-	-	-	-	-	-	-	-	-	-	-	-	1
SLC22A17	-	-	-	-	-	-	V	-	-	-	-	-	-	-	-	-	-	-	-	-	1
SLC20A1	V	-	-	-	-	-	-	-	-	-	-	-	-	-	-	-	-	-	-	-	1
SLC1A6	-	-	-	-	-	-	-	-	-	V	-	-	-	-	-	-	-	-	-	-	1	3
SLC1A4	-	-	-	-	-	-	-	-	-	V	-	-	-	-	-	-	-	-	-	-	1	2
SLC18A2	-	-	-	-	-	-	-	-	-	V	-	-	-	-	-	-	-	-	-	-	1	7
SLC17A7	-	-	-	-	-	-	-	-	-	V	-	-	-	-	-	-	-	-	-	-	1	2
SLC17A6	-	-	-	-	-	-	-	-	-	V	-	-	-	-	-	-	-	-	-	-	1	2
SLC16A9	-	-	-	-	-	-	-	-	-	-	-	-	-	-	-	-	-	-	-	V	1
SLC16A5	-	-	-	-	V	-	-	-	-	-	-	-	-	-	-	-	-	-	-	-	1
SLC16A3	-	-	-	V	-	-	-	-	-	-	-	-	-	-	-	-	-	-	-	-	1
SLC15A3	-	-	-	-	-	-	V	-	-	-	-	-	-	-	-	-	-	-	-	-	1
SLC15A1	-	-	-	-	-	-	-	-	-	V	-	-	-	-	-	-	-	-	-	-	1
SLC14A1	-	-	-	-	-	V	-	-	-	-	-	-	-	-	-	-	-	-	-	-	1
SLC13A1	-	-	-	V	-	-	-	-	-	-	-	-	-	-	-	-	-	-	-	-	1
SLC12A6	-	-	-	-	-	-	-	-	-	V	-	-	-	-	-	-	-	-	-	-	1	1
SLC12A4	-	-	-	-	-	-	-	-	-	-	-	-	-	-	-	-	-	-	V	-	1
SLAIN2	-	-	-	-	-	-	-	-	-	-	-	-	-	-	-	-	-	-	-	V	1
SLAIN1	-	-	-	-	-	-	-	-	-	-	-	-	-	-	-	-	-	-	-	V	1
SLA	-	-	-	-	V	-	-	-	-	-	-	-	-	-	-	-	-	-	-	-	1
SKA1	-	-	V	-	-	-	-	-	-	-	-	-	-	-	-	-	-	-	-	-	1
SIX4	-	-	-	-	-	V	-	-	-	-	-	-	-	-	-	-	-	-	-	-	1
SIVA1	-	V	-	-	-	-	-	-	-	-	-	-	-	-	-	-	-	-	-	-	1
SIRT4	-	-	V	-	-	-	-	-	-	-	-	-	-	-	-	-	-	-	-	-	1
SIRT1	-	-	-	-	-	-	-	-	-	V	-	-	-	-	-	-	-	-	-	-	1	2
SIRPB1	-	-	-	V	-	-	-	-	-	-	-	-	-	-	-	-	-	-	-	-	1
SIPA1L3	-	-	-	-	-	-	-	-	-	V	-	-	-	-	-	-	-	-	-	-	1
SIPA1L2	-	-	-	-	-	-	-	-	-	-	-	-	-	-	-	-	-	-	-	V	1
SIPA1L2	-	-	-	-	-	-	-	-	-	-	-	V	-	-	-	-	-	-	-	-	1
SIN3A	-	V	-	-	-	-	-	-	-	-	-	-	-	-	-	-	-	-	-	-	1
SIL1	-	-	-	-	-	-	-	-	-	V	-	-	-	-	-	-	-	-	-	-	1
SIK1	-	-	-	-	-	-	V	-	-	-	-	-	-	-	-	-	-	-	-	-	1
SIGMAR1	-	-	-	-	-	-	-	-	-	V	-	-	-	-	-	-	-	-	-	-	1	3
SHROOM4	-	-	V	-	-	-	-	-	-	-	-	-	-	-	-	-	-	-	-	-	1
SHRM	-	-	-	-	-	V	-	-	-	-	-	-	-	-	-	-	-	-	-	-	1
SHMT1	-	-	-	-	-	-	-	-	-	V	-	-	-	-	-	-	-	-	-	-	1	3
SHKBP1	V	-	-	-	-	-	-	-	-	-	-	-	-	-	-	-	-	-	-	-	1
SHISA6	V	-	-	-	-	-	-	-	-	-	-	-	-	-	-	-	-	-	-	-	1
SHISA5	-	-	-	-	-	-	-	-	-	V	-	-	-	-	-	-	-	-	-	-	1	1
SHFM1	-	-	-	-	-	-	-	V	-	-	-	-	-	-	-	-	-	-	-	-	1
SHC1	-	-	-	-	V	-	-	-	-	-	-	-	-	-	-	-	-	-	-	-	1
SH3TC2	-	-	-	V	-	-	-	-	-	-	-	-	-	-	-	-	-	-	-	-	1
SH3KBP1	-	-	-	-	-	-	-	-	-	-	-	-	-	-	-	-	-	-	V	-	1
SH3GLB2	-	-	V	-	-	-	-	-	-	-	-	-	-	-	-	-	-	-	-	-	1
SH3GLB1	-	-	-	-	V	-	-	-	-	-	-	-	-	-	-	-	-	-	-	-	1
SH3GL2	-	-	-	-	-	-	-	-	-	-	-	-	-	-	-	-	-	-	V	-	1
SH3BP5L	-	-	-	-	-	-	-	-	-	-	-	V	-	-	-	-	-	-	-	-	1
SH3BP5	-	-	-	-	-	-	-	-	-	-	-	-	-	-	-	-	-	-	-	V	1
SH3BGRL3	-	-	-	-	-	-	V	-	-	-	-	-	-	-	-	-	-	-	-	-	1
SH3BGRL	-	-	-	-	-	-	V	-	-	-	-	-	-	-	-	-	-	-	-	-	1
SH2D1B	-	-	-	-	-	-	-	-	-	V	-	-	-	-	-	-	-	-	-	-	1
SGEF	-	-	-	-	-	-	-	-	-	-	-	-	-	-	-	-	-	-	V	-	1
SGCG	-	-	-	-	-	-	-	-	-	-	-	-	-	-	-	-	-	-	V	-	1
SFRS14	-	-	-	-	-	V	-	-	-	-	-	-	-	-	-	-	-	-	-	-	1
SFRP2	-	-	-	-	-	-	-	-	-	-	-	-	-	-	-	-	-	-	-	V	1
SFRP1	-	-	-	-	-	-	-	-	-	V	-	-	-	-	-	-	-	-	-	-	1
SEZ6L	-	-	-	-	-	-	-	-	-	V	-	-	-	-	-	-	-	-	-	-	1	1
SETDB2	-	-	V	-	-	-	-	-	-	-	-	-	-	-	-	-	-	-	-	-	1
SETBP1	-	-	-	-	-	-	-	-	-	-	-	-	-	-	-	-	-	-	-	V	1
SESN1	-	-	-	-	-	-	-	-	-	-	-	-	-	-	-	-	-	-	-	V	1
SERTAD4	-	-	-	-	-	-	-	-	-	-	-	V	-	-	-	-	-	-	-	-	1
SERPINI1	-	-	-	-	-	-	-	-	-	-	-	-	-	-	-	-	-	-	-	V	1
SERPINH1	-	-	-	-	-	-	-	V	-	-	-	-	-	-	-	-	-	-	-	-	1
SERPINA3	-	-	-	-	-	-	-	-	-	V	-	-	-	-	-	-	-	-	-	-	1
SERINC5	-	-	-	-	-	-	-	-	-	-	-	-	-	-	-	-	-	-	V	-	1
SERINC4	-	-	-	-	-	-	-	V	-	-	-	-	-	-	-	-	-	-	-	-	1
SERF2	-	-	-	-	-	-	-	V	-	-	-	-	-	-	-	-	-	-	-	-	1
SERBP1	-	V	-	-	-	-	-	-	-	-	-	-	-	-	-	-	-	-	-	-	1
SEPSECS	-	-	-	-	-	-	-	-	-	V	-	-	-	-	-	-	-	-	-	-	1
SEPN1	-	-	-	-	-	-	-	-	-	-	-	-	-	-	-	-	-	-	V	-	1
SEMA7A	-	-	-	-	-	-	V	-	-	-	-	-	-	-	-	-	-	-	-	-	1
SEMA5B	-	-	-	-	-	-	-	-	-	-	-	-	-	-	-	-	-	-	V	-	1
SEMA5A	-	-	-	-	V	-	-	-	-	-	-	-	-	-	-	-	-	-	-	-	1	1
SEMA4C	-	-	-	-	-	-	-	-	-	-	-	-	-	-	-	-	-	-	V	-	1
SEMA4B	-	-	-	-	-	-	-	-	-	-	-	-	-	-	-	-	-	-	V	-	1
SEMA3D	-	-	-	-	-	-	-	-	-	V	-	-	-	-	-	-	-	-	-	-	1	2
SEMA3A	-	-	-	-	-	-	-	-	-	V	-	-	-	-	-	-	-	-	-	-	1	1
SELENBP1	-	-	-	-	-	-	-	-	-	V	-	-	-	-	-	-	-	-	-	-	1	2
SEC61G	-	-	-	-	-	-	V	-	-	-	-	-	-	-	-	-	-	-	-	-	1
SEC31A	-	-	-	-	-	-	-	-	-	-	-	-	-	-	-	-	-	-	-	V	1
SEC24C	-	V	-	-	-	-	-	-	-	-	-	-	-	-	-	-	-	-	-	-	1
SEC23B	-	V	-	-	-	-	-	-	-	-	-	-	-	-	-	-	-	-	-	-	1
SEC14L1	V	-	-	-	-	-	-	-	-	-	-	-	-	-	-	-	-	-	-	-	1
SDE2	-	-	-	-	-	-	-	-	-	-	-	V	-	-	-	-	-	-	-	-	1
SDCCAG8	-	-	-	-	-	-	-	-	-	-	-	V	-	-	-	-	-	-	-	-	1	1
SDCCAG33	-	-	-	-	-	V	-	-	-	-	-	-	-	-	-	-	-	-	-	-	1
SDCBP2	V	-	-	-	-	-	-	-	-	-	-	-	-	-	-	-	-	-	-	-	1	1
SDC3	-	-	-	-	-	-	-	-	-	-	-	-	-	-	-	-	-	-	V	-	1	2
SCT	-	-	-	-	-	-	-	V	-	-	-	-	-	-	-	-	-	-	-	-	1	1
SCRT2	-	-	-	-	-	-	-	-	-	V	-	-	-	-	-	-	-	-	-	-	1
SCRT1	-	-	-	-	-	-	V	-	-	-	-	-	-	-	-	-	-	-	-	-	1
SCRN1	-	-	-	-	-	V	-	-	-	-	-	-	-	-	-	-	-	-	-	-	1
SCPEP1	-	-	-	-	-	-	-	-	-	-	-	-	-	-	-	-	-	-	-	V	1
SCO2	V	-	-	-	-	-	-	-	-	-	-	-	-	-	-	-	-	-	-	-	1
SCN4B	-	-	-	-	-	-	V	-	-	-	-	-	-	-	-	-	-	-	-	-	1
SCN3B	-	-	-	-	-	-	-	V	-	-	-	-	-	-	-	-	-	-	-	-	1
SCN1B	-	-	-	-	-	-	V	-	-	-	-	-	-	-	-	-	-	-	-	-	1
SCMH1	-	-	-	-	-	V	-	-	-	-	-	-	-	-	-	-	-	-	-	-	1
SCIN	-	-	V	-	-	-	-	-	-	-	-	-	-	-	-	-	-	-	-	-	1
SCGB3A2	-	-	-	V	-	-	-	-	-	-	-	-	-	-	-	-	-	-	-	-	1
SCGB1A1	-	-	-	-	-	-	-	-	-	V	-	-	-	-	-	-	-	-	-	-	1	1
SCEL	-	-	V	-	-	-	-	-	-	-	-	-	-	-	-	-	-	-	-	-	1
SCCPDH	-	-	-	-	-	-	-	-	-	-	-	V	-	-	-	-	-	-	-	-	1
SCARNA17	-	-	-	-	-	-	-	-	-	-	-	-	-	-	-	-	-	-	V	-	1
SCARA3	-	-	-	-	-	-	-	-	-	-	-	-	-	-	-	-	-	-	V	-	1	1
SCAND2	-	-	-	-	-	V	-	-	-	-	-	-	-	-	-	-	-	-	-	-	1
SCAND1	-	-	-	-	-	-	V	-	-	-	-	-	-	-	-	-	-	-	-	-	1
SCAMP5	-	-	-	-	-	-	V	-	-	-	-	-	-	-	-	-	-	-	-	-	1
SCAMP1	-	-	-	-	-	-	-	-	V	-	-	-	-	-	-	-	-	-	-	-	1
SBSN	-	V	-	-	-	-	-	-	-	-	-	-	-	-	-	-	-	-	-	-	1
SBNO1	-	-	-	-	-	-	-	-	-	-	-	-	-	-	-	-	-	-	-	V	1
SBK1	-	-	-	-	-	V	-	-	-	-	-	-	-	-	-	-	-	-	-	-	1
SBF1	-	-	-	-	-	V	-	-	-	-	-	-	-	-	-	-	-	-	-	-	1
SAT1	-	-	-	-	-	-	-	-	-	V	-	-	-	-	-	-	-	-	-	-	1	1
SAT	-	-	-	-	V	-	-	-	-	-	-	-	-	-	-	-	-	-	-	-	1
SART2	-	-	-	-	V	-	-	-	-	-	-	-	-	-	-	-	-	-	-	-	1
SARDH	-	-	V	-	-	-	-	-	-	-	-	-	-	-	-	-	-	-	-	-	1
SAPCD1	V	-	-	-	-	-	-	-	-	-	-	-	-	-	-	-	-	-	-	-	1
SAMSN1	-	-	-	-	V	-	-	-	-	-	-	-	-	-	-	-	-	-	-	-	1
SAMD9L	-	-	-	V	-	-	-	-	-	-	-	-	-	-	-	-	-	-	-	-	1
SAMD9	-	-	-	-	-	-	-	-	-	-	-	-	-	-	-	-	-	-	-	V	1
SAMD4A	-	-	-	-	-	-	-	-	-	-	-	-	-	-	-	-	-	-	V	-	1
SALL4	-	-	-	-	-	-	-	-	-	-	-	-	-	-	-	-	-	-	-	V	1
SAFB2	-	-	-	-	-	V	-	-	-	-	-	-	-	-	-	-	-	-	-	-	1
S1PR3	-	-	-	-	-	-	-	-	-	-	-	-	-	-	-	-	-	-	-	V	1
S1PR1	-	-	-	-	-	-	-	-	-	-	-	-	-	-	-	-	-	-	V	-	1
S100A2	-	V	-	-	-	-	-	-	-	-	-	-	-	-	-	-	-	-	-	-	1
S100A16	-	-	-	-	-	-	-	-	-	-	-	-	-	-	-	-	-	-	V	-	1
S100A11	-	-	-	-	V	-	-	-	-	-	-	-	-	-	-	-	-	-	-	-	1
S100A10	-	-	-	-	-	-	-	-	V	-	-	-	-	-	-	-	-	-	-	-	1
S100A1	-	-	-	-	-	-	-	V	-	-	-	-	-	-	-	-	-	-	-	-	1
RYR2	-	-	-	-	-	-	-	-	-	-	-	V	-	-	-	-	-	-	-	-	1	1
RXRG	-	-	-	-	-	-	-	-	-	-	-	-	-	-	-	-	-	-	V	-	1	1
RXRB	-	-	-	-	-	-	-	-	-	V	-	-	-	-	-	-	-	-	-	-	1	2
RUVBL2	-	-	-	V	-	-	-	-	-	-	-	-	-	-	-	-	-	-	-	-	1
RUTBC1	-	-	-	-	-	V	-	-	-	-	-	-	-	-	-	-	-	-	-	-	1
RUNX1T1	-	-	-	-	-	-	-	-	-	-	-	-	-	-	-	-	-	-	-	V	1
RUNX1	-	-	-	-	-	-	-	-	-	V	-	-	-	-	-	-	-	-	-	-	1	2
RTN4	-	-	-	-	-	-	-	-	-	V	-	-	-	-	-	-	-	-	-	-	1	10
RTN3	-	-	-	-	-	-	V	-	-	-	-	-	-	-	-	-	-	-	-	-	1
RTL1	-	-	-	-	-	-	-	-	-	-	-	-	-	-	-	-	-	-	-	V	1
RTEL1-TNFRSF6B	-	-	V	-	-	-	-	-	-	-	-	-	-	-	-	-	-	-	-	-	1
RSRC1	-	-	-	-	-	-	-	-	-	V	-	-	-	-	-	-	-	-	-	-	1	1
RSPH10B	-	V	-	-	-	-	-	-	-	-	-	-	-	-	-	-	-	-	-	-	1
RRP15	-	-	-	-	-	-	-	-	-	-	-	V	-	-	-	-	-	-	-	-	1
RRM1	-	-	-	-	V	-	-	-	-	-	-	-	-	-	-	-	-	-	-	-	1
RPS9	-	-	-	-	-	-	-	V	-	-	-	-	-	-	-	-	-	-	-	-	1
RPS8	-	-	-	-	-	-	-	V	-	-	-	-	-	-	-	-	-	-	-	-	1
RPS6KC1	-	-	-	-	-	-	-	-	-	-	-	V	-	-	-	-	-	-	-	-	1
RPS6	-	-	-	-	-	-	-	V	-	-	-	-	-	-	-	-	-	-	-	-	1
RPS5	-	-	-	-	-	-	V	-	-	-	-	-	-	-	-	-	-	-	-	-	1
RPS3	-	-	-	-	-	-	-	V	-	-	-	-	-	-	-	-	-	-	-	-	1
RPS27A	-	-	V	-	-	-	-	-	-	-	-	-	-	-	-	-	-	-	-	-	1
RPS21	-	-	-	-	-	-	V	-	-	-	-	-	-	-	-	-	-	-	-	-	1
RPS16	-	-	-	-	-	-	-	V	-	-	-	-	-	-	-	-	-	-	-	-	1
RPS15	-	-	-	-	-	-	-	V	-	-	-	-	-	-	-	-	-	-	-	-	1
RPP40	-	-	-	-	V	-	-	-	-	-	-	-	-	-	-	-	-	-	-	-	1
RPP21	-	-	-	-	-	-	-	-	-	V	-	-	-	-	-	-	-	-	-	-	1
RPN1	-	-	-	-	V	-	-	-	-	-	-	-	-	-	-	-	-	-	-	-	1
RPLP1	-	-	-	-	-	-	V	-	-	-	-	-	-	-	-	-	-	-	-	-	1
RPLP0	-	-	-	-	-	-	V	-	-	-	-	-	-	-	-	-	-	-	-	-	1
RPL8	-	-	-	-	-	-	-	V	-	-	-	-	-	-	-	-	-	-	-	-	1
RPL39P5	-	-	-	-	-	-	V	-	-	-	-	-	-	-	-	-	-	-	-	-	1
RPL37AP8	-	-	-	-	-	-	-	V	-	-	-	-	-	-	-	-	-	-	-	-	1
RPL37A	-	-	-	-	-	-	-	V	-	-	-	-	-	-	-	-	-	-	-	-	1
RPL37	-	-	-	-	-	-	-	V	-	-	-	-	-	-	-	-	-	-	-	-	1
RPL36	-	-	-	-	-	-	-	V	-	-	-	-	-	-	-	-	-	-	-	-	1
RPL35	-	-	-	-	-	-	-	V	-	-	-	-	-	-	-	-	-	-	-	-	1
RPL3	-	-	-	-	-	-	-	V	-	-	-	-	-	-	-	-	-	-	-	-	1
RPL27	-	-	-	-	-	-	V	-	-	-	-	-	-	-	-	-	-	-	-	-	1
RPL21	-	-	-	-	-	-	-	-	-	-	-	-	-	-	-	-	-	-	-	V	1
RPL18	-	-	-	-	-	-	-	V	-	-	-	-	-	-	-	-	-	-	-	-	1
RPL15	-	-	-	-	-	-	V	-	-	-	-	-	-	-	-	-	-	-	-	-	1
RPL13P6	-	-	-	-	-	-	-	V	-	-	-	-	-	-	-	-	-	-	-	-	1
RPL11	-	-	-	-	-	-	-	V	-	-	-	-	-	-	-	-	-	-	-	-	1
RPL10	-	-	V	-	-	-	-	-	-	-	-	-	-	-	-	-	-	-	-	-	1
RPH3A	-	-	-	-	-	-	V	-	-	-	-	-	-	-	-	-	-	-	-	-	1	1
RPGRIP1L	-	-	-	-	-	-	-	-	-	V	-	-	-	-	-	-	-	-	-	-	1	3
RPAP1	-	-	-	-	-	V	-	-	-	-	-	-	-	-	-	-	-	-	-	-	1
RP9P	-	-	-	-	-	-	-	V	-	-	-	-	-	-	-	-	-	-	-	-	1
RORB	-	-	-	-	-	-	-	-	-	V	-	-	-	-	-	-	-	-	-	-	1	1
ROBO3	-	-	-	-	-	-	-	-	-	-	-	-	-	-	-	-	-	-	-	V	1
ROBO2	-	-	-	-	-	-	-	-	-	-	-	-	-	-	-	-	-	-	V	-	1	1
ROBO1	-	V	-	-	-	-	-	-	-	-	-	-	-	-	-	-	-	-	-	-	1	2
RNU105A	-	-	-	-	-	-	-	V	-	-	-	-	-	-	-	-	-	-	-	-	1
RNH1	V	-	-	-	-	-	-	-	-	-	-	-	-	-	-	-	-	-	-	-	1
RNF26	V	-	-	-	-	-	-	-	-	-	-	-	-	-	-	-	-	-	-	-	1
RNF24	-	V	-	-	-	-	-	-	-	-	-	-	-	-	-	-	-	-	-	-	1
RNF220	-	-	-	-	-	-	-	-	-	-	-	-	-	-	-	-	-	-	V	-	1
RNF213	-	-	-	-	-	-	-	-	-	-	-	-	-	-	-	-	-	-	V	-	1
RNF2	-	-	V	-	-	-	-	-	-	-	-	-	-	-	-	-	-	-	-	-	1
RNF182	-	-	-	-	-	V	-	-	-	-	-	-	-	-	-	-	-	-	-	-	1
RNF148	-	-	-	-	-	-	-	-	-	-	-	-	-	-	-	-	-	-	V	-	1
RNF146	-	V	-	-	-	-	-	-	-	-	-	-	-	-	-	-	-	-	-	-	1
RNF133	-	-	-	-	-	-	-	-	-	-	-	-	-	-	-	-	-	-	V	-	1
RNF123	-	-	-	-	-	V	-	-	-	-	-	-	-	-	-	-	-	-	-	-	1
RND3	-	-	-	-	-	-	-	-	-	-	-	-	-	-	-	-	-	-	-	V	1
RNASEL	-	-	-	-	-	-	-	-	-	-	-	-	-	-	-	-	-	-	-	V	1
RNASEH2B	-	-	-	-	-	-	-	-	-	-	-	-	-	-	-	-	-	-	V	-	1
RNASE1	-	-	-	-	-	-	V	-	-	-	-	-	-	-	-	-	-	-	-	-	1
RN7SK	-	-	-	-	-	-	-	V	-	-	-	-	-	-	-	-	-	-	-	-	1
RLBP1L1	-	-	-	-	-	-	-	-	-	-	-	-	-	-	-	-	-	-	-	V	1
RIMS2	-	-	-	-	-	-	-	-	-	-	-	-	-	-	-	-	-	-	-	V	1
RHPN1	-	-	-	-	-	-	-	-	-	-	-	-	-	-	-	-	-	-	V	-	1
RHPN1	-	-	-	-	-	V	-	-	-	-	-	-	-	-	-	-	-	-	-	-	1
RHOU	-	-	-	-	-	-	-	-	-	-	-	V	-	-	-	-	-	-	-	-	1
RHOT1	-	-	-	-	-	V	-	-	-	-	-	-	-	-	-	-	-	-	-	-	1
RHOBTB3	-	-	-	-	-	-	-	-	-	-	-	-	-	-	-	-	-	-	-	V	1
RHOBTB3	-	-	-	-	-	-	-	-	V	-	-	-	-	-	-	-	-	-	-	-	1
RHOBTB1	-	-	-	-	-	-	-	-	-	-	-	-	-	-	-	-	-	-	-	V	1
RHO	-	-	-	-	-	-	-	-	-	V	-	-	-	-	-	-	-	-	-	-	1
RHCG	-	-	-	V	-	-	-	-	-	-	-	-	-	-	-	-	-	-	-	-	1
RGS9	-	-	-	-	-	-	-	-	-	V	-	-	-	-	-	-	-	-	-	-	1	3
RGS6	V	-	-	-	-	-	-	-	-	-	-	-	-	-	-	-	-	-	-	-	1
RGS22	-	-	V	-	-	-	-	-	-	-	-	-	-	-	-	-	-	-	-	-	1
RGS2	-	-	-	-	-	-	V	-	-	-	-	-	-	-	-	-	-	-	-	-	1	7
RGS16	-	-	-	-	V	-	-	-	-	-	-	-	-	-	-	-	-	-	-	-	1	1
RGMA	-	-	-	-	-	-	-	-	-	-	-	-	-	-	-	-	-	-	V	-	1
RFXDC2	-	-	-	-	-	V	-	-	-	-	-	-	-	-	-	-	-	-	-	-	1
RFWD3	-	-	-	-	-	V	-	-	-	-	-	-	-	-	-	-	-	-	-	-	1
RFPL2	-	-	-	-	-	V	-	-	-	-	-	-	-	-	-	-	-	-	-	-	1
RFP	-	-	-	-	V	-	-	-	-	-	-	-	-	-	-	-	-	-	-	-	1
REV3L	-	-	-	-	-	-	-	-	-	-	-	-	-	-	-	-	-	-	V	-	1
RET	-	-	-	-	-	-	-	-	-	V	-	-	-	-	-	-	-	-	-	-	1	1
RERE	-	-	-	-	-	V	-	-	-	-	-	-	-	-	-	-	-	-	-	-	1
REPS1	V	-	-	-	-	-	-	-	-	-	-	-	-	-	-	-	-	-	-	-	1
REPIN1	-	-	-	-	-	V	-	-	-	-	-	-	-	-	-	-	-	-	-	-	1
RELB	-	-	-	-	V	-	-	-	-	-	-	-	-	-	-	-	-	-	-	-	1
RELA	-	-	-	-	-	-	-	-	-	V	-	-	-	-	-	-	-	-	-	-	1	1
REEP5	-	-	-	-	-	-	V	-	-	-	-	-	-	-	-	-	-	-	-	-	1
REEP3	-	-	-	V	-	-	-	-	-	-	-	-	-	-	-	-	-	-	-	-	1
REEP2	-	-	-	-	-	-	V	-	-	-	-	-	-	-	-	-	-	-	-	-	1
RECQL4	-	-	-	-	-	V	-	-	-	-	-	-	-	-	-	-	-	-	-	-	1
RD3	-	-	-	-	-	-	-	-	-	-	-	V	-	-	-	-	-	-	-	-	1
RCOR3	-	-	-	-	-	-	-	-	-	-	-	V	-	-	-	-	-	-	-	-	1
RCOR2	-	-	-	-	-	V	-	-	-	-	-	-	-	-	-	-	-	-	-	-	1
RCAN2	-	-	-	-	-	-	V	-	-	-	-	-	-	-	-	-	-	-	-	-	1
RC3H1	-	-	-	V	-	-	-	-	-	-	-	-	-	-	-	-	-	-	-	-	1
RBMS2	-	-	V	-	-	-	-	-	-	-	-	-	-	-	-	-	-	-	-	-	1
RBMS1	V	-	-	-	-	-	-	-	-	-	-	-	-	-	-	-	-	-	-	-	1
RBM9	-	-	-	-	-	-	-	-	-	-	-	-	-	-	-	-	-	-	-	V	1
RBM6	-	-	-	-	-	V	-	-	-	-	-	-	-	-	-	-	-	-	-	-	1
RBM4B	-	-	-	-	-	V	-	-	-	-	-	-	-	-	-	-	-	-	-	-	1
RBM47	-	-	V	-	-	-	-	-	-	-	-	-	-	-	-	-	-	-	-	-	1
RBM34	-	-	-	-	-	-	-	-	-	-	-	V	-	-	-	-	-	-	-	-	1
RBM3	-	-	-	-	V	-	-	-	-	-	-	-	-	-	-	-	-	-	-	-	1
RBM24	-	-	-	-	-	-	-	-	-	-	-	-	-	-	-	-	-	-	-	V	1
RBM24	-	-	-	-	-	-	-	-	-	V	-	-	-	-	-	-	-	-	-	-	1
RBL2	-	-	V	-	-	-	-	-	-	-	-	-	-	-	-	-	-	-	-	-	1
RBFOX3	-	-	-	-	-	-	V	-	-	-	-	-	-	-	-	-	-	-	-	-	1
RBFOX2	-	-	-	-	-	-	-	-	-	V	-	-	-	-	-	-	-	-	-	-	1
RBBP9	-	-	V	-	-	-	-	-	-	-	-	-	-	-	-	-	-	-	-	-	1
RBAF600	-	-	-	-	-	V	-	-	-	-	-	-	-	-	-	-	-	-	-	-	1
RAX2	-	-	-	-	-	-	-	V	-	-	-	-	-	-	-	-	-	-	-	-	1
RAVER2	-	-	-	-	-	V	-	-	-	-	-	-	-	-	-	-	-	-	-	-	1
RASSF7	-	V	-	-	-	-	-	-	-	-	-	-	-	-	-	-	-	-	-	-	1
RASSF1	-	-	-	-	V	-	-	-	-	-	-	-	-	-	-	-	-	-	-	-	1
RASL10A	-	-	-	-	-	-	-	-	-	-	-	-	-	-	-	-	-	-	V	-	1
RASL10A	-	-	-	-	-	-	-	-	-	V	-	-	-	-	-	-	-	-	-	-	1
RASIP1	V	-	-	-	-	-	-	-	-	-	-	-	-	-	-	-	-	-	-	-	1
RASGRP2	V	-	-	-	-	-	-	-	-	-	-	-	-	-	-	-	-	-	-	-	1
RASGRP1	-	-	-	-	-	-	-	-	-	-	-	-	-	-	-	-	-	-	V	-	1
RASGEF1C	-	-	-	-	V	-	-	-	-	-	-	-	-	-	-	-	-	-	-	-	1
RASD2	-	-	-	-	-	-	V	-	-	-	-	-	-	-	-	-	-	-	-	-	1	2
RASA4	-	-	-	-	-	-	-	-	-	-	-	-	-	-	-	-	-	-	V	-	1
RARS	-	-	-	-	V	-	-	-	-	-	-	-	-	-	-	-	-	-	-	-	1
RARB	-	-	-	-	-	-	-	-	-	-	-	-	-	-	-	-	-	-	-	V	1	1
RARA	-	-	V	-	-	-	-	-	-	-	-	-	-	-	-	-	-	-	-	-	1	1
RAPGEF6	-	-	-	-	-	-	-	-	-	V	-	-	-	-	-	-	-	-	-	-	1	2
RAP2A	-	-	-	-	-	-	-	-	-	-	-	-	-	-	-	-	-	-	V	-	1
RANBP1	-	-	-	-	-	-	-	-	-	V	-	-	-	-	-	-	-	-	-	-	1	2
RANBP10	-	-	-	-	-	V	-	-	-	-	-	-	-	-	-	-	-	-	-	-	1
RALGDS	-	V	-	-	-	-	-	-	-	-	-	-	-	-	-	-	-	-	-	-	1
RAI2	-	-	-	-	-	V	-	-	-	-	-	-	-	-	-	-	-	-	-	-	1
RAGE	-	-	-	-	-	V	-	-	-	-	-	-	-	-	-	-	-	-	-	-	1
RAD51B	V	-	-	-	-	-	-	-	-	-	-	-	-	-	-	-	-	-	-	-	1
RABL5	V	-	-	-	-	-	-	-	-	-	-	-	-	-	-	-	-	-	-	-	1
RABGGTA	V	-	-	-	-	-	-	-	-	-	-	-	-	-	-	-	-	-	-	-	1
RABGAP1L	-	-	-	-	V	-	-	-	-	-	-	-	-	-	-	-	-	-	-	-	1
RAB9B	-	-	-	-	-	V	-	-	-	-	-	-	-	-	-	-	-	-	-	-	1
RAB7L1	-	-	-	-	-	-	-	-	-	-	-	-	-	-	-	-	-	-	V	-	1
RAB7B	-	-	V	-	-	-	-	-	-	-	-	-	-	-	-	-	-	-	-	-	1
RAB7	-	-	-	-	-	V	-	-	-	-	-	-	-	-	-	-	-	-	-	-	1
RAB6B	-	-	-	-	-	V	-	-	-	-	-	-	-	-	-	-	-	-	-	-	1
RAB4B	-	-	-	V	-	-	-	-	-	-	-	-	-	-	-	-	-	-	-	-	1
RAB4A	-	-	-	-	-	-	-	-	-	-	-	V	-	-	-	-	-	-	-	-	1
RAB42	-	-	-	-	V	-	-	-	-	-	-	-	-	-	-	-	-	-	-	-	1
RAB40C	V	-	-	-	-	-	-	-	-	-	-	-	-	-	-	-	-	-	-	-	1
RAB40A	-	-	-	-	-	V	-	-	-	-	-	-	-	-	-	-	-	-	-	-	1
RAB3GAP2	-	-	-	-	-	-	-	-	-	-	-	V	-	-	-	-	-	-	-	-	1
RAB3GAP1	-	-	-	-	-	V	-	-	-	-	-	-	-	-	-	-	-	-	-	-	1
RAB37	V	-	-	-	-	-	-	-	-	-	-	-	-	-	-	-	-	-	-	-	1
RAB31	-	-	-	-	-	-	-	-	-	-	-	-	-	-	-	-	-	-	V	-	1
RAB31	-	-	-	-	-	-	-	-	V	-	-	-	-	-	-	-	-	-	-	-	1
RAB30	-	-	-	-	-	V	-	-	-	-	-	-	-	-	-	-	-	-	-	-	1
RAB2A	-	-	-	-	-	-	-	-	V	-	-	-	-	-	-	-	-	-	-	-	1
RAB27A	-	-	-	-	V	-	-	-	-	-	-	-	-	-	-	-	-	-	-	-	1
RAB26	-	-	-	-	-	V	-	-	-	-	-	-	-	-	-	-	-	-	-	-	1
RAB25	-	-	-	-	V	-	-	-	-	-	-	-	-	-	-	-	-	-	-	-	1
RAB20	-	-	-	V	-	-	-	-	-	-	-	-	-	-	-	-	-	-	-	-	1
RAB1B	-	-	-	-	-	-	V	-	-	-	-	-	-	-	-	-	-	-	-	-	1
RAB18	-	-	-	-	-	-	-	-	V	-	-	-	-	-	-	-	-	-	-	-	1
QTRT1	-	-	-	-	-	V	-	-	-	-	-	-	-	-	-	-	-	-	-	-	1
QPCT	-	-	-	-	-	-	-	-	-	-	-	-	-	-	-	-	-	-	-	V	1
QPCT	-	-	-	-	-	-	-	-	V	-	-	-	-	-	-	-	-	-	-	-	1
QDPR	-	-	-	-	-	-	-	-	-	-	-	-	-	-	-	-	-	-	V	-	1
QDPR	-	-	-	-	-	-	V	-	-	-	-	-	-	-	-	-	-	-	-	-	1
QARS	V	-	-	-	-	-	-	-	-	-	-	-	-	-	-	-	-	-	-	-	1
PYGL	-	-	-	-	V	-	-	-	-	-	-	-	-	-	-	-	-	-	-	-	1
PYDC1	-	-	-	-	-	-	-	V	-	-	-	-	-	-	-	-	-	-	-	-	1
PYCR2	-	-	-	-	-	-	-	-	-	-	-	V	-	-	-	-	-	-	-	-	1
PYCARD	-	-	-	-	-	-	V	-	-	-	-	-	-	-	-	-	-	-	-	-	1
PXDNL	-	-	-	-	-	-	-	-	-	-	-	-	-	-	-	-	-	-	-	V	1
PWRN1	-	-	-	V	-	-	-	-	-	-	-	-	-	-	-	-	-	-	-	-	1
PVRL3	V	-	-	-	-	-	-	-	-	-	-	-	-	-	-	-	-	-	-	-	1	1
PVALB	-	-	-	-	-	-	V	-	-	-	-	-	-	-	-	-	-	-	-	-	1
PURB	-	-	V	-	-	-	-	-	-	-	-	-	-	-	-	-	-	-	-	-	1
PURA	-	-	V	-	-	-	-	-	-	-	-	-	-	-	-	-	-	-	-	-	1
PTTG1	-	V	-	-	-	-	-	-	-	-	-	-	-	-	-	-	-	-	-	-	1
PTPRU	V	-	-	-	-	-	-	-	-	-	-	-	-	-	-	-	-	-	-	-	1
PTPRN	-	-	-	-	-	-	V	-	-	-	-	-	-	-	-	-	-	-	-	-	1
PTPRM	-	-	-	-	-	-	-	-	V	-	-	-	-	-	-	-	-	-	-	-	1
PTPRG	-	-	-	-	V	-	-	-	-	-	-	-	-	-	-	-	-	-	-	-	1
PTPRE	-	-	-	-	-	-	-	-	-	-	-	-	-	-	-	-	-	-	V	-	1
PTPRC	-	-	V	-	-	-	-	-	-	-	-	-	-	-	-	-	-	-	-	-	1
PTPN6	-	-	-	-	V	-	-	-	-	-	-	-	-	-	-	-	-	-	-	-	1
PTPN14	-	-	-	-	-	-	-	-	-	-	-	V	-	-	-	-	-	-	-	-	1
PTPDC1	V	-	-	-	-	-	-	-	-	-	-	-	-	-	-	-	-	-	-	-	1
PTMS	-	-	-	-	-	-	-	V	-	-	-	-	-	-	-	-	-	-	-	-	1
PTMAP5	-	-	-	-	-	-	-	V	-	-	-	-	-	-	-	-	-	-	-	-	1
PTGS1	-	-	-	-	-	-	-	-	-	V	-	-	-	-	-	-	-	-	-	-	1	2
PTGFRN	-	-	-	-	-	-	-	-	-	V	-	-	-	-	-	-	-	-	-	-	1	1
PTGFR	-	-	V	-	-	-	-	-	-	-	-	-	-	-	-	-	-	-	-	-	1
PTGER4	-	-	-	-	V	-	-	-	-	-	-	-	-	-	-	-	-	-	-	-	1
PTGDS	-	-	-	-	-	-	-	-	-	-	-	-	-	-	-	-	-	-	-	V	1	1
PTEN	-	-	-	-	-	-	-	-	-	V	-	-	-	-	-	-	-	-	-	-	1
PTCHD3	-	V	-	-	-	-	-	-	-	-	-	-	-	-	-	-	-	-	-	-	1
PTCH1	-	-	-	-	-	-	-	-	-	-	-	-	-	-	-	-	-	-	V	-	1
PTAR1	-	-	-	-	-	-	-	-	-	V	-	-	-	-	-	-	-	-	-	-	1
PSTPIP2	-	-	-	-	V	-	-	-	-	-	-	-	-	-	-	-	-	-	-	-	1
PSRC1	-	-	-	-	-	-	-	-	-	-	-	-	-	-	-	-	-	-	V	-	1
PSME1	-	-	-	-	V	-	-	-	-	-	-	-	-	-	-	-	-	-	-	-	1
PSMD8	-	-	-	-	-	-	V	-	-	-	-	-	-	-	-	-	-	-	-	-	1
PSMD5	-	-	V	-	-	-	-	-	-	-	-	-	-	-	-	-	-	-	-	-	1
PSMD4	-	-	-	-	-	-	-	V	-	-	-	-	-	-	-	-	-	-	-	-	1
PSMD13	-	V	-	-	-	-	-	-	-	-	-	-	-	-	-	-	-	-	-	-	1
PSMC3IP	-	-	-	-	-	-	-	V	-	-	-	-	-	-	-	-	-	-	-	-	1
PSMB3	-	-	-	-	-	-	V	-	-	-	-	-	-	-	-	-	-	-	-	-	1
PSMA5	V	-	-	-	-	-	-	-	-	-	-	-	-	-	-	-	-	-	-	-	1
PSG2	-	-	V	-	-	-	-	-	-	-	-	-	-	-	-	-	-	-	-	-	1
PSENEN	-	-	-	-	-	-	-	-	-	-	-	-	-	-	-	-	-	-	V	-	1
PSENEN	-	-	-	-	V	-	-	-	-	-	-	-	-	-	-	-	-	-	-	-	1
PSEN1	-	-	-	-	-	-	-	-	-	V	-	-	-	-	-	-	-	-	-	-	1	1
PSD3	-	-	-	-	-	V	-	-	-	-	-	-	-	-	-	-	-	-	-	-	1
PSCD4	-	-	-	-	V	-	-	-	-	-	-	-	-	-	-	-	-	-	-	-	1
PSARL	-	-	-	-	V	-	-	-	-	-	-	-	-	-	-	-	-	-	-	-	1
PRX	-	-	-	-	-	-	-	-	-	V	-	-	-	-	-	-	-	-	-	-	1
PRTN3	-	-	-	-	V	-	-	-	-	-	-	-	-	-	-	-	-	-	-	-	1
PRSS8	-	-	-	V	-	-	-	-	-	-	-	-	-	-	-	-	-	-	-	-	1
PRSS56	V	-	-	-	-	-	-	-	-	-	-	-	-	-	-	-	-	-	-	-	1
PRSS38	-	-	-	-	-	-	-	-	-	-	-	V	-	-	-	-	-	-	-	-	1
PRSS36	V	-	-	-	-	-	-	-	-	-	-	-	-	-	-	-	-	-	-	-	1
PRSS35	-	-	-	-	-	-	-	-	-	-	-	-	-	-	-	-	-	-	V	-	1	1
PRSS16	-	-	-	-	-	-	-	-	-	V	-	-	-	-	-	-	-	-	-	-	1	2
PRSS12	-	-	-	-	-	-	-	-	-	-	-	-	-	-	-	-	-	-	-	V	1
PRRC2A	-	-	-	-	-	-	-	-	-	V	-	-	-	-	-	-	-	-	-	-	1
PRR15	-	-	V	-	-	-	-	-	-	-	-	-	-	-	-	-	-	-	-	-	1
PRR14L	-	-	-	V	-	-	-	-	-	-	-	-	-	-	-	-	-	-	-	-	1
PRPSAP1	-	-	-	-	-	V	-	-	-	-	-	-	-	-	-	-	-	-	-	-	1
PRPH	-	-	-	-	-	-	-	-	-	-	-	-	-	-	-	-	-	-	V	-	1
PROZ	-	-	-	-	-	-	-	-	-	V	-	-	-	-	-	-	-	-	-	-	1
PROX1	-	-	-	-	-	-	-	-	-	-	-	V	-	-	-	-	-	-	-	-	1
PRO0471	-	-	-	V	-	-	-	-	-	-	-	-	-	-	-	-	-	-	-	-	1
PRKG1	-	-	-	-	-	-	-	-	-	-	-	-	-	-	-	-	-	-	V	-	1	2
PRKG1	-	-	-	-	-	-	V	-	-	-	-	-	-	-	-	-	-	-	-	-	1	2
PRKD1	-	-	-	-	-	V	-	-	-	-	-	-	-	-	-	-	-	-	-	-	1
PRKCZ	-	V	-	-	-	-	-	-	-	-	-	-	-	-	-	-	-	-	-	-	1
PRKCH	-	-	-	V	-	-	-	-	-	-	-	-	-	-	-	-	-	-	-	-	1
PRKCA	-	-	-	-	-	-	-	-	-	-	-	-	-	-	-	-	-	-	V	-	1	3
PRKAR2B	-	-	-	-	-	-	-	-	V	-	-	-	-	-	-	-	-	-	-	-	1	1
PRKAG2	-	-	-	-	-	-	-	-	V	-	-	-	-	-	-	-	-	-	-	-	1	1
PRKAB2	-	-	-	-	V	-	-	-	-	-	-	-	-	-	-	-	-	-	-	-	1	1
PRKAB1	V	-	-	-	-	-	-	-	-	-	-	-	-	-	-	-	-	-	-	-	1	2
PRICKLE2	-	-	-	-	-	-	-	-	-	-	-	-	-	-	-	-	-	-	-	V	1
PRG1	-	-	-	-	V	-	-	-	-	-	-	-	-	-	-	-	-	-	-	-	1
PRELID1	-	V	-	-	-	-	-	-	-	-	-	-	-	-	-	-	-	-	-	-	1
PRDX5	-	-	-	-	-	-	-	V	-	-	-	-	-	-	-	-	-	-	-	-	1
PRDX2	-	-	-	-	-	-	V	-	-	-	-	-	-	-	-	-	-	-	-	-	1
PRDM8	-	-	-	-	-	-	-	-	-	-	-	-	-	-	-	-	-	-	V	-	1
PRDM11	-	-	V	-	-	-	-	-	-	-	-	-	-	-	-	-	-	-	-	-	1
PRCP	-	-	-	-	-	-	-	-	-	-	-	-	-	-	-	-	-	-	V	-	1
PRCP	-	-	V	-	-	-	-	-	-	-	-	-	-	-	-	-	-	-	-	-	1
PRAMEF11	-	-	-	V	-	-	-	-	-	-	-	-	-	-	-	-	-	-	-	-	1
PRAGMIN	-	-	-	-	-	-	-	-	-	-	-	-	-	-	-	-	-	-	V	-	1
PQLC2	V	-	-	-	-	-	-	-	-	-	-	-	-	-	-	-	-	-	-	-	1
PPYR1	V	-	-	-	-	-	-	-	-	-	-	-	-	-	-	-	-	-	-	-	1
PPT1	-	-	-	-	-	-	V	-	-	-	-	-	-	-	-	-	-	-	-	-	1	1
PPP3R2	-	-	-	-	-	-	-	-	-	V	-	-	-	-	-	-	-	-	-	-	1	1
PPP3R1	-	-	-	-	-	-	-	-	-	V	-	-	-	-	-	-	-	-	-	-	1	1
PPP3CB	-	-	-	-	-	-	-	-	-	V	-	-	-	-	-	-	-	-	-	-	1
PPP2R5E	-	-	-	-	-	V	-	-	-	-	-	-	-	-	-	-	-	-	-	-	1
PPP2R5D	V	-	-	-	-	-	-	-	-	-	-	-	-	-	-	-	-	-	-	-	1
PPP2R5A	-	-	-	-	-	-	-	-	-	-	-	-	-	-	-	-	-	-	V	-	1
PPP2R5A	-	-	-	-	-	-	-	-	-	-	-	V	-	-	-	-	-	-	-	-	1
PPP2R2B	-	-	-	-	-	-	-	-	-	-	-	-	-	-	-	-	-	-	V	-	1	3
PPP2R2B	-	-	-	-	-	-	-	-	-	V	-	-	-	-	-	-	-	-	-	-	1	3
PPP2R1B	V	-	-	-	-	-	-	-	-	-	-	-	-	-	-	-	-	-	-	-	1
PPP1R8	-	V	-	-	-	-	-	-	-	-	-	-	-	-	-	-	-	-	-	-	1
PPP1R1B	-	-	-	-	-	-	-	-	-	V	-	-	-	-	-	-	-	-	-	-	1	8
PPP1R16A	-	-	-	-	-	-	V	-	-	-	-	-	-	-	-	-	-	-	-	-	1
PPP1R15A	-	-	-	-	-	-	-	V	-	-	-	-	-	-	-	-	-	-	-	-	1
PPP1R11	-	-	-	-	-	-	-	-	-	V	-	-	-	-	-	-	-	-	-	-	1
PPOX	-	-	-	-	-	V	-	-	-	-	-	-	-	-	-	-	-	-	-	-	1
PPM1N	-	-	-	-	-	-	-	V	-	-	-	-	-	-	-	-	-	-	-	-	1
PPM1F	-	-	-	-	-	-	-	-	-	V	-	-	-	-	-	-	-	-	-	-	1
PPM1A	-	-	-	-	-	-	-	-	V	-	-	-	-	-	-	-	-	-	-	-	1
PPIL3	-	V	-	-	-	-	-	-	-	-	-	-	-	-	-	-	-	-	-	-	1
PPIL2	-	-	-	-	-	-	-	-	-	V	-	-	-	-	-	-	-	-	-	-	1
PPIL1	-	-	-	-	-	-	V	-	-	-	-	-	-	-	-	-	-	-	-	-	1
PPIEL	-	-	V	-	-	-	-	-	-	-	-	-	-	-	-	-	-	-	-	-	1
PPIA	-	-	-	-	-	-	-	V	-	-	-	-	-	-	-	-	-	-	-	-	1
PPARGC1A	-	-	-	-	-	-	-	-	-	-	-	-	-	-	-	-	-	-	-	V	1	1
PPARG	-	-	-	-	-	-	-	-	-	V	-	-	-	-	-	-	-	-	-	-	1	6
PPARD	-	-	-	-	-	-	-	-	-	V	-	-	-	-	-	-	-	-	-	-	1	1
PPARA	-	-	-	-	-	-	-	-	-	V	-	-	-	-	-	-	-	-	-	-	1	2
PPAPDC1A	-	-	-	-	-	-	-	-	-	V	-	-	-	-	-	-	-	-	-	-	1
POU6F1	V	-	-	-	-	-	-	-	-	-	-	-	-	-	-	-	-	-	-	-	1
POU3F1	-	-	-	-	-	-	-	-	-	V	-	-	-	-	-	-	-	-	-	-	1
POTEJ	-	-	-	-	-	-	-	V	-	-	-	-	-	-	-	-	-	-	-	-	1
PON1	-	-	-	-	-	-	-	-	-	V	-	-	-	-	-	-	-	-	-	-	1	2
POMGNT1	V	-	-	-	-	-	-	-	-	-	-	-	-	-	-	-	-	-	-	-	1
POM121L2	-	-	-	-	-	-	-	-	-	V	-	-	-	-	-	-	-	-	-	-	1	2
POLR3G	-	-	-	-	V	-	-	-	-	-	-	-	-	-	-	-	-	-	-	-	1
POLR3B	-	-	-	V	-	-	-	-	-	-	-	-	-	-	-	-	-	-	-	-	1
POLR2L	-	-	-	-	-	-	-	V	-	-	-	-	-	-	-	-	-	-	-	-	1
POLR2F	-	-	-	-	-	-	-	V	-	-	-	-	-	-	-	-	-	-	-	-	1
POLN	-	-	-	-	-	V	-	-	-	-	-	-	-	-	-	-	-	-	-	-	1
POLE	-	-	-	-	-	V	-	-	-	-	-	-	-	-	-	-	-	-	-	-	1
POLD4	-	-	-	-	V	-	-	-	-	-	-	-	-	-	-	-	-	-	-	-	1
POLB	-	-	-	-	-	-	-	-	-	-	-	-	-	-	-	-	-	-	-	V	1
POGZ	-	-	-	-	-	V	-	-	-	-	-	-	-	-	-	-	-	-	-	-	1
PNPO	-	-	-	-	-	-	-	-	-	V	-	-	-	-	-	-	-	-	-	-	1	1
PNPLA7	-	-	-	V	-	-	-	-	-	-	-	-	-	-	-	-	-	-	-	-	1
PNOC	-	-	-	-	-	-	-	-	-	-	-	-	-	-	-	-	-	-	-	V	1	3
PNOC	-	-	-	-	-	-	-	-	-	V	-	-	-	-	-	-	-	-	-	-	1	3
PNMT	-	-	V	-	-	-	-	-	-	-	-	-	-	-	-	-	-	-	-	-	1
PNMA5	-	-	-	-	-	-	-	V	-	-	-	-	-	-	-	-	-	-	-	-	1
PMVK	-	-	-	-	-	-	-	V	-	-	-	-	-	-	-	-	-	-	-	-	1
PMS2L2	-	-	-	-	-	V	-	-	-	-	-	-	-	-	-	-	-	-	-	-	1
PMP22	-	-	-	-	-	-	-	-	-	V	-	-	-	-	-	-	-	-	-	-	1
PMP2	-	-	-	-	-	-	-	-	-	-	-	-	-	-	-	-	-	-	V	-	1
PMF1	V	-	-	-	-	-	-	-	-	-	-	-	-	-	-	-	-	-	-	-	1
PM20D1	-	V	-	-	-	-	-	-	-	-	-	-	-	-	-	-	-	-	-	-	1
PLXNA3	-	-	-	-	-	V	-	-	-	-	-	-	-	-	-	-	-	-	-	-	1
PLXNA2	-	-	-	-	-	-	-	-	-	-	-	-	-	-	-	-	-	-	-	V	1	8
PLXDC1	-	-	-	-	-	V	-	-	-	-	-	-	-	-	-	-	-	-	-	-	1
PLSCR1	-	-	-	-	V	-	-	-	-	-	-	-	-	-	-	-	-	-	-	-	1
PLK3	V	-	-	-	-	-	-	-	-	-	-	-	-	-	-	-	-	-	-	-	1
PLGLB2	-	-	-	-	-	-	V	-	-	-	-	-	-	-	-	-	-	-	-	-	1
PLGLB1	-	-	-	-	-	-	V	-	-	-	-	-	-	-	-	-	-	-	-	-	1
PLEKHG4B	-	-	-	-	-	-	-	-	-	-	-	-	-	-	-	-	-	-	-	V	1
PLEKHG3	-	-	V	-	-	-	-	-	-	-	-	-	-	-	-	-	-	-	-	-	1
PLEKHB2	V	-	-	-	-	-	-	-	-	-	-	-	-	-	-	-	-	-	-	-	1
PLEKHB1	-	-	-	-	-	-	-	-	-	-	-	-	-	-	-	-	-	-	V	-	1
PLEKHB1	-	-	-	-	-	-	-	V	-	-	-	-	-	-	-	-	-	-	-	-	1
PLEKHA8	-	-	-	-	V	-	-	-	-	-	-	-	-	-	-	-	-	-	-	-	1
PLEKHA6	-	-	-	-	-	V	-	-	-	-	-	-	-	-	-	-	-	-	-	-	1
PLEKHA4	-	-	-	-	V	-	-	-	-	-	-	-	-	-	-	-	-	-	-	-	1
PLEK	-	-	-	-	V	-	-	-	-	-	-	-	-	-	-	-	-	-	-	-	1
PLD5	-	-	-	-	-	-	-	-	-	-	-	V	-	-	-	-	-	-	-	-	1
PLD3	-	-	-	-	-	-	V	-	-	-	-	-	-	-	-	-	-	-	-	-	1
PLD1	-	-	V	-	-	-	-	-	-	-	-	-	-	-	-	-	-	-	-	-	1
PLCH1	-	V	-	-	-	-	-	-	-	-	-	-	-	-	-	-	-	-	-	-	1
PLCG1	-	-	-	-	-	-	-	-	-	V	-	-	-	-	-	-	-	-	-	-	1
PLCD1	-	-	-	-	-	-	-	-	-	-	-	-	-	-	-	-	-	-	V	-	1	1
PLCB1	-	-	-	-	-	-	-	-	-	V	-	-	-	-	-	-	-	-	-	-	1
PLB1	-	V	-	-	-	-	-	-	-	-	-	-	-	-	-	-	-	-	-	-	1
PLAUR	-	-	-	-	V	-	-	-	-	-	-	-	-	-	-	-	-	-	-	-	1
PLAU	V	-	-	-	-	-	-	-	-	-	-	-	-	-	-	-	-	-	-	-	1
PLAC8	-	-	V	-	-	-	-	-	-	-	-	-	-	-	-	-	-	-	-	-	1
PLAA	-	-	-	-	-	-	-	-	-	V	-	-	-	-	-	-	-	-	-	-	1	1
PLA2G7	-	-	-	-	-	-	-	-	-	V	-	-	-	-	-	-	-	-	-	-	1	3
PLA2G6	-	-	-	-	-	-	-	-	-	V	-	-	-	-	-	-	-	-	-	-	1	2
PLA2G4D	-	-	-	-	-	-	-	-	-	V	-	-	-	-	-	-	-	-	-	-	1	2
PLA2G4A	-	-	-	-	-	-	-	-	-	V	-	-	-	-	-	-	-	-	-	-	1	9
PLA2G2E	-	-	-	-	V	-	-	-	-	-	-	-	-	-	-	-	-	-	-	-	1
PLA2G1B	-	-	-	-	-	-	-	-	-	V	-	-	-	-	-	-	-	-	-	-	1	2
PKP4	-	-	-	-	-	-	-	V	-	-	-	-	-	-	-	-	-	-	-	-	1
PKP1	V	-	-	-	-	-	-	-	-	-	-	-	-	-	-	-	-	-	-	-	1
PKIB	-	-	-	-	-	-	V	-	-	-	-	-	-	-	-	-	-	-	-	-	1
PKD2L2	-	-	-	-	-	-	-	V	-	-	-	-	-	-	-	-	-	-	-	-	1
PKD1L2	-	-	V	-	-	-	-	-	-	-	-	-	-	-	-	-	-	-	-	-	1
PKD1	-	-	-	-	-	V	-	-	-	-	-	-	-	-	-	-	-	-	-	-	1
PIWIL2	-	-	-	-	-	-	-	-	-	V	-	-	-	-	-	-	-	-	-	-	1	1
PITX3	-	-	-	-	-	-	-	-	-	V	-	-	-	-	-	-	-	-	-	-	1	1
PITPNC1	-	-	-	-	-	-	-	-	-	-	-	-	-	-	-	-	-	-	V	-	1
PIP5K2A	-	-	-	-	-	-	-	-	-	-	V	-	-	-	-	-	-	-	-	-	1
PIP5K1P1	-	-	-	-	-	-	-	V	-	-	-	-	-	-	-	-	-	-	-	-	1
PIP5K1B	-	-	-	-	-	-	-	-	-	-	-	-	-	-	-	-	-	-	-	V	1	1
PIP5K1B	-	-	-	-	-	-	-	-	-	V	-	-	-	-	-	-	-	-	-	-	1	1
PIP5K1A	-	-	-	-	-	-	-	-	-	V	-	-	-	-	-	-	-	-	-	-	1
PIP4K2B	-	-	-	-	-	-	-	-	-	V	-	-	-	-	-	-	-	-	-	-	1
PIP4K2A	-	-	-	-	-	-	-	-	-	V	-	-	-	-	-	-	-	-	-	-	1	10
PINK1	-	-	-	-	-	-	-	-	-	-	-	-	-	-	-	-	-	-	V	-	1
PIN4	V	-	-	-	-	-	-	-	-	-	-	-	-	-	-	-	-	-	-	-	1
PILRA	-	-	-	-	V	-	-	-	-	-	-	-	-	-	-	-	-	-	-	-	1
PIK3R4	-	-	-	-	-	-	-	-	-	V	-	-	-	-	-	-	-	-	-	-	1
PIK3R3	-	-	-	-	-	-	-	-	-	-	-	-	-	-	-	-	-	-	-	V	1
PIK3R3	-	-	-	-	-	-	-	-	-	V	-	-	-	-	-	-	-	-	-	-	1
PIK3R2	-	-	-	-	-	-	-	-	-	V	-	-	-	-	-	-	-	-	-	-	1
PIK3R1	-	-	-	-	-	-	-	-	-	V	-	-	-	-	-	-	-	-	-	-	1
PIK3IP1	-	-	-	-	-	-	-	-	-	-	-	-	-	-	-	-	-	-	V	-	1
PIK3CG	-	-	-	-	-	-	-	-	-	V	-	-	-	-	-	-	-	-	-	-	1
PIK3CD	-	-	-	-	-	-	-	-	-	V	-	-	-	-	-	-	-	-	-	-	1
PIK3CB	-	-	-	-	-	-	-	-	-	V	-	-	-	-	-	-	-	-	-	-	1	1
PIK3C3	-	-	-	-	-	-	-	-	-	V	-	-	-	-	-	-	-	-	-	-	1	5
PIK3C2G	-	-	-	-	-	-	-	-	-	V	-	-	-	-	-	-	-	-	-	-	1	2
PIK3C2B	-	-	-	-	-	-	-	-	-	V	-	-	-	-	-	-	-	-	-	-	1
PIK3C2A	-	-	-	-	-	-	-	-	-	V	-	-	-	-	-	-	-	-	-	-	1	1
PIGU	V	-	-	-	-	-	-	-	-	-	-	-	-	-	-	-	-	-	-	-	1
PIGQ	V	-	-	-	-	-	-	-	-	-	-	-	-	-	-	-	-	-	-	-	1
PIGH	-	-	-	-	-	-	V	-	-	-	-	-	-	-	-	-	-	-	-	-	1
PIGG	V	-	-	-	-	-	-	-	-	-	-	-	-	-	-	-	-	-	-	-	1
PIGC	-	-	-	-	-	-	V	-	-	-	-	-	-	-	-	-	-	-	-	-	1
PIGB	-	-	-	-	V	-	-	-	-	-	-	-	-	-	-	-	-	-	-	-	1
PIAS1	-	-	-	-	-	V	-	-	-	-	-	-	-	-	-	-	-	-	-	-	1
PI4KB	-	-	-	-	-	-	-	-	-	V	-	-	-	-	-	-	-	-	-	-	1
PI4KA	-	-	-	-	-	-	-	-	-	V	-	-	-	-	-	-	-	-	-	-	1	4
PI4K2B	-	-	-	-	-	-	-	-	-	V	-	-	-	-	-	-	-	-	-	-	1	1
PHYH	V	-	-	-	-	-	-	-	-	-	-	-	-	-	-	-	-	-	-	-	1
PHOX2B	-	-	-	-	-	-	-	-	-	V	-	-	-	-	-	-	-	-	-	-	1	1
PHLDA2	V	-	-	-	-	-	-	-	-	-	-	-	-	-	-	-	-	-	-	-	1
PHLDA1	-	-	-	-	-	-	-	-	-	-	-	-	-	-	-	-	-	-	-	V	1
PHGDH	-	-	-	-	-	-	-	-	-	V	-	-	-	-	-	-	-	-	-	-	1	1
PHF21B	-	-	-	-	-	-	-	-	-	V	-	-	-	-	-	-	-	-	-	-	1
PHF17	-	-	-	-	-	-	-	-	-	-	-	-	-	-	-	-	-	-	V	-	1
PHF1	-	-	-	-	-	V	-	-	-	-	-	-	-	-	-	-	-	-	-	-	1
PHC3	-	-	V	-	-	-	-	-	-	-	-	-	-	-	-	-	-	-	-	-	1
PHC1	-	-	-	-	-	V	-	-	-	-	-	-	-	-	-	-	-	-	-	-	1
PHB2	V	-	-	-	-	-	-	-	-	-	-	-	-	-	-	-	-	-	-	-	1
PH-4	-	-	-	-	-	V	-	-	-	-	-	-	-	-	-	-	-	-	-	-	1
PGPEP1	-	-	-	-	-	-	-	V	-	-	-	-	-	-	-	-	-	-	-	-	1
PGP	V	-	-	-	-	-	-	-	-	-	-	-	-	-	-	-	-	-	-	-	1	1
PGM5P2	-	-	-	-	-	-	-	-	-	-	-	-	-	-	-	-	-	-	V	-	1
PGM5	-	-	-	-	-	-	-	-	-	-	-	-	-	-	-	-	-	-	V	-	1
PGD	-	-	-	-	-	-	-	-	-	V	-	-	-	-	-	-	-	-	-	-	1
PGC	-	-	-	-	-	-	-	V	-	-	-	-	-	-	-	-	-	-	-	-	1
PGBD2	-	-	-	-	-	-	-	-	-	-	-	V	-	-	-	-	-	-	-	-	1
PGBD1	-	-	-	-	-	-	-	-	-	V	-	-	-	-	-	-	-	-	-	-	1	6
PGAP2	-	V	-	-	-	-	-	-	-	-	-	-	-	-	-	-	-	-	-	-	1
PGAM5	-	V	-	-	-	-	-	-	-	-	-	-	-	-	-	-	-	-	-	-	1
PGAM1	-	-	-	-	-	-	-	-	-	V	-	-	-	-	-	-	-	-	-	-	1
PFTK1	-	-	-	-	-	V	-	-	-	-	-	-	-	-	-	-	-	-	-	-	1
PFN2	-	-	-	-	-	-	V	-	-	-	-	-	-	-	-	-	-	-	-	-	1
PFN1	-	-	-	-	V	-	-	-	-	-	-	-	-	-	-	-	-	-	-	-	1
PFKM	-	-	-	-	-	-	V	-	-	-	-	-	-	-	-	-	-	-	-	-	1
PFKFB3	-	-	-	-	-	-	-	-	-	-	-	-	-	-	-	-	-	-	V	-	1
PFKFB2	-	-	-	-	-	V	-	-	-	-	-	-	-	-	-	-	-	-	-	-	1
PFDN6	-	-	-	-	-	-	-	V	-	-	-	-	-	-	-	-	-	-	-	-	1
PFDN2	-	-	-	-	-	-	-	V	-	-	-	-	-	-	-	-	-	-	-	-	1
PFAAP5	-	-	-	-	V	-	-	-	-	-	-	-	-	-	-	-	-	-	-	-	1
PEX5	V	-	-	-	-	-	-	-	-	-	-	-	-	-	-	-	-	-	-	-	1
PER3	-	-	-	-	-	-	-	-	-	V	-	-	-	-	-	-	-	-	-	-	1	3
PER2	-	-	-	-	-	-	-	-	-	V	-	-	-	-	-	-	-	-	-	-	1	2
PER1	-	-	-	-	-	-	-	-	-	V	-	-	-	-	-	-	-	-	-	-	1	1
PENK	-	-	-	-	-	-	-	-	-	V	-	-	-	-	-	-	-	-	-	-	1
PEMT	-	-	-	-	-	-	-	-	-	V	-	-	-	-	-	-	-	-	-	-	1	2
PEG3	-	-	-	-	-	V	-	-	-	-	-	-	-	-	-	-	-	-	-	-	1
PEBP4	-	-	-	-	-	-	-	-	-	V	-	-	-	-	-	-	-	-	-	-	1
PEBP1	-	-	-	-	-	-	-	V	-	-	-	-	-	-	-	-	-	-	-	-	1
PEAK1	-	-	V	-	-	-	-	-	-	-	-	-	-	-	-	-	-	-	-	-	1
PDZD9	V	-	-	-	-	-	-	-	-	-	-	-	-	-	-	-	-	-	-	-	1
PDSS1	-	-	-	-	-	-	V	-	-	-	-	-	-	-	-	-	-	-	-	-	1
PDPN	-	-	-	-	V	-	-	-	-	-	-	-	-	-	-	-	-	-	-	-	1
PDP1	-	-	-	-	-	-	-	-	-	-	-	-	-	-	-	-	-	-	-	V	1
PDLIM7	-	-	V	-	-	-	-	-	-	-	-	-	-	-	-	-	-	-	-	-	1
PDLIM2	-	-	-	-	-	-	-	-	-	V	-	-	-	-	-	-	-	-	-	-	1
PDK1	-	-	-	-	-	V	-	-	-	-	-	-	-	-	-	-	-	-	-	-	1
PDGFRB	-	-	-	-	-	-	-	-	-	V	-	-	-	-	-	-	-	-	-	-	1	2
PDGFRA	-	-	-	-	-	-	-	-	-	V	-	-	-	-	-	-	-	-	-	-	1
PDGFB	-	-	-	-	-	-	-	-	-	V	-	-	-	-	-	-	-	-	-	-	1	1
PDE7B	-	-	-	-	-	-	-	-	-	-	-	-	-	-	-	-	-	-	-	V	1	1
PDE4DIP	-	-	-	-	-	-	-	-	-	-	-	-	-	-	-	-	-	-	-	V	1
PDE4D	-	-	-	-	-	-	-	-	-	-	-	-	-	-	-	-	-	-	-	V	1	3
PDE4A	V	-	-	-	-	-	-	-	-	-	-	-	-	-	-	-	-	-	-	-	1	1
PDE3A	-	-	-	-	-	-	-	V	-	-	-	-	-	-	-	-	-	-	-	-	1
PDE1C	-	-	-	-	-	-	-	-	-	-	-	-	-	-	-	-	-	-	-	V	1
PDE10A	-	-	-	-	-	-	-	-	-	-	-	-	-	-	-	-	-	-	-	V	1	1
PDE10A	-	-	-	-	-	-	-	-	V	-	-	-	-	-	-	-	-	-	-	-	1	1
PDCD10	V	-	-	-	-	-	-	-	-	-	-	-	-	-	-	-	-	-	-	-	1
PCSK1N	-	-	-	-	-	-	V	-	-	-	-	-	-	-	-	-	-	-	-	-	1
PCSK1	-	-	-	-	-	-	V	-	-	-	-	-	-	-	-	-	-	-	-	-	1
PCP4	-	-	-	-	-	-	V	-	-	-	-	-	-	-	-	-	-	-	-	-	1
PCNXL3	V	-	-	-	-	-	-	-	-	-	-	-	-	-	-	-	-	-	-	-	1
PCNXL2	-	-	-	-	-	-	-	-	-	-	-	V	-	-	-	-	-	-	-	-	1
PCNT	-	-	-	-	-	-	-	-	-	V	-	-	-	-	-	-	-	-	-	-	1	6
PCNA	V	-	-	-	-	-	-	-	-	-	-	-	-	-	-	-	-	-	-	-	1
PCLO	-	-	-	-	-	-	-	-	V	-	-	-	-	-	-	-	-	-	-	-	1	1
PCK1	-	-	-	-	-	-	-	-	-	V	-	-	-	-	-	-	-	-	-	-	1	1
PCDHB2	-	-	-	-	-	-	-	-	-	-	-	-	-	-	-	-	-	-	-	V	1
PCDHB17	-	-	-	V	-	-	-	-	-	-	-	-	-	-	-	-	-	-	-	-	1
PCDHA4	-	-	-	-	-	-	V	-	-	-	-	-	-	-	-	-	-	-	-	-	1
PCDH8	-	-	-	-	-	-	-	-	-	V	-	-	-	-	-	-	-	-	-	-	1
PCDH11Y	-	-	-	-	-	-	-	-	-	V	-	-	-	-	-	-	-	-	-	-	1
PCDH11X	-	-	-	-	-	-	-	-	-	V	-	-	-	-	-	-	-	-	-	-	1
PBXIP1	-	-	-	-	-	-	-	V	-	-	-	-	-	-	-	-	-	-	-	-	1
PBX4	-	-	-	-	-	V	-	-	-	-	-	-	-	-	-	-	-	-	-	-	1
PBK	-	-	-	-	-	-	-	-	-	-	-	-	-	-	-	-	-	-	V	-	1	1
PBEF1	-	-	-	-	V	-	-	-	-	-	-	-	-	-	-	-	-	-	-	-	1
PAX6	-	-	-	-	-	-	-	-	-	V	-	-	-	-	-	-	-	-	-	-	1
PAX3	-	-	-	-	-	-	-	-	-	-	-	-	-	-	-	-	-	-	-	V	1
PAX3	-	-	-	-	-	-	-	-	-	V	-	-	-	-	-	-	-	-	-	-	1
PARVG	-	-	-	V	-	-	-	-	-	-	-	-	-	-	-	-	-	-	-	-	1
PARS2	-	-	-	-	-	V	-	-	-	-	-	-	-	-	-	-	-	-	-	-	1
PARP14	-	-	-	-	-	-	-	-	-	-	-	-	-	-	-	-	-	-	-	V	1
PARP1	-	-	-	-	-	-	-	-	-	-	-	V	-	-	-	-	-	-	-	-	1
PARD6A	V	-	-	-	-	-	-	-	-	-	-	-	-	-	-	-	-	-	-	-	1
PARD3B	-	V	-	-	-	-	-	-	-	-	-	-	-	-	-	-	-	-	-	-	1
PARD3	-	V	-	-	-	-	-	-	-	-	-	-	-	-	-	-	-	-	-	-	1	1
PAQR6	-	-	-	-	-	-	-	-	-	-	-	-	-	-	-	-	-	-	V	-	1
PAQR6	-	-	-	-	-	-	-	V	-	-	-	-	-	-	-	-	-	-	-	-	1
PAPPA	-	-	-	-	-	-	-	-	-	-	-	-	-	-	-	-	-	-	-	V	1
PAPPA	-	-	-	-	V	-	-	-	-	-	-	-	-	-	-	-	-	-	-	-	1
PAP2	-	-	-	-	-	V	-	-	-	-	-	-	-	-	-	-	-	-	-	-	1
PAOX	-	-	-	-	V	-	-	-	-	-	-	-	-	-	-	-	-	-	-	-	1
PANX2	-	-	-	-	-	-	-	-	-	V	-	-	-	-	-	-	-	-	-	-	1
PALB2	-	-	-	-	-	-	-	-	-	V	-	-	-	-	-	-	-	-	-	-	1
PAIP2B	-	-	-	-	-	-	-	V	-	-	-	-	-	-	-	-	-	-	-	-	1
PAICS	-	-	-	-	-	-	-	-	-	V	-	-	-	-	-	-	-	-	-	-	1	1
PAH	-	-	-	-	-	-	-	-	-	V	-	-	-	-	-	-	-	-	-	-	1	3
PAFAH1B1	-	-	-	-	-	-	-	-	-	V	-	-	-	-	-	-	-	-	-	-	1	6
PADI4	-	-	-	-	-	-	-	-	-	V	-	-	-	-	-	-	-	-	-	-	1	1
PADI2	-	-	-	-	-	-	-	-	-	V	-	-	-	-	-	-	-	-	-	-	1	1
PACRGL	V	-	-	-	-	-	-	-	-	-	-	-	-	-	-	-	-	-	-	-	1
P2RY5	-	-	-	-	V	-	-	-	-	-	-	-	-	-	-	-	-	-	-	-	1
P2RY13	-	-	-	-	V	-	-	-	-	-	-	-	-	-	-	-	-	-	-	-	1
P2RX7	-	-	-	-	-	-	-	-	-	V	-	-	-	-	-	-	-	-	-	-	1	2
P2RX3	-	-	-	-	-	-	-	-	-	-	-	-	-	-	-	-	-	-	-	V	1
OXTR	-	-	-	-	-	-	-	-	-	V	-	-	-	-	-	-	-	-	-	-	1	5
OXT	-	-	-	-	-	-	-	-	-	V	-	-	-	-	-	-	-	-	-	-	1	4
OXA1L	V	-	-	-	-	-	-	-	-	-	-	-	-	-	-	-	-	-	-	-	1
OVOL3	-	-	-	V	-	-	-	-	-	-	-	-	-	-	-	-	-	-	-	-	1
OVOL1	-	V	-	-	-	-	-	-	-	-	-	-	-	-	-	-	-	-	-	-	1
OTX1	-	-	-	-	-	V	-	-	-	-	-	-	-	-	-	-	-	-	-	-	1	1
OTOP3	-	-	-	-	V	-	-	-	-	-	-	-	-	-	-	-	-	-	-	-	1
OTOP2	V	-	-	-	-	-	-	-	-	-	-	-	-	-	-	-	-	-	-	-	1
OTOL1	-	V	-	-	-	-	-	-	-	-	-	-	-	-	-	-	-	-	-	-	1
OSMR	-	-	-	V	-	-	-	-	-	-	-	-	-	-	-	-	-	-	-	-	1
OSGEP	-	-	-	-	-	-	V	-	-	-	-	-	-	-	-	-	-	-	-	-	1
OSBPL7	-	-	-	-	-	V	-	-	-	-	-	-	-	-	-	-	-	-	-	-	1
ORC5	-	-	-	V	-	-	-	-	-	-	-	-	-	-	-	-	-	-	-	-	1
OR7E19P	-	-	-	V	-	-	-	-	-	-	-	-	-	-	-	-	-	-	-	-	1
OR6F1	-	-	-	-	-	-	-	-	-	-	-	V	-	-	-	-	-	-	-	-	1
OR5U1	-	-	-	-	V	-	-	-	-	-	-	-	-	-	-	-	-	-	-	-	1
OR4N4	-	-	-	-	-	-	-	V	-	-	-	-	-	-	-	-	-	-	-	-	1
OR4D2	-	-	-	-	V	-	-	-	-	-	-	-	-	-	-	-	-	-	-	-	1
OR2W5	-	-	-	-	-	-	-	-	-	-	-	V	-	-	-	-	-	-	-	-	1
OR2W3	-	-	-	-	-	-	-	-	-	-	-	V	-	-	-	-	-	-	-	-	1
OR2T8	-	-	-	-	-	-	-	-	-	-	-	V	-	-	-	-	-	-	-	-	1
OR2T5	-	-	-	-	-	-	-	-	-	-	-	V	-	-	-	-	-	-	-	-	1
OR2T4	-	-	-	-	-	-	-	-	-	-	-	V	-	-	-	-	-	-	-	-	1
OR2T35	-	-	-	-	-	-	-	-	-	-	-	V	-	-	-	-	-	-	-	-	1
OR2T34	-	-	-	-	-	-	-	-	-	-	-	V	-	-	-	-	-	-	-	-	1
OR2T33	-	-	-	-	-	-	-	-	-	-	-	V	-	-	-	-	-	-	-	-	1
OR2T3	-	-	-	-	-	-	-	-	-	-	-	V	-	-	-	-	-	-	-	-	1
OR2T29	-	-	-	-	-	-	-	-	-	-	-	V	-	-	-	-	-	-	-	-	1
OR2T27	-	-	-	-	-	-	-	-	-	-	-	V	-	-	-	-	-	-	-	-	1
OR2T2	-	-	-	-	-	-	-	-	-	-	-	V	-	-	-	-	-	-	-	-	1
OR2T12	-	-	-	-	-	-	-	-	-	-	-	V	-	-	-	-	-	-	-	-	1
OR2T11	-	-	-	-	-	-	-	-	-	-	-	V	-	-	-	-	-	-	-	-	1
OR2T1	-	-	-	-	-	-	-	-	-	-	-	V	-	-	-	-	-	-	-	-	1
OR2T10	-	-	-	-	-	-	-	-	-	-	-	V	-	-	-	-	-	-	-	-	1
OR2M7	-	-	-	-	-	-	-	-	-	-	-	V	-	-	-	-	-	-	-	-	1
OR2M5	-	-	-	-	-	-	-	-	-	-	-	V	-	-	-	-	-	-	-	-	1
OR2M4	-	-	-	-	-	-	-	-	-	-	-	V	-	-	-	-	-	-	-	-	1
OR2M3	-	-	-	-	-	-	-	-	-	-	-	V	-	-	-	-	-	-	-	-	1
OR2M2	-	-	-	-	-	-	-	-	-	-	-	V	-	-	-	-	-	-	-	-	1
OR2L5	-	-	-	-	-	-	-	-	-	-	-	V	-	-	-	-	-	-	-	-	1
OR2L3	-	-	-	-	-	-	-	-	-	-	-	V	-	-	-	-	-	-	-	-	1
OR2L2	-	-	-	-	-	-	-	-	-	-	-	V	-	-	-	-	-	-	-	-	1
OR2L13	-	-	-	-	-	-	-	-	-	-	-	V	-	-	-	-	-	-	-	-	1
OR2J3	-	-	-	-	-	-	-	-	-	-	-	-	-	-	-	-	-	-	V	-	1
OR2G6	-	-	-	-	-	-	-	-	-	-	-	V	-	-	-	-	-	-	-	-	1
OR2G3	-	-	-	-	-	-	-	-	-	-	-	V	-	-	-	-	-	-	-	-	1
OR2G2	-	-	-	-	-	-	-	-	-	-	-	V	-	-	-	-	-	-	-	-	1
OR2C3	-	-	-	-	-	-	-	-	-	-	-	V	-	-	-	-	-	-	-	-	1
OR2B11	-	-	-	-	-	-	-	-	-	-	-	V	-	-	-	-	-	-	-	-	1
OR2AK2	-	-	-	-	-	-	-	-	-	-	-	V	-	-	-	-	-	-	-	-	1
OR2A14	-	-	-	-	V	-	-	-	-	-	-	-	-	-	-	-	-	-	-	-	1
OR1C1	-	-	-	-	-	-	-	-	-	-	-	V	-	-	-	-	-	-	-	-	1
OR14I1	-	-	-	-	-	-	-	-	-	-	-	V	-	-	-	-	-	-	-	-	1
OR14C36	-	-	-	-	-	-	-	-	-	-	-	V	-	-	-	-	-	-	-	-	1
OR14A16	-	-	-	-	-	-	-	-	-	-	-	V	-	-	-	-	-	-	-	-	1
OR13G1	-	-	-	-	-	-	-	-	-	-	-	V	-	-	-	-	-	-	-	-	1
OR13C4	-	-	V	-	-	-	-	-	-	-	-	-	-	-	-	-	-	-	-	-	1
OR11L1	-	-	-	-	-	-	-	-	-	-	-	V	-	-	-	-	-	-	-	-	1
OR11H12	V	-	-	-	-	-	-	-	-	-	-	-	-	-	-	-	-	-	-	-	1
OR10C1	-	-	V	-	-	-	-	-	-	-	-	-	-	-	-	-	-	-	-	-	1
OPRM1	-	-	-	-	-	-	-	-	-	V	-	-	-	-	-	-	-	-	-	-	1	2
OPRD1	-	-	-	-	-	V	-	-	-	-	-	-	-	-	-	-	-	-	-	-	1
OPN3	-	-	-	-	-	-	-	-	-	-	-	V	-	-	-	-	-	-	-	-	1
OPA3	V	-	-	-	-	-	-	-	-	-	-	-	-	-	-	-	-	-	-	-	1
OMD	-	-	-	-	-	-	-	V	-	-	-	-	-	-	-	-	-	-	-	-	1
OLR1	V	-	-	-	-	-	-	-	-	-	-	-	-	-	-	-	-	-	-	-	1	1
OLIG2	-	-	-	-	-	-	-	-	-	V	-	-	-	-	-	-	-	-	-	-	1	5
OLIG1	-	-	-	-	-	-	V	-	-	-	-	-	-	-	-	-	-	-	-	-	1
OLFML3	-	-	-	-	V	-	-	-	-	-	-	-	-	-	-	-	-	-	-	-	1
OLFM1	-	-	-	-	-	-	V	-	-	-	-	-	-	-	-	-	-	-	-	-	1
OGT	-	-	-	-	-	V	-	-	-	-	-	-	-	-	-	-	-	-	-	-	1
OGG1	-	-	-	-	-	-	-	-	-	V	-	-	-	-	-	-	-	-	-	-	1	1
ODZ4	-	-	-	-	-	-	-	-	-	-	-	-	-	-	-	-	-	-	V	-	1
ODZ3	-	-	V	-	-	-	-	-	-	-	-	-	-	-	-	-	-	-	-	-	1
ODF2	V	-	-	-	-	-	-	-	-	-	-	-	-	-	-	-	-	-	-	-	1
OC90	-	V	-	-	-	-	-	-	-	-	-	-	-	-	-	-	-	-	-	-	1
OBFC2A	-	-	-	-	V	-	-	-	-	-	-	-	-	-	-	-	-	-	-	-	1
OASL	-	-	-	-	V	-	-	-	-	-	-	-	-	-	-	-	-	-	-	-	1
OAS3	-	-	-	V	-	-	-	-	-	-	-	-	-	-	-	-	-	-	-	-	1
OAS1	-	-	-	-	V	-	-	-	-	-	-	-	-	-	-	-	-	-	-	-	1
NUTF2	-	-	-	-	-	V	-	-	-	-	-	-	-	-	-	-	-	-	-	-	1
NUP93	-	-	-	-	-	-	-	-	-	-	-	-	-	-	-	-	-	-	-	V	1
NUP54	-	-	V	-	-	-	-	-	-	-	-	-	-	-	-	-	-	-	-	-	1
NUP50	-	-	-	-	V	-	-	-	-	-	-	-	-	-	-	-	-	-	-	-	1
NUP153	-	-	-	-	-	-	-	-	-	V	-	-	-	-	-	-	-	-	-	-	1
NUP133	-	-	-	-	-	-	-	-	-	-	-	V	-	-	-	-	-	-	-	-	1
NUMA1	-	-	-	-	-	V	-	-	-	-	-	-	-	-	-	-	-	-	-	-	1
NUDT6	-	-	-	-	-	-	-	V	-	-	-	-	-	-	-	-	-	-	-	-	1	1
NUDT16	-	-	-	-	-	-	-	V	-	-	-	-	-	-	-	-	-	-	-	-	1
NUDT1	-	-	-	-	V	-	-	-	-	-	-	-	-	-	-	-	-	-	-	-	1
NUDC	-	-	-	-	-	-	-	V	-	-	-	-	-	-	-	-	-	-	-	-	1
NUCKS1	-	-	-	-	-	-	-	V	-	-	-	-	-	-	-	-	-	-	-	-	1
NUB1	V	-	-	-	-	-	-	-	-	-	-	-	-	-	-	-	-	-	-	-	1
NTSR2	-	-	-	-	-	-	-	-	V	-	-	-	-	-	-	-	-	-	-	-	1
NTSR1	-	-	-	-	-	-	-	-	-	V	-	-	-	-	-	-	-	-	-	-	1	2
NTS	-	-	-	-	-	-	-	-	-	V	-	-	-	-	-	-	-	-	-	-	1
NTRK3	-	-	-	-	-	-	-	-	-	V	-	-	-	-	-	-	-	-	-	-	1	4
NTRK2	-	-	-	-	-	-	-	-	-	V	-	-	-	-	-	-	-	-	-	-	1	2
NTPCR	-	-	-	-	-	-	-	-	-	-	-	V	-	-	-	-	-	-	-	-	1
NTNG2	-	-	-	-	-	-	-	-	-	V	-	-	-	-	-	-	-	-	-	-	1
NTN1	-	-	-	-	-	-	-	-	-	-	-	-	-	-	-	-	-	-	V	-	1
NTF3	-	-	-	-	-	-	-	-	-	-	-	-	-	-	-	-	-	-	-	V	1	2
NT5E	-	-	-	-	-	-	-	-	-	-	-	-	-	-	-	-	-	-	-	V	1
NSUN5C	-	-	-	-	-	V	-	-	-	-	-	-	-	-	-	-	-	-	-	-	1
NSL1	-	-	-	-	-	-	-	-	-	-	-	V	-	-	-	-	-	-	-	-	1
NSF	-	-	-	-	-	-	V	-	-	-	-	-	-	-	-	-	-	-	-	-	1	3
NSA2	V	-	-	-	-	-	-	-	-	-	-	-	-	-	-	-	-	-	-	-	1
NRXN3	-	-	-	-	-	-	-	-	-	V	-	-	-	-	-	-	-	-	-	-	1	4
NRSN2	-	-	-	-	-	-	V	-	-	-	-	-	-	-	-	-	-	-	-	-	1
NRP2	-	-	-	-	-	-	-	-	-	-	-	-	-	-	-	-	-	-	-	V	1
NRN1	-	-	-	-	-	-	-	-	-	V	-	-	-	-	-	-	-	-	-	-	1	1
NRG4	-	-	-	-	-	-	-	-	-	V	-	-	-	-	-	-	-	-	-	-	1
NRG3	-	-	-	-	-	-	-	-	-	V	-	-	-	-	-	-	-	-	-	-	1	9
NRG2	-	-	-	-	-	-	-	-	-	V	-	-	-	-	-	-	-	-	-	-	1	1
NRG1	-	-	-	-	-	-	-	-	-	-	-	-	-	-	-	-	-	-	-	V	1	107
NRCAM	-	-	-	-	-	-	-	-	V	-	-	-	-	-	-	-	-	-	-	-	1	2
NR6A1	-	-	-	V	-	-	-	-	-	-	-	-	-	-	-	-	-	-	-	-	1
NR4A2	-	-	-	-	-	-	-	-	-	-	-	-	-	-	-	-	-	-	-	V	1	9
NR3C2	-	-	-	-	-	-	-	-	-	V	-	-	-	-	-	-	-	-	-	-	1	1
NR3C1	-	-	-	-	-	-	-	-	-	V	-	-	-	-	-	-	-	-	-	-	1	4
NR2F6	-	-	-	-	-	V	-	-	-	-	-	-	-	-	-	-	-	-	-	-	1	1
NR2F1	-	-	-	-	-	-	-	-	-	-	-	-	-	-	-	-	-	-	V	-	1
NR2E1	-	-	-	-	-	-	-	-	-	V	-	-	-	-	-	-	-	-	-	-	1	1
NR2C2	-	-	-	-	-	V	-	-	-	-	-	-	-	-	-	-	-	-	-	-	1
NR1D1	-	-	-	-	-	-	-	-	-	V	-	-	-	-	-	-	-	-	-	-	1	1
NR0B1	-	-	-	-	-	-	-	-	-	-	-	V	-	-	-	-	-	-	-	-	1
NQO2	-	-	-	-	-	-	-	-	-	V	-	-	-	-	-	-	-	-	-	-	1	1
NQO1	-	-	-	-	-	-	-	-	-	-	-	-	-	-	-	-	-	-	-	V	1	8
NQO1	-	-	-	-	-	-	-	-	-	V	-	-	-	-	-	-	-	-	-	-	1	8
NPY6R	-	-	V	-	-	-	-	-	-	-	-	-	-	-	-	-	-	-	-	-	1
NPTXR	-	-	-	-	-	-	-	V	-	-	-	-	-	-	-	-	-	-	-	-	1
NPTX2	-	-	-	-	-	-	-	V	-	-	-	-	-	-	-	-	-	-	-	-	1
NPTN	-	-	-	-	-	-	-	-	-	V	-	-	-	-	-	-	-	-	-	-	1	1
NPSR1	-	-	-	-	-	-	-	-	-	V	-	-	-	-	-	-	-	-	-	-	1	2
NPRL3	V	-	-	-	-	-	-	-	-	-	-	-	-	-	-	-	-	-	-	-	1
NPPA	-	-	-	-	-	-	-	V	-	-	-	-	-	-	-	-	-	-	-	-	1
NPNT	-	-	-	-	-	-	-	-	-	-	-	-	-	-	-	-	-	-	V	-	1
NPL	V	-	-	-	-	-	-	-	-	-	-	-	-	-	-	-	-	-	-	-	1
NPIP	-	-	-	-	-	V	-	-	-	-	-	-	-	-	-	-	-	-	-	-	1
NPHS1	-	-	-	-	-	-	-	V	-	-	-	-	-	-	-	-	-	-	-	-	1
NPDC1	-	-	-	-	-	-	V	-	-	-	-	-	-	-	-	-	-	-	-	-	1
NPBWR2	-	-	-	-	-	-	V	-	-	-	-	-	-	-	-	-	-	-	-	-	1
NPAS4	-	-	-	-	-	-	V	-	-	-	-	-	-	-	-	-	-	-	-	-	1
NPAS3	-	-	-	-	-	-	-	-	-	V	-	-	-	-	-	-	-	-	-	-	1	3
NPAS1	V	-	-	-	-	-	-	-	-	-	-	-	-	-	-	-	-	-	-	-	1
NOX4	-	-	-	-	-	-	-	-	-	-	-	-	-	-	-	-	-	-	-	V	1
NOX3	-	-	-	V	-	-	-	-	-	-	-	-	-	-	-	-	-	-	-	-	1
NOX1	-	-	-	-	V	-	-	-	-	-	-	-	-	-	-	-	-	-	-	-	1
NOTCH3	-	-	-	-	-	-	-	-	-	V	-	-	-	-	-	-	-	-	-	-	1	2
NOTCH2	-	-	-	-	-	-	-	-	-	V	-	-	-	-	-	-	-	-	-	-	1	2
NOTCH1	-	-	-	-	-	-	-	-	-	-	-	-	-	-	-	-	-	-	V	-	1	1
NOTCH1	-	-	-	-	-	-	-	-	-	V	-	-	-	-	-	-	-	-	-	-	1	1
NOS3	-	-	-	-	-	-	-	-	-	V	-	-	-	-	-	-	-	-	-	-	1	4
NOS1AP	-	-	-	-	-	-	-	-	-	V	-	-	-	-	-	-	-	-	-	-	1	12
NOPE	-	-	-	-	-	V	-	-	-	-	-	-	-	-	-	-	-	-	-	-	1
NOG	-	-	-	-	-	-	-	-	-	-	-	-	-	-	-	-	-	-	V	-	1
NOD1	-	-	-	-	-	-	-	-	-	-	-	-	-	-	-	-	-	-	V	-	1
NNAT	-	-	-	-	-	-	V	-	-	-	-	-	-	-	-	-	-	-	-	-	1
NMT1	-	-	-	-	-	-	-	-	V	-	-	-	-	-	-	-	-	-	-	-	1
NMRAL1	V	-	-	-	-	-	-	-	-	-	-	-	-	-	-	-	-	-	-	-	1
NMNAT2	-	-	-	-	-	V	-	-	-	-	-	-	-	-	-	-	-	-	-	-	1
NMI	-	-	-	-	V	-	-	-	-	-	-	-	-	-	-	-	-	-	-	-	1
NLRP3	-	-	-	-	-	-	-	-	-	-	-	V	-	-	-	-	-	-	-	-	1
NKX6-1	-	-	-	-	-	-	-	-	-	-	-	-	-	-	-	-	-	-	V	-	1
NKAIN2	-	-	-	-	-	-	-	-	-	-	-	-	-	-	-	-	-	-	-	V	1
NIN	-	-	-	-	-	V	-	-	-	-	-	-	-	-	-	-	-	-	-	-	1
NHSL1	-	-	-	-	-	-	-	-	-	-	-	-	-	-	-	-	-	-	V	-	1
NHP2	-	-	-	-	-	-	V	-	-	-	-	-	-	-	-	-	-	-	-	-	1
NHLRC4	V	-	-	-	-	-	-	-	-	-	-	-	-	-	-	-	-	-	-	-	1
NGFR	-	-	-	-	-	-	-	-	-	V	-	-	-	-	-	-	-	-	-	-	1
NGF	-	-	-	-	-	-	-	-	-	V	-	-	-	-	-	-	-	-	-	-	1	1
NGEF	-	-	-	-	-	-	V	-	-	-	-	-	-	-	-	-	-	-	-	-	1
NFXL1	V	-	-	-	-	-	-	-	-	-	-	-	-	-	-	-	-	-	-	-	1
NFKBIZ	V	-	-	-	-	-	-	-	-	-	-	-	-	-	-	-	-	-	-	-	1
NFKBIL1	-	-	-	-	-	-	-	-	-	V	-	-	-	-	-	-	-	-	-	-	1	1
NFKBIA	-	-	-	-	-	-	-	-	V	-	-	-	-	-	-	-	-	-	-	-	1
NFIX	-	-	V	-	-	-	-	-	-	-	-	-	-	-	-	-	-	-	-	-	1
NFIL3	-	-	-	-	-	-	-	-	-	V	-	-	-	-	-	-	-	-	-	-	1	1
NFATC4	-	V	-	-	-	-	-	-	-	-	-	-	-	-	-	-	-	-	-	-	1
NF1	V	-	-	-	-	-	-	-	-	-	-	-	-	-	-	-	-	-	-	-	1
NEXN	-	-	-	-	-	-	-	-	-	-	-	-	-	-	-	-	-	-	V	-	1
NEUROG2	-	-	-	-	-	V	-	-	-	-	-	-	-	-	-	-	-	-	-	-	1
NEUROG1	-	-	-	-	-	-	-	-	-	V	-	-	-	-	-	-	-	-	-	-	1	2
NEURL2	-	-	-	-	-	V	-	-	-	-	-	-	-	-	-	-	-	-	-	-	1
NET1	-	-	-	-	-	-	-	-	-	-	-	-	-	-	-	-	-	-	-	V	1	1
NES	-	-	V	-	-	-	-	-	-	-	-	-	-	-	-	-	-	-	-	-	1
NENF	-	-	-	-	-	-	-	-	-	-	-	V	-	-	-	-	-	-	-	-	1
NELF	-	-	-	-	-	-	V	-	-	-	-	-	-	-	-	-	-	-	-	-	1
NEK2	-	-	-	-	-	-	-	-	-	-	-	V	-	-	-	-	-	-	-	-	1
NEK1	-	-	-	-	-	V	-	-	-	-	-	-	-	-	-	-	-	-	-	-	1
NEFM	-	-	-	-	-	-	-	-	-	-	-	-	-	-	-	-	-	-	-	V	1	1
NEFL	-	-	-	-	-	-	-	-	-	-	-	-	-	-	-	-	-	-	-	V	1
NEFH	-	-	-	-	-	-	V	-	-	-	-	-	-	-	-	-	-	-	-	-	1	1
NEB	V	-	-	-	-	-	-	-	-	-	-	-	-	-	-	-	-	-	-	-	1
NDUFS7	-	-	-	-	-	-	V	-	-	-	-	-	-	-	-	-	-	-	-	-	1	1
NDUFS5	-	-	-	-	-	-	-	V	-	-	-	-	-	-	-	-	-	-	-	-	1
NDUFS4	-	-	-	-	-	-	V	-	-	-	-	-	-	-	-	-	-	-	-	-	1
NDUFC1	-	-	-	-	-	-	V	-	-	-	-	-	-	-	-	-	-	-	-	-	1
NDUFB4	-	-	-	-	-	-	V	-	-	-	-	-	-	-	-	-	-	-	-	-	1
NDUFB2	-	-	-	-	-	-	V	-	-	-	-	-	-	-	-	-	-	-	-	-	1
NDUFAF3	-	-	-	-	-	-	V	-	-	-	-	-	-	-	-	-	-	-	-	-	1
NDUFAB1	-	-	-	-	-	-	V	-	-	-	-	-	-	-	-	-	-	-	-	-	1
NDUFA8	-	-	-	-	-	V	-	-	-	-	-	-	-	-	-	-	-	-	-	-	1
NDUFA5	-	-	-	-	-	-	V	-	-	-	-	-	-	-	-	-	-	-	-	-	1
NDUFA4	-	-	-	-	-	-	V	-	-	-	-	-	-	-	-	-	-	-	-	-	1
NDUFA11	-	-	-	-	-	-	V	-	-	-	-	-	-	-	-	-	-	-	-	-	1
NDUFA1	-	-	-	-	-	-	-	V	-	-	-	-	-	-	-	-	-	-	-	-	1
NDST3	-	-	-	-	-	-	-	-	-	-	-	-	-	-	-	-	-	-	V	-	1	1
NDST1	-	-	-	-	-	V	-	-	-	-	-	-	-	-	-	-	-	-	-	-	1
NDRG3	-	-	-	-	-	-	V	-	-	-	-	-	-	-	-	-	-	-	-	-	1
NDRG2	-	-	-	-	-	-	-	V	-	-	-	-	-	-	-	-	-	-	-	-	1
NDEL1	-	-	-	-	-	-	-	-	-	V	-	-	-	-	-	-	-	-	-	-	1	6
NDE1	-	-	-	-	-	-	-	-	-	V	-	-	-	-	-	-	-	-	-	-	1	7
NCSTN	-	-	-	-	-	-	-	-	-	V	-	-	-	-	-	-	-	-	-	-	1
NCR3	-	-	-	-	-	-	-	-	-	V	-	-	-	-	-	-	-	-	-	-	1
NCOR2	V	-	-	-	-	-	-	-	-	-	-	-	-	-	-	-	-	-	-	-	1
NCOA7	-	-	-	-	-	-	-	-	-	V	-	-	-	-	-	-	-	-	-	-	1	1
NCOA5	-	-	-	-	-	V	-	-	-	-	-	-	-	-	-	-	-	-	-	-	1
NCOA2	-	-	-	-	-	-	-	-	V	-	-	-	-	-	-	-	-	-	-	-	1
NCL	-	-	-	-	-	-	-	V	-	-	-	-	-	-	-	-	-	-	-	-	1
NCKIPSD	-	-	-	-	-	-	V	-	-	-	-	-	-	-	-	-	-	-	-	-	1
NCF4	-	-	-	-	V	-	-	-	-	-	-	-	-	-	-	-	-	-	-	-	1
NCF2	-	-	-	-	V	-	-	-	-	-	-	-	-	-	-	-	-	-	-	-	1
NCDN	-	-	V	-	-	-	-	-	-	-	-	-	-	-	-	-	-	-	-	-	1	1
NCAM1	-	-	-	-	-	-	-	-	-	-	-	-	-	-	-	-	-	-	V	-	1	4
NCALD	-	-	-	-	-	-	V	-	-	-	-	-	-	-	-	-	-	-	-	-	1
NBEA	-	-	-	-	-	-	-	-	-	-	-	-	-	-	-	-	-	-	V	-	1
NAT8L	-	-	-	-	-	-	-	-	-	-	-	-	-	-	-	-	-	-	V	-	1
NAT8L	-	-	-	-	-	-	V	-	-	-	-	-	-	-	-	-	-	-	-	-	1
NAT1	-	-	-	-	-	-	-	-	-	V	-	-	-	-	-	-	-	-	-	-	1
NAPRT1	-	-	V	-	-	-	-	-	-	-	-	-	-	-	-	-	-	-	-	-	1
NAPA	-	-	-	-	-	-	V	-	-	-	-	-	-	-	-	-	-	-	-	-	1
NALCN	-	-	-	-	-	-	-	-	-	-	-	-	-	-	-	-	-	-	-	V	1	3
NALCN	-	-	-	-	-	-	-	-	-	V	-	-	-	-	-	-	-	-	-	-	1	3
NAGLU	V	-	-	-	-	-	-	-	-	-	-	-	-	-	-	-	-	-	-	-	1
NACC2	-	-	-	-	-	-	-	-	-	-	-	-	-	-	-	-	-	-	V	-	1
NACAL	-	-	-	-	V	-	-	-	-	-	-	-	-	-	-	-	-	-	-	-	1
NAALAD2	-	-	-	-	-	V	-	-	-	-	-	-	-	-	-	-	-	-	-	-	1
MYT1	-	-	-	-	-	-	-	-	-	-	-	-	-	-	-	-	-	-	-	V	1
MYT1	-	-	-	-	-	-	-	-	-	V	-	-	-	-	-	-	-	-	-	-	1
MYPOP	V	-	-	-	-	-	-	-	-	-	-	-	-	-	-	-	-	-	-	-	1
MYOF	-	-	-	-	-	-	-	-	-	-	-	-	-	-	-	-	-	-	-	V	1
MYO9B	-	-	-	-	-	-	-	-	-	V	-	-	-	-	-	-	-	-	-	-	1	2
MYO1C	-	-	V	-	-	-	-	-	-	-	-	-	-	-	-	-	-	-	-	-	1
MYO18B	-	-	-	-	-	-	-	-	-	V	-	-	-	-	-	-	-	-	-	-	1	1
MYLK	-	-	-	-	-	-	-	-	V	-	-	-	-	-	-	-	-	-	-	-	1
MYLIP	-	-	-	-	-	-	-	-	-	V	-	-	-	-	-	-	-	-	-	-	1	1
MYL5	-	-	-	-	V	-	-	-	-	-	-	-	-	-	-	-	-	-	-	-	1
MYL12A	-	-	-	-	-	-	-	-	-	-	-	-	-	-	-	-	-	-	-	V	1
MYH9	-	-	-	-	-	-	-	-	-	V	-	-	-	-	-	-	-	-	-	-	1	2
MYH2	-	-	-	-	-	-	-	-	-	-	-	-	-	-	-	-	-	-	V	-	1
MYEOV	V	-	-	-	-	-	-	-	-	-	-	-	-	-	-	-	-	-	-	-	1
MYBPC2	-	-	-	-	-	-	-	V	-	-	-	-	-	-	-	-	-	-	-	-	1
MYBL1	-	-	-	-	-	-	-	-	-	-	-	-	-	-	-	-	-	-	V	-	1
MYB	-	-	-	-	-	-	-	-	-	V	-	-	-	-	-	-	-	-	-	-	1
MXRA7	-	-	-	-	-	V	-	-	-	-	-	-	-	-	-	-	-	-	-	-	1
MUTYH	-	-	-	-	-	V	-	-	-	-	-	-	-	-	-	-	-	-	-	-	1
MUC13	-	-	-	V	-	-	-	-	-	-	-	-	-	-	-	-	-	-	-	-	1
MTX1	-	-	-	-	-	V	-	-	-	-	-	-	-	-	-	-	-	-	-	-	1
MTRNR2L2	-	-	-	-	-	-	-	V	-	-	-	-	-	-	-	-	-	-	-	-	1
MT-ND6	-	-	-	-	-	-	-	V	-	-	-	-	-	-	-	-	-	-	-	-	1
MT-ND5	-	-	-	-	-	-	-	V	-	-	-	-	-	-	-	-	-	-	-	-	1
MT-ND3	-	-	-	-	-	-	V	-	-	-	-	-	-	-	-	-	-	-	-	-	1
MT-ND2	-	-	-	-	-	-	V	-	-	-	-	-	-	-	-	-	-	-	-	-	1
MT-ND1	-	-	-	-	-	-	V	-	-	-	-	-	-	-	-	-	-	-	-	-	1
MTL5	-	-	-	V	-	-	-	-	-	-	-	-	-	-	-	-	-	-	-	-	1
MTHFD2	-	-	-	-	V	-	-	-	-	-	-	-	-	-	-	-	-	-	-	-	1
MTHFD1	-	-	-	-	-	-	-	-	-	V	-	-	-	-	-	-	-	-	-	-	1	1
MTG1	-	-	-	-	-	V	-	-	-	-	-	-	-	-	-	-	-	-	-	-	1
MTFR1	V	-	-	-	-	-	-	-	-	-	-	-	-	-	-	-	-	-	-	-	1
MTFMT	-	-	-	-	V	-	-	-	-	-	-	-	-	-	-	-	-	-	-	-	1
MT-CYB	-	-	-	-	-	-	V	-	-	-	-	-	-	-	-	-	-	-	-	-	1
MTCP1	-	-	-	-	-	-	V	-	-	-	-	-	-	-	-	-	-	-	-	-	1
MT-CO2	-	-	-	-	-	-	V	-	-	-	-	-	-	-	-	-	-	-	-	-	1
[truncated: 2,118 more rows]
