# Supplementary material for: Transcriptome alterations of mitochondrial and coagulation function in schizophrenia by cortical sequencing analysis
Source: BMC Genomics. 2014 Dec 8;15(Suppl 9):S6. doi: 10.1186/1471-2164-15-S9-S6 (PMC4290619; doi:10.1186/1471-2164-15-S9-S6)
Supplement: Additional file 3 — The expression level of BA22 transcriptome in schizophrenia and control samples with p-value and fold change. [file 1471-2164-15-S9-S6-S3.xlsx]

## Sheet: BA22 NGS
gene_id	ERR103421	ERR103422	ERR103423	ERR103424	ERR103425	ERR103426	ERR103427	ERR103428	ERR103429	mean of control	ERR103430	ERR103431	ERR103432	ERR103433	ERR103434	ERR103435	ERR103436	ERR103437	ERR103438	mean of SCZ	T-test	F-test	s/c ratio	c/s ratio
gi|205361123|ref|NM_001135113.1|	1.4	0.75	1.22	0.7	0.83	1.19	0.75	1.29	0.34	0.941111	0	0	0	0	0	0.18	0.16	0.18	0.18	0.0777778	4.94664e-05	0.00109013	0.0826446	12.1
gi|157042769|ref|NM_199135.4|	0.75	0.2	0.45	0	0	1.5	1.18	0	0	0.453333	2.42	0.94	1.28	2.27	2.19	1.08	0.85	1.67	2.09	1.64333	0.000630347	0.819568	3.625	0.275862
gi|351542186|ref|NM_203386.2|	4.15	4.89	5.47	3.07	6.26	3.5	3.11	8.78	3.86	4.78778	0	0	0.45	3.18	2.3	4.23	2.08	0	0.8	1.44889	0.000811091	0.649895	0.302622	3.30445
gi|388596661|ref|NM_170674.4|	0	0	2.93	0.19	1.04	0	0.4	1.52	1.07	0.794444	2.28	4.72	4.92	2.29	4.13	3.26	5.21	4.33	0	3.46	0.00128186	0.143439	4.35524	0.229608
gi|331999973|ref|NM_006147.3|	0.36	0.98	1.04	1.43	0.95	0.39	1.66	0.37	1.09	0.918889	0	0	0	0	0	0	0.73	0	0.75	0.164444	0.00135327	0.32781	0.17896	5.58784
gi|166064037|ref|NM_001113513.1|	24.59	27.21	35.49	31.32	29	28.83	33.02	41.99	28.39	31.0933	18.06	19.1	24.84	17.95	19.77	30.92	29.86	17.62	17.22	21.7044	0.00176298	0.903637	0.698042	1.43258
gi|396578141|ref|NM_001270601.1|	1.29	1.39	1.41	2.04	1.04	0.78	1.63	1.28	1.27	1.34778	0.68	0.18	0.22	0.66	1.08	0.52	1.09	1.03	1.03	0.721111	0.00185585	0.946516	0.535037	1.86903
gi|41281602|ref|NM_033520.1|	0.65	0	0	0	0	0.48	0	0.23	0	0.151111	1.06	1.21	0.73	1.66	0.46	0.75	0	0.78	1.43	0.897778	0.0019637	0.0624266	5.94118	0.168317
gi|528524484|ref|NM_000060.3|	7.18	8.28	6.85	7.55	9.39	10.04	4.23	5.45	6.77	7.30444	5.29	1.41	5.28	1.65	5.88	3.79	4.63	6.53	3.78	4.24889	0.00236069	0.964288	0.581685	1.71914
gi|256219597|ref|NM_001164280.1|	9.8	4.11	9.73	11.38	7.48	10.18	6.97	5.19	5.72	7.84	9.37	1.37	4.52	2.99	0	1.44	5.3	3.64	0	3.18111	0.00268536	0.659712	0.405754	2.46455
gi|299117127|ref|NM_001190456.1|	140.29	143.11	152.04	135.15	140.03	143.63	97.25	162.67	129.89	138.229	108.51	110.42	122.29	101.58	123.43	116.46	130.4	95	77.2	109.477	0.00279439	0.797191	0.791996	1.26263
gi|209529730|ref|NM_001135864.1|	2.12	0	0.79	0	3.02	0	2.82	0	0	0.972222	3.93	2.97	3.72	2.32	0	5.13	3.42	6.11	4.95	3.61667	0.00283035	0.393892	3.72	0.268817
gi|194363769|ref|NM_006751.5|	0.4	0	0	0	0	0	0.58	0.35	0.5	0.203333	0	1.35	0.53	1.66	0.7	0.71	0.94	1.09	0.87	0.872222	0.00292816	0.0828078	4.28962	0.233121
gi|439252932|ref|NM_001127396.2|	0	0	0	3.45	0	0	0	0	0	0.383333	0	1.75	3.99	3.83	4.42	2.22	1.72	4.26	1.57	2.64	0.00312812	0.426985	6.88696	0.145202
gi|402794170|ref|NM_145112.2|	37.48	24.05	37.36	43.4	38.46	55.49	37.09	34.92	46.36	39.4011	27.41	17.23	32.54	26.13	29.3	31.66	31.1	28.72	25.39	27.72	0.00362916	0.0988951	0.703533	1.4214
gi|385719201|ref|NM_001258395.1|	6.12	5.4	4.79	8.75	0	5.03	5.08	0	2.41	4.17556	0.53	0	0	0	0	0	0	2.19	0.84	0.395556	0.00404403	0.000891239	0.0947312	10.5562
gi|388556541|ref|NM_001267064.1|	0.82	2.74	3.26	0	3.96	0	3.9	4.42	1.33	2.27	0	0	0	0	0	0	0	0	0	0	0.0046664	#DIV/0!	0	#DIV/0!
gi|296011026|ref|NM_182751.2|	0	0	0	0	0	0	0.01	0	0	0.00111111	0.01	0.01	0.01	0.01	0	0.01	0.01	0.03	0.01	0.0111111	0.00483478	0.0265099	10	0.1
gi|41152106|ref|NM_201265.1|	181.19	150.73	161.66	110.83	130.35	132.97	131.18	181.26	168.78	149.883	149.14	106.04	71.62	100.96	129.35	95.78	120.08	139.91	94.9	111.976	0.00515688	0.969961	0.747085	1.33854
gi|493799342|ref|NM_001278065.1|	1.08	1.46	0	0	1.2	1.15	0	2.09	1.98	0.995556	2.89	6.06	3.75	0	4.26	2.45	5.85	1.82	3.43	3.39	0.00546898	0.0284793	3.40513	0.293674
gi|537544580|ref|NM_001282358.1|	5.98	5.64	3.83	7.22	4.02	4.65	4.54	5.31	4.98	5.13	4.25	3.88	5.48	2.17	1.55	3.15	0.18	4.07	0	2.74778	0.00612772	0.116772	0.535629	1.86696
gi|81295795|ref|NM_001036645.1|	8.22	6.03	3.77	0	10.78	6.43	1.69	6.2	6.82	5.54889	13.75	12.3	6.93	12.4	16.83	5.92	11.29	10.49	6.55	10.7178	0.00621419	0.769508	1.93152	0.517728
gi|238018054|ref|NM_004017.2|	0.17	0	1.27	0	0.97	0.39	3.05	1.71	2.55	1.12333	0.83	3.5	2.39	4.37	3.3	4.98	4.88	8.75	2.25	3.91667	0.00626958	0.0649588	3.48665	0.286809
gi|62240996|ref|NM_000799.2|	0.27	0.49	0.62	0.31	0	0.23	0.33	0.29	0.45	0.332222	0	0.19	0	0	0	0.24	0	0.39	0	0.0911111	0.00629566	0.609668	0.274247	3.64634
gi|333033795|ref|NM_001930.3|	146.43	152.57	137.48	124.37	149.31	107.12	86	141.42	140.1	131.644	129.48	109.25	93.3	93.49	110.88	122.08	100.98	80.96	76.61	101.892	0.00651234	0.551399	0.773996	1.292
gi|157502186|ref|NM_173565.3|	0.2	0	0.69	0.26	0.26	0.19	0	0	0.49	0.232222	0.46	0	1.72	0.99	0.97	1.17	0.44	2.02	1.25	1.00222	0.00667556	0.0105907	4.31579	0.231707
gi|389616144|ref|NM_016042.3|	5.74	4.35	5	4.09	7.29	3.92	3.5	6.46	2.39	4.74889	4.65	6.62	7.97	5.98	7.8	6.59	6.16	9.64	6.83	6.91556	0.00676724	0.829546	1.45625	0.686697
gi|156151426|ref|NM_001017989.2|	3.96	3.18	5.22	4.94	3.34	3.16	3.29	3.22	3.32	3.73667	2.18	1.87	2.27	2.24	1.11	4.3	3.46	2.41	2.44	2.47556	0.00688645	0.713327	0.662504	1.50943
gi|425876778|ref|NM_032344.3|	18.12	11.92	17.9	17.23	14.92	7.05	4.51	10.16	15.99	13.0889	7.88	10.08	5.15	5.38	11.75	7.35	3.52	5.3	6.81	7.02444	0.00696501	0.0852134	0.536672	1.86333
gi|359465529|ref|NM_183060.2|	3.08	1.65	2.72	0	0	3.51	1.73	2.47	3	2.01778	0.96	0	0.66	0.87	0	0	0.71	0	1.05	0.472222	0.0070362	0.00875702	0.234031	4.27294
gi|149158722|ref|NM_031232.3|	37.62	21.66	29.16	27.85	27.68	16.75	12.03	29.73	27.62	25.5667	14.71	10.48	15.74	10.99	10.74	24.07	24.4	13.23	17.94	15.8111	0.00711443	0.343486	0.618427	1.61701
gi|256818797|ref|NM_001164502.1|	13.95	7.91	9.3	7.09	3.47	13.17	5.24	12.19	10.49	9.20111	3.33	1.22	3.06	0.4	2.77	6.75	4.72	10.23	6.52	4.33333	0.00726956	0.669062	0.470958	2.12333
gi|122056615|ref|NM_007078.2|	0.86	0	1.06	2.67	1.86	0.66	0.29	0.71	0.29	0.933333	3.26	3.75	3.68	3.7	2.63	1.71	1.67	0	2.24	2.51556	0.00729456	0.283997	2.69524	0.371025
gi|56550101|ref|NM_017521.2|	1.15	2.29	1.23	0.65	1.41	0.79	0.69	0.94	1.09	1.13778	0.63	0.4	0.64	0.37	0.9	0.83	0.45	0.33	0.35	0.544444	0.00769233	0.0271203	0.478516	2.0898
gi|296841109|ref|NM_173806.3|	1.79	1.83	1.75	1.92	2.05	2.61	1.44	2.47	2.78	2.07111	1.12	1.91	0.28	0.66	1.07	0.89	2.61	1.46	0.81	1.20111	0.00770027	0.224601	0.579936	1.72433
gi|331999977|ref|NM_001206696.1|	0.24	0	0	0	0.21	0.41	0	0.85	0	0.19	0.6	0.84	1.82	1.58	0.81	0.72	0	2.02	0.47	0.984444	0.00783527	0.0274656	5.18129	0.193002
gi|93102359|ref|NM_015101.2|	22.57	22.4	26.1	24.29	24.93	23.53	18.74	24.81	23.85	23.4689	17.61	21.51	21.53	16.44	23.47	18.27	23.93	19.01	16.38	19.7944	0.00796041	0.395822	0.843433	1.18563
gi|311771784|ref|NM_173686.2|	2	4.9	0	4.81	2.78	2.71	1.7	1.37	3.88	2.68333	2.82	0	0	0	0	0	0	2.44	0.5	0.64	0.00797122	0.337029	0.238509	4.19271
gi|73858565|ref|NM_000185.3|	0.36	0.87	0.94	0.91	0.54	0.49	0.49	0.5	0.4	0.611111	0.32	0.34	0.4	0.42	0.08	0.61	0.17	0.42	0.13	0.321111	0.00806355	0.404794	0.525455	1.90311
gi|394581984|ref|NM_001270455.1|	1.94	2.78	2.87	3.35	1.87	2.91	2.51	2.76	2	2.55444	1.34	2.05	1.11	1.42	1.09	2.96	2.6	1.12	1.35	1.67111	0.00812702	0.402403	0.654197	1.52859
gi|223718096|ref|NM_005015.3|	84.34	81.55	83.77	99.64	65.69	80.12	60.38	91.06	77.36	80.4344	59.99	56.93	69.68	54.89	70.94	80.27	75.16	62.94	42.55	63.7056	0.00823586	0.941527	0.792018	1.2626
gi|206597510|ref|NM_013378.2|	8.5	5.37	6.18	5.78	3.86	2.46	4.26	7.32	2.09	5.09111	2.12	1.8	2.14	1.24	3.7	3.71	2.03	2.01	4.42	2.57444	0.00841616	0.0715589	0.505674	1.97756
gi|222446645|ref|NM_002897.4|	2.34	1.37	3.99	0	3.42	7.22	2.71	5.3	4.7	3.45	0.81	0	0	2	0.88	3.44	0.8	0	0	0.881111	0.00842256	0.100238	0.255395	3.91551
gi|153791483|ref|NM_199352.3|	0	0.27	0.07	0	0	0.06	0.13	0.06	0.06	0.0722222	0.15	0.31	0.56	0.14	0.14	0.19	0.19	0.19	0.24	0.234444	0.00855839	0.229493	3.24615	0.308057
gi|301069379|ref|NM_001193347.1|	0	0	0.91	0	0	0	0.02	0.24	1.12	0.254444	2.2	0	2.32	1.13	2.21	1.95	2.16	0.57	0.01	1.39444	0.00860079	0.0368162	5.48035	0.18247
gi|153945835|ref|NM_001100121.1|	4.8	3.07	3.26	0	5.45	1.42	0	0	3.81	2.42333	8.06	5.71	7.41	10.24	14.08	1.9	3.93	8.19	2.9	6.93556	0.00896353	0.11893	2.86199	0.349407
gi|224994172|ref|NM_001145845.1|	0.41	0.76	1.98	0	0.3	1.25	0.97	1.35	0.65	0.852222	1.22	1.43	2.89	2.14	0.63	1.9	2.14	3.49	1.46	1.92222	0.0091228	0.32737	2.25554	0.443353
gi|41872373|ref|NM_004073.2|	8.1	6.77	11.14	7.57	7.36	6.73	3.55	8.68	6.32	7.35778	4.03	3	5.98	4.04	6.08	7.11	3.59	6.45	2.35	4.73667	0.00918028	0.619699	0.643763	1.55337
gi|544346153|ref|NM_001122731.2|	0.06	0.09	0.15	0	0	0.15	0.16	0.04	0.15	0.0888889	0.15	0.29	0.32	0.18	0.08	0.21	0.31	0.07	0.22	0.203333	0.00918699	0.360232	2.2875	0.437158
gi|520261837|ref|NM_001278624.1|	0	1.54	1.65	3.24	3.55	0.56	1.21	2	2.11	1.76222	0	0	0	0	0	0	1.36	0.73	1.63	0.413333	0.00923132	0.142114	0.234552	4.26344
gi|218156327|ref|NM_001024452.2|	0.37	1.3	0.98	0.49	0.88	0.55	1.12	0.67	0.89	0.805556	0.14	1.07	0.36	0.28	0.37	0.37	0.39	0.19	0.46	0.403333	0.00961007	0.71568	0.50069	1.99725
gi|441478303|ref|NM_005051.2|	49.15	60.58	43.66	45.14	55.36	42.62	32.69	51.91	40.55	46.8511	35.42	37.43	23.1	27.68	49.25	37.77	45.17	33.7	25.16	34.9644	0.00962323	0.905524	0.746288	1.33996
gi|124028511|ref|NM_145054.4|	0	1.04	1.12	1.96	1.16	0.48	1.05	1.8	0.84	1.05	0	0	1.45	0	0	0	0.92	0	0	0.263333	0.00998084	0.769585	0.250794	3.98734
gi|334883176|ref|NM_015246.3|	21.93	29.13	44.56	38.49	35.01	27.19	23.22	29.54	42.69	32.4178	25.81	31.45	25.83	14.2	8.44	22.12	31.28	12.26	18.76	21.1278	0.0102742	0.979253	0.651734	1.53437
gi|28872733|ref|NM_032112.2|	86.73	94.85	89.86	83.6	92.05	92.44	64.59	98	84.58	87.4111	72.04	72.25	74.75	75.63	76.39	83.42	71.01	87.89	71.29	76.0744	0.0104814	0.169849	0.870306	1.14902
gi|226054531|ref|NM_003953.5|	1.85	3.22	0	0	0	2.82	0	3.25	0.64	1.30889	4.68	3.32	0	5.58	5.41	3.19	4.63	1.31	4.81	3.65889	0.0105353	0.47222	2.79542	0.357729
gi|334848130|ref|NM_144574.3|	1.21	0.34	1.88	0	3.72	0.37	0	1.06	0	0.953333	0	5.29	10.55	1.65	1.48	4.81	7.57	4.15	5.87	4.59667	0.0106395	0.0116038	4.82168	0.207397
gi|392513665|ref|NM_018309.4|	0.01	2.68	2.47	1.34	0	0	3.36	3.25	0.9	1.55667	0	0	0	0	0	0	0	0	0	0	0.0107109	#DIV/0!	0	#DIV/0!
gi|295293170|ref|NM_001174127.1|	3.61	5.21	5.57	7.72	2.28	7.01	6.94	6.99	1.5	5.20333	3.96	3.95	0	0	0	0.01	2.09	0	7.07	1.89778	0.0107279	0.714452	0.364723	2.7418
gi|45269153|ref|NM_005978.3|	0.96	0.23	0.49	0.43	0.26	0.11	0.35	0.1	0.1	0.336667	0.51	0.54	0.96	0.99	0.81	0.67	0.41	1.54	0.51	0.771111	0.0108167	0.482666	2.29043	0.436599
gi|125661058|ref|NM_000169.2|	10.75	17.67	16.47	14.54	15.77	14.66	20.91	19.96	13.11	15.9822	10.94	11.08	9.7	10.01	15.33	16.2	14.15	11.74	8.44	11.9544	0.0109659	0.615933	0.747984	1.33693
gi|75709224|ref|NM_002744.4|	0	0	0.35	0	0	0	0.34	1.03	0.3	0.224444	0	0.79	2.81	0.78	1.29	1.3	1.17	0.64	0.89	1.07444	0.0109939	0.0355942	4.78713	0.208893
gi|332801007|ref|NM_173658.2|	0.16	0.1	0.58	0.37	0.33	0.27	0.25	0.3	0.45	0.312222	0.22	0.69	0.55	0.53	0.43	0.71	0.43	0.47	0.57	0.511111	0.0110274	0.948435	1.63701	0.61087
gi|221307583|ref|NM_001144831.1|	182.96	158.48	169.39	148.77	171.13	161.69	133.08	180.39	178.8	164.966	162.71	124.96	121.75	132.68	176.85	145.51	139.92	141.56	110.2	139.571	0.0110294	0.526963	0.846062	1.18195
gi|28559016|ref|NM_175723.1|	0	0	0	0	0	0	0	0	0	0	0.35	0	0.48	0.17	0.17	0.08	0.08	0.34	0	0.185556	0.011045	#DIV/0!	#DIV/0!	0
gi|67944637|ref|NM_018980.2|	0.32	0.77	1.03	1.45	0.86	0.88	0.68	0.67	0.7	0.817778	0.21	0.23	0.54	0.41	0.51	0.74	0.77	0.28	0.43	0.457778	0.0111042	0.270621	0.559783	1.78641
gi|346644846|ref|NM_080648.2|	22.02	26.43	17.76	46.81	5.38	26.34	65.87	45.18	30.47	31.8067	0	22.73	17.47	10.22	4.07	24.65	0	18.82	5.39	11.4833	0.0114182	0.095258	0.361035	2.76981
gi|157276592|ref|NM_001202.3|	1.7	3.36	2.32	0	2.27	1.86	0	1.32	3.69	1.83556	0	0	0	0	1.78	0	0	1.07	0.75	0.4	0.0114613	0.0743082	0.217918	4.58889
gi|358008165|ref|NM_153477.2|	5.4	10.03	4.02	4.25	4.96	6.04	3.88	5.31	4.15	5.33778	11.31	5.05	8.27	7.27	6.73	7.72	6.53	9.01	8.4	7.81	0.0115737	0.833479	1.46316	0.683454
gi|543583740|ref|NM_001282549.1|	0.47	0	0.87	0.95	0	0.78	0.15	0.68	0.21	0.456667	0	0	0	0	0.26	0	0	0.04	0.13	0.0477778	0.0117054	0.000534365	0.104623	9.55814
gi|216547852|ref|NM_144967.3|	0.38	0	0.49	0	1.01	0	0.46	0.4	0.42	0.351111	0	0	0	0	0	0	0	0	0	0	0.0117944	#DIV/0!	0	#DIV/0!
gi|343403793|ref|NM_001243351.1|	9.06	8.19	9.92	2.31	4.88	5.19	3.43	1.55	5.35	5.54222	2.37	2.41	2.58	2.93	0	3.41	3.96	2.9	0	2.28444	0.0118805	0.0467125	0.412189	2.42607
gi|385198103|ref|NM_001258306.1|	17.72	13.17	16.12	15.73	8.24	13.07	13.15	11.21	15.29	13.7444	8.26	8.71	7.75	9.49	9.1	11.81	9.67	15.6	11.29	10.1867	0.0119329	0.646086	0.741148	1.34926
gi|388890251|ref|NM_014425.3|	1.99	2.48	2.05	3.43	2.16	1.75	2.46	2.16	2.42	2.32222	2.13	3.41	3.15	2.74	2.54	3.68	2.75	3.89	2.93	3.02444	0.0119385	0.660703	1.30239	0.767818
gi|452881621|ref|NM_001276713.1|	0.25	0.17	0.05	0.32	0.09	0.5	0.56	0.48	0.12	0.282222	0.37	0.3	0.35	0.73	0.45	0.45	0.79	0.93	0.71	0.564444	0.0119634	0.648487	2	0.5
gi|315138984|ref|NM_001199774.1|	1.04	1.11	0	0.92	0	1.04	1.23	0.71	0	0.672222	0.82	0	0	0	0	0	0	0	0	0.0911111	0.0120333	0.0843901	0.135537	7.37805
gi|268370054|ref|NM_001167749.1|	0.02	0.04	0	0.08	0.1	0.1	0.18	0	0.16	0.0755556	0.1	0.15	0.12	0.14	0.15	0.17	0.19	0.12	0.31	0.161111	0.0121623	0.863359	2.13235	0.468966
gi|218749807|ref|NM_004870.3|	61.47	47.41	55.13	51.34	42.69	54.24	43.53	52.02	47.71	50.6156	38.49	44.1	25.53	37.32	48.27	45.52	44.97	51.24	37.08	41.3911	0.0125053	0.484776	0.817755	1.22286
gi|393290872|ref|NM_001270378.1|	0	0	1.46	0	1.17	0.8	0.71	0.6	1.07	0.645556	1.14	1.22	1.46	0.76	1.54	0.99	1.34	1.34	1.36	1.23889	0.0126979	0.0344721	1.9191	0.521076
gi|301601640|ref|NM_198097.3|	25.32	19.57	40.77	37.6	36.15	54.65	27.99	39.96	30.87	34.7644	12.34	35.73	33.59	16.53	27.27	10.33	26.48	21.12	7.33	21.1911	0.0127942	0.987857	0.609563	1.64052
gi|544709854|ref|NM_001039845.2|	3.42	2.78	6.03	0.01	4.06	4.02	2.98	4.1	5.52	3.65778	0.01	3.16	0	1.63	0	1.85	3.31	3.43	0	1.48778	0.0128065	0.734111	0.406744	2.45855
gi|387849031|ref|NM_032116.4|	1.35	0	1.64	3.42	0	2.31	0	4.38	0	1.45556	4.28	5.92	4.3	0	6.4	4.88	7.28	1.51	2.97	4.17111	0.0128552	0.33391	2.86565	0.348961
gi|359807166|ref|NM_032015.4|	43.16	45.12	55.12	37.52	43.99	34.34	23.09	45.06	46.38	41.5311	39.36	28.77	36.23	22.04	34.22	28.62	31.01	37.67	21.84	31.0844	0.012903	0.350423	0.748462	1.33607
gi|76253858|ref|NM_138411.1|	26.64	20.23	28.05	21.48	20.3	12.22	24.78	28.03	20.04	22.4189	15.8	10.66	12	15.87	18.51	24.25	17.64	18.4	13.78	16.3233	0.0129209	0.537263	0.728106	1.37343
gi|209954780|ref|NM_057091.2|	0.71	1.01	0.77	0	0	0.92	0	0.74	0.77	0.546667	0	0	0	0	0	0.47	0	0.37	0	0.0933333	0.0130276	0.0339966	0.170732	5.85714
gi|121114295|ref|NM_001804.2|	0.67	0.49	0.46	0.46	0.14	0.51	0.19	0.32	0.39	0.403333	0.14	0	0.51	0.13	0.32	0.24	0.16	0.18	0.11	0.198889	0.0134928	0.73576	0.493113	2.02793
gi|385275109|ref|NM_001258351.1|	1.08	0.47	2.01	0.88	0.26	0.86	0.59	0.61	0.64	0.822222	1.03	0.27	0.33	0	0.41	0	0.21	0	0	0.25	0.0135232	0.2595	0.304054	3.28889
gi|281182841|ref|NM_001169118.1|	3.69	3.59	2.16	7.53	2.3	0	0	2.04	2.99	2.7	2.03	0	0	0	0	0	0.88	0	0	0.323333	0.0135824	0.00346971	0.119753	8.35052
gi|531034768|ref|NM_024618.3|	0	0	0	0	0	0	0	0	0	0	4.25	1.96	0	3.61	5.86	0	3.7	1.07	0	2.27222	0.0137539	#DIV/0!	#DIV/0!	0
gi|42794611|ref|NM_138768.2|	0.08	0.09	0.15	0	0	0.04	0.09	0.04	0	0.0544444	0	0	0	0	0	0	0	0	0	0	0.0137691	#DIV/0!	0	#DIV/0!
gi|157041216|ref|NM_001103154.1|	1.59	0	0.83	0	1.13	5.55	3.31	0.64	2.14	1.68778	5.46	5.56	9.75	2.31	1.44	2.2	6.63	5.25	3.34	4.66	0.0139798	0.297104	2.76103	0.362184
gi|343790973|ref|NM_001001395.2|	0	2.33	2.54	2.39	0	0.38	1.06	2.61	3.02	1.59222	5.37	5.71	4.38	0.91	0	4.97	5.04	4.79	3.36	3.83667	0.0141056	0.169363	2.40963	0.415001
gi|142369041|ref|NM_152779.2|	0	0	0.37	0	0.26	0	0.12	0.1	0.1	0.105556	0.51	0.27	0	0.74	0.4	0.33	0.2	0.76	0.2	0.378889	0.0141114	0.0814653	3.58947	0.278592
gi|402794166|ref|NM_002382.4|	6.66	19.25	20.66	15.51	9.25	19.88	6.12	20.03	10.75	14.2344	25.23	33.76	25.45	19.22	15.01	26.15	14.35	15.57	29.95	22.7433	0.0142578	0.6915	1.59777	0.625873
gi|328447233|ref|NM_173563.2|	0	0	0.1	0.18	0.11	0.22	0.19	0.12	0.22	0.126667	0	0	0	0	0	0	0.08	0.14	0.08	0.0333333	0.0145571	0.204806	0.263158	3.8
gi|342837732|ref|NM_006779.3|	31.55	23.18	23.95	24.21	30.8	26.44	17.24	19.24	15.72	23.5922	22.77	22.44	12.29	16.04	21.33	13.05	17.51	12.02	17.04	17.1656	0.014593	0.474332	0.727594	1.37439
gi|189409107|ref|NM_005829.4|	18.07	20.1	26.22	15.17	18.82	26.91	21.55	25.48	19.26	21.2867	12.18	14.06	19.37	14.61	19.49	15.21	18.05	21.98	12.86	16.4233	0.0146263	0.62139	0.771531	1.29612
gi|210147551|ref|NM_017739.3|	82.27	75.71	82.72	79.23	77.58	69	62.31	80.3	75.38	76.0556	59.69	70.59	58.13	61.44	79.04	64.99	76.08	70.52	62.05	66.9478	0.0147339	0.752183	0.880248	1.13604
gi|149363643|ref|NM_001013653.2|	3.43	2.74	1.86	2.4	1.43	2.59	3.87	0.63	2.07	2.33556	1.21	2.14	0.76	0.98	1.28	1.76	1.7	0.87	0.89	1.28778	0.0147535	0.0557935	0.55138	1.81363
gi|431822384|ref|NM_001271949.1|	1.51	4.7	5	7.46	3.89	4.49	0.92	3.41	3.16	3.83778	1.38	0	0	0	0.91	0	4.01	2.21	4.48	1.44333	0.0148041	0.795919	0.376086	2.65897
gi|313851052|ref|NM_001199653.1|	0.84	0	2.81	3.94	2.66	4.32	0	1.45	3.04	2.11778	0	0	0	0	1.21	0	2.38	0	0	0.398889	0.0150678	0.0848954	0.188353	5.30919
gi|187608445|ref|NM_001127178.1|	10.61	9.88	12	14.62	8.8	13.32	11.25	16.87	15.32	12.5189	4.31	0	10.55	7.03	5.02	13.82	11.6	10.34	7.82	7.83222	0.0150745	0.214398	0.625632	1.59838
gi|544346084|ref|NM_001282746.1|	0.14	0.26	0.16	0.15	0	0.11	0.09	0	0.35	0.14	0.28	0.27	0.12	0.46	0.3	0.37	0.31	0.37	0.1	0.286667	0.015118	0.937313	2.04762	0.488372
gi|529250117|ref|NM_153261.5|	0	0	1.46	0	0	0	0	0	0	0.162222	4.5	0	0	0	0.98	3.2	2.29	3.96	3.87	2.08889	0.0151642	0.000956593	12.8767	0.0776596
gi|73747798|ref|NM_022553.4|	56.25	56.63	62.16	56.97	55.63	60.17	38.42	53.96	53.74	54.8811	52.23	39.31	53.12	38.36	49.11	39.33	53.11	52	36.93	45.9444	0.0153073	0.855684	0.837163	1.19451
gi|162329606|ref|NM_006202.2|	52.54	56.81	69.45	50.03	61.59	47.34	38.87	55	45.56	53.0211	47.14	37.46	51.12	39.86	40.49	59.11	31.22	25.06	23.19	39.4056	0.0153799	0.465098	0.743205	1.34552
gi|257743022|ref|NM_001164507.1|	0.01	0	0.18	0.11	0.08	0.08	0.21	0.3	0.09	0.117778	0	0.04	0.03	0	0.02	0	0	0.06	0.02	0.0188889	0.0154572	0.000305179	0.160377	6.23529
gi|300068949|ref|NM_001005337.2|	1.41	2.21	3.14	1.42	2.48	0.71	0.71	2.97	1.16	1.80111	1.14	0.28	0.83	0.73	0.49	1.81	1.25	0.4	0.4	0.814444	0.0155176	0.103709	0.45219	2.21146
gi|218083268|ref|NM_001142677.1|	3.22	4.4	3.66	4.91	5.71	3.01	2.7	5.9	5.54	4.33889	3.04	1.94	1.79	3.75	3.97	2.63	4.51	2.54	2.04	2.91222	0.0157434	0.511428	0.671191	1.48989
gi|342837748|ref|NM_001077350.2|	46.09	41.04	42.7	32.97	28.94	41.44	33.05	33.33	41.5	37.8956	40.33	28.76	23.26	26.11	30.08	28.8	34.89	36.84	17.37	29.6044	0.0157729	0.60889	0.781212	1.28006
gi|57165372|ref|NM_000837.1|	52.77	24.35	66.07	33.38	30.59	35.41	33.6	22.16	43.65	37.9978	25.95	32.36	24.22	13.79	6.61	23.7	33.71	22.73	22.89	22.8844	0.0158457	0.1688	0.602257	1.66042
gi|190194422|ref|NM_001128310.1|	7.11	8.19	30.69	20.69	12.97	29.11	11.92	29.61	18.63	18.7689	2.02	5.72	13.08	12.77	5.9	12.09	13.6	11.31	4.72	9.02333	0.0158606	0.0470734	0.48076	2.08004
gi|291045123|ref|NM_001173461.1|	0	3.56	4.28	4.33	0.62	3.56	1.84	1.76	0.92	2.31889	0.2	0	0	1.45	0	0.48	0.66	2.47	0	0.584444	0.015948	0.0809548	0.252036	3.96768
gi|83281448|ref|NM_006214.3|	31.54	27.66	48.62	36.41	42.14	43.87	27.99	55.47	51.03	40.5256	32.1	29.15	26.11	22.97	39.16	33.9	31.09	33.27	16.32	29.3411	0.015979	0.26246	0.724015	1.38119
gi|318037608|ref|NM_001200056.1|	3.03	1.76	1.68	3.63	4.01	2.26	3.35	2.87	1.28	2.65222	3.36	0.41	1.42	0.73	2.05	1.53	1.81	0.09	1.48	1.43111	0.0161344	0.950295	0.539589	1.85326
gi|110349764|ref|NM_174891.3|	19.31	24.76	20.4	19.32	16.08	14.04	18.09	17.22	20.7	18.88	15.85	8.69	14.14	18.31	15.38	13.01	14.22	20.51	13.03	14.7933	0.0161491	0.796484	0.783545	1.27625
gi|40548402|ref|NM_152640.3|	8.58	8.31	8.48	8.35	6.46	10.28	6.06	7.7	7.74	7.99556	6.16	5.44	7.47	6.11	6.95	6.83	6.83	8.26	5.11	6.57333	0.0163748	0.528215	0.822123	1.21636
gi|374073641|ref|NM_001177701.2|	71.16	59.73	51.24	62.89	52.64	59.11	53.42	58.23	54.67	58.1211	54.99	45.37	46.76	52.9	50.73	51.97	50.6	52.56	57.43	51.4789	0.0163764	0.17463	0.885718	1.12903
gi|312261253|ref|NM_001199052.1|	0.68	0.65	0.35	0.61	1.09	0.3	0.98	0.28	0.89	0.647778	0.36	0	0	0	0.58	0.47	0.86	0	0	0.252222	0.0164431	0.803256	0.389365	2.56828
gi|404434374|ref|NM_007248.2|	16.79	10.99	2.44	15.04	13.25	13.34	11	7.62	8.24	10.9678	0	9.87	0	8.51	1.41	11.5	6.58	6.48	5.6	5.55	0.0167401	0.932187	0.506028	1.97618
gi|223941787|ref|NM_015477.2|	0	0	0.17	0	0	0.28	0	0.14	0	0.0655556	0.65	3.23	2.03	0	2.41	0	1.48	0	3.66	1.49556	0.0167896	5.88827e-08	22.8136	0.0438336
gi|503774394|ref|NM_003452.3|	3.94	0	2.78	0	5.11	0	0	1.39	0	1.46889	5.2	8	3.47	0	2.7	7.99	5.96	3.6	2.84	4.41778	0.0170821	0.455725	3.00756	0.332495
gi|525342626|ref|NM_012079.5|	40.91	38.83	38.36	36.08	30	27	30.73	35.62	35.12	34.7389	30.33	25.55	22.51	28.41	30.02	36.76	30.06	33.26	25.31	29.1344	0.0170917	0.870596	0.838669	1.19236
gi|372466585|ref|NM_001256296.1|	0.29	0.45	0.37	0.44	0.26	1.07	0	0.2	0.53	0.401111	0	0	0	0.25	0	0.34	0	0.27	0	0.0955556	0.0171542	0.0597768	0.238227	4.19767
gi|116642883|ref|NM_001042371.2|	100.21	99.5	105.57	78.31	86.18	76.57	70.49	85.31	103.87	89.5567	81.14	77.08	61.21	71.35	76.25	94.99	76.2	72.55	45.75	72.9467	0.0175666	0.915239	0.814531	1.2277
gi|62122951|ref|NM_001014283.1|	17.6	24	27.76	24.28	31.98	22.67	23.87	32.01	23.22	25.2656	19.85	20.45	17.8	16.67	22.17	30.61	16.79	14.68	14.45	19.2744	0.0176683	0.840195	0.762874	1.31083
gi|122056624|ref|NM_001080122.1|	0	0	0	0	0	0	0	0	0	0	0	0	0	2.12	1.69	0	2.05	1.22	1.18	0.917778	0.0177393	#DIV/0!	#DIV/0!	0
gi|298566202|ref|NM_001035516.3|	3.93	10.99	2.06	13.06	5.62	8.96	4.35	0.19	5.6	6.08444	4.23	0	0	3.27	2.26	4.94	0	1.68	0	1.82	0.0178358	0.0478652	0.299123	3.3431
gi|222352128|ref|NM_138345.1|	65.86	55.21	64.16	55.9	32.39	37.72	49.84	49.18	57.58	51.9822	27.4	50.04	32.2	29.2	26.21	62.17	37.51	34.81	39.88	37.7133	0.0178387	0.888855	0.725504	1.37835
gi|156142198|ref|NM_025256.5|	31.94	29.28	5.66	33.32	23.32	40.06	38.68	10.08	15.04	25.2644	39.35	34.74	55.96	41.28	23.14	47.1	32.45	33.92	44.92	39.2067	0.0178764	0.466879	1.55185	0.644392
gi|300863098|ref|NM_058197.4|	0	0	0	0	0	0	0	0.39	0.69	0.12	0	0.59	0	1.15	1.42	0.94	0	1.2	0.89	0.687778	0.0184845	0.0331588	5.73148	0.174475
gi|209915605|ref|NM_024871.2|	97.93	69.87	95.09	106.34	75.35	92.1	55.97	94.85	65.3	83.6444	51.57	83.85	35.63	60.23	71.36	74.48	61.01	80.59	48.3	63.0022	0.0185529	0.827105	0.753215	1.32764
gi|300795568|ref|NM_000543.4|	65.66	49.62	52.24	50.07	51.2	46.4	42.48	44.95	47.62	50.0267	50.68	40.86	32.66	43.12	48.46	30.49	37.72	49.73	39.14	41.4289	0.0186491	0.803665	0.828136	1.20753
gi|281604135|ref|NM_001170543.1|	13.35	26.53	22.15	5.5	19.63	14.5	13.83	16.8	18.5	16.7544	25.36	16.72	30.99	25.42	22.43	14.47	21.3	31.39	29.5	24.1756	0.0186657	0.988639	1.44293	0.693032
gi|160333749|ref|NM_023080.2|	47.28	51.85	54.34	45.4	51.03	52.47	47.16	59.05	59.03	51.9567	44.96	49.53	41.34	46.08	47.48	45.37	53.74	48.33	37.98	46.09	0.0188356	0.834427	0.887085	1.12729
gi|223005856|ref|NM_001145088.1|	0.44	0.34	0.74	2.08	1.59	0.46	0.85	2.7	0.46	1.07333	0.56	0.04	0	0	0.59	0	0.65	0	0.26	0.233333	0.0188527	0.00608891	0.217391	4.6
gi|376319202|ref|NM_001256727.1|	10.74	12.2	0	0	0	20.91	14.77	21.2	15.37	10.5767	0	0	0	0	0	2.93	2.13	10	2.99	2.00556	0.0190259	0.0126513	0.189621	5.27368
gi|310750407|ref|NM_153433.1|	1.93	2.44	1.57	2.71	0.93	1.77	0	1.41	0.66	1.49111	0	0	0	0	0	0.65	0.88	2.5	0	0.447778	0.019112	0.951512	0.300298	3.33002
gi|299890852|ref|NM_001005474.2|	0	1.58	1.1	0.8	1.59	1.09	2.24	0.71	0	1.01222	0.57	0.72	0	0	0.97	0.1	0	0	0	0.262222	0.0191373	0.0816856	0.259056	3.86017
gi|197100477|ref|NM_004288.4|	0.2	0.38	0.36	0.36	0.21	0.39	0.19	0.29	0.52	0.322222	0.21	0.33	0	0.2	0.25	0.23	0.17	0.27	0.08	0.193333	0.019206	0.805905	0.6	1.66667
gi|89001110|ref|NM_001039651.1|	10.63	9.65	10.57	12.89	5.2	11.25	14.04	10.48	11.45	10.6844	5.1	5.71	6.81	9.27	5.7	8.72	9.28	12.39	6.61	7.73222	0.0194107	0.91659	0.72369	1.38181
gi|154689857|ref|NM_006062.2|	45.02	58.14	44.01	35.85	40.29	45.38	34.77	38.3	39.94	42.4111	34.32	35.37	37.44	34.49	35.2	33.61	36.92	40.26	31.97	35.5089	0.0194183	0.00688462	0.837254	1.19438
gi|439252933|ref|NM_006949.3|	2.48	4.34	3.49	0	3.7	4.9	0	3.91	4.62	3.04889	6.04	0	0	0	0	0	0	0	0	0.671111	0.0194463	0.83432	0.220117	4.54305
gi|385719200|ref|NM_213607.2|	1.99	3.91	0	0	8.99	3.93	0	0	5.27	2.67667	7.79	5.5	7.97	4.26	5.64	4.12	7.58	6.74	3.3	5.87778	0.0195976	0.115294	2.19593	0.455388
gi|386781411|ref|NM_202470.2|	26.61	0	27.63	29.23	0.53	10.06	11.28	15.46	11.35	14.6833	0.17	12.6	2.34	0	0	0.03	8.66	7.98	1.39	3.68556	0.019605	0.0283787	0.251003	3.98402
gi|208022676|ref|NM_003395.2|	0.07	0.36	0.19	0	0.4	0	0.27	0.23	0.65	0.241111	0.4	1.46	1.24	0	0.78	0.17	1.1	0.59	0.79	0.725556	0.0197413	0.0284635	3.00922	0.332312
gi|56090617|ref|NM_001007530.1|	0	0.82	0	0	0	0.19	0	0.18	0	0.132222	0.45	0.96	0.57	0.44	0.36	0.2	0	1.37	0.73	0.564444	0.0197921	0.254893	4.26891	0.234252
gi|42490759|ref|NM_201567.1|	0.35	0.36	0.77	0.56	0.47	0.98	0	0.49	0.79	0.53	0.53	0.35	0	0	0.37	0.53	0	0.01	0.06	0.205556	0.0197999	0.567108	0.387841	2.57838
gi|198278564|ref|NM_145701.2|	0.04	0.44	0.07	0	0	0	0	0.52	0	0.118889	1.35	0.67	1.01	0.52	0.88	0	0	0.12	0.72	0.585556	0.0201388	0.0314852	4.92523	0.203036
gi|335883181|ref|NM_004228.6|	0.96	1.99	0.83	0	0	0.75	0.84	0	0	0.596667	4.19	0.75	3.36	3.65	3.97	0.66	0.4	1.77	0.79	2.17111	0.0201515	0.0248467	3.63873	0.274821
gi|74271830|ref|NM_018407.4|	57.61	74.53	105.24	46.76	89.39	80.87	45.31	107.55	88.74	77.3333	57.87	47.67	69.05	43.22	80.37	53.4	48.46	48.95	29.15	53.1267	0.0201726	0.223748	0.686983	1.45564
gi|61656201|ref|NM_001012643.2|	87.97	68.98	93.05	72.84	73.21	58.12	56.4	62.9	78.86	72.4811	63.59	64.01	67.15	56.63	58.98	67.55	57.92	56.66	44.41	59.6556	0.0202172	0.127176	0.82305	1.21499
gi|28372568|ref|NM_175056.1|	0	0	0	0	0	0	0	0	0	0	0	0.07	0.08	0	0	0.06	0.05	0.03	0	0.0322222	0.0202244	#DIV/0!	#DIV/0!	0
gi|531990807|ref|NM_004979.5|	4.79	4.13	5.97	2.54	2.95	3.32	2.8	3.21	3.88	3.73222	2.6	2.08	3.16	2.54	3.26	1.86	2.87	2.9	2.59	2.65111	0.0202533	0.0245148	0.71033	1.4078
gi|325053681|ref|NM_001204420.1|	2.24	0	0.83	1.53	0	0	0	1.43	1.46	0.832222	0	0	0	0	0	0	0	0	0	0	0.0203493	#DIV/0!	0	#DIV/0!
gi|296080716|ref|NM_001184731.1|	0.22	0.52	0.28	1.94	0	0.24	0.26	1.35	1.18	0.665556	0	0	0	0	0	0	0	0.25	0	0.0277778	0.0203514	3.95484e-06	0.0417362	23.96
gi|337298619|ref|NM_001242729.1|	0.02	0.04	0.06	0.07	0.04	0.12	0.18	0.09	0.07	0.0766667	0	0.05	0	0	0.03	0.05	0.02	0.07	0.03	0.0277778	0.0203893	0.083277	0.362319	2.76
gi|343168782|ref|NM_001243286.1|	1.32	0.7	0.58	0	0.75	0	0	0	0.89	0.471111	0	0	0	0	0	0	0	0	0	0	0.0204945	#DIV/0!	0	#DIV/0!
gi|224994161|ref|NM_001145838.1|	0.45	0	1.86	0.9	0.75	2.46	2.03	1.8	2.34	1.39889	0.14	0	0.31	0	0	2.46	0.45	0	0	0.373333	0.0204986	0.773652	0.266878	3.74702
gi|197245448|ref|NM_007219.3|	0.52	4.78	0.69	0	0	0	2	0.57	2.11	1.18556	1.11	2.25	3.26	3.51	3.57	1.41	2.93	5.04	2.91	2.88778	0.0205617	0.453452	2.4358	0.410543
gi|215276957|ref|NM_005787.5|	30.09	14.1	23.13	20.93	16.67	20.13	15.86	23.11	18.57	20.2878	24.18	7.73	11.6	10.31	15.63	15.64	11.92	19.28	12.7	14.3322	0.0206282	0.920575	0.706446	1.41554
gi|307078157|ref|NM_152339.3|	46	35.31	42.32	29.17	26.73	22.46	31.63	28.4	39.72	33.5267	18.9	15.09	28.27	28.02	24.64	27.16	33.25	29.91	20.63	25.0967	0.020729	0.417575	0.748558	1.3359
gi|311893361|ref|NM_005186.3|	50.27	74.59	49.5	40.29	53.32	25.44	48.59	38.03	60.02	48.8944	54.2	17.49	31	0	40.48	34.52	51.82	19.64	14.94	29.3433	0.0207789	0.486206	0.600136	1.66629
gi|324120895|ref|NM_001204367.1|	0.48	0.78	2.47	2.25	1.84	2.26	0.39	1.8	1.63	1.54444	0	0.88	0	0	1.66	1.64	0.6	0.98	0	0.64	0.0208512	0.705971	0.414388	2.41319
gi|256574795|ref|NM_001164444.1|	2.56	1.95	1.05	2.1	0.94	2.04	1.55	1.21	1.65	1.67222	3.38	3.59	2.72	3.37	2.93	1.48	0.86	2.13	3.21	2.63	0.0208829	0.133303	1.57276	0.635826
gi|289629264|ref|NM_001172745.1|	0	0	0	0	0	1.15	0.53	0.61	0	0.254444	2.32	0	1.46	2.26	0	0	1.36	1.95	3.25	1.4	0.0209188	0.00795213	5.50218	0.181746
gi|380254458|ref|NM_001257119.1|	0	0	0	0	0	0	0	0	0	0	0	0.4	0	0.31	0	0.49	0.69	0	0.73	0.291111	0.0209352	#DIV/0!	#DIV/0!	0
gi|217272893|ref|NM_001142605.1|	30.55	6.77	30.44	13.48	11.5	24.76	22.84	26.65	33.15	22.2378	7.7	6.24	4.32	11.58	0	9.17	17.48	28.44	17.22	11.35	0.0209651	0.789381	0.510393	1.95928
gi|533868921|ref|NM_007188.4|	16.36	16.87	20.11	16.57	16.7	12.2	14.16	18.29	19.71	16.7744	18.68	9.65	14.82	6.18	11.7	8.88	16.41	15.22	12.46	12.6667	0.020986	0.206185	0.755117	1.3243
gi|117306161|ref|NM_080704.3|	2.88	1.61	1.01	2.37	0	2.74	4.07	1.58	3.09	2.15	0	0	1.58	0	0	3.5	0	1.05	0	0.681111	0.020994	0.966399	0.316796	3.15661
gi|194018512|ref|NM_001034842.3|	0.36	0.44	0.69	0.32	0.57	0.27	0.56	0.59	0.66	0.495556	0.75	0.9	0.95	0.64	0.99	0.25	0.49	1.35	1.32	0.848889	0.0210264	0.0249796	1.713	0.58377
gi|148922948|ref|NM_175710.1|	0	0	0.18	0.22	0	0.07	0.17	0.1	0.11	0.0944444	0	0	0	0	0	0	0	0	0.11	0.0122222	0.0210474	0.0305726	0.129412	7.72727
gi|371875792|ref|NM_001256196.1|	3.32	0	1.71	0	0	0	0	0	0	0.558889	5.11	3.49	6.94	0	9.07	0	5.11	1.62	1.33	3.63	0.0212506	0.0111868	6.49503	0.153964
gi|543173141|ref|NM_001282547.1|	31.71	29.27	40.45	25.8	24.73	23.23	37.34	31.26	28.93	30.3022	23.7	13.46	29.49	21.98	23.84	17.7	31.86	24.79	24.97	23.5322	0.0212693	0.943001	0.776584	1.28769
gi|187936952|ref|NM_032425.4|	0.41	0.51	0.32	0.37	0.45	0.61	0.4	0.2	0.09	0.373333	0.21	0.3	0	0.17	0.17	0.4	0.34	0.14	0.08	0.201111	0.0213682	0.572145	0.53869	1.85635
gi|39777603|ref|NM_198977.1|	3.77	11.47	5.33	0	2.63	5.85	9.15	5.1	5.5	5.42222	10.29	15.32	6.69	20.04	8.51	15.42	2.52	10.04	8.76	10.8433	0.0214704	0.225147	1.9998	0.500051
gi|343790983|ref|NM_001243612.1|	0.93	0	0	0	1.78	0	0	0.82	0	0.392222	4.94	0	2.83	2.13	1.43	0	3.09	1.09	1.72	1.91444	0.0215474	0.021023	4.88102	0.204875
gi|356582393|ref|NM_182522.4|	0.41	0.85	2.54	2.48	2.54	2.36	1.1	2.24	2.6	1.90222	0.94	0	2.63	1.12	0	2.15	0	0	0	0.76	0.0216509	0.625778	0.399533	2.50292
gi|373838750|ref|NM_198379.2|	1.18	0.6	2.22	2.24	0	1.05	0.6	0.24	0.22	0.927778	0	0	0	0	0	1.01	0.11	0	0	0.124444	0.0217152	0.0184919	0.134132	7.45536
gi|530229845|ref|NM_145278.4|	0.14	0.09	0.3	0.32	0.23	0	0	0	0	0.12	0.31	0.27	0.65	0.43	0.15	0.47	0.33	0	0.25	0.317778	0.0217216	0.357369	2.64815	0.377622
gi|394582129|ref|NM_180977.2|	72.29	95.4	74.39	64.08	64.38	69.63	65.68	99.93	75.32	75.6778	69.78	51.39	32.32	69.24	74.3	60.64	58.39	72.96	41.02	58.8933	0.0218368	0.754154	0.778212	1.285
gi|260166662|ref|NM_001003786.2|	22.16	0	15.4	20.15	0	18.11	19.28	11.16	10.18	12.9378	0	0	0	9.27	0	21.71	0	0	0	3.44222	0.0219711	0.774158	0.26606	3.75855
gi|116292167|ref|NM_032534.2|	14.11	16.43	17.74	13.78	13.91	12.28	10	12.37	12.8	13.7133	12.78	11.34	7.38	11.73	10.29	15.89	9.55	9.9	8.82	10.8533	0.0220326	0.835198	0.791444	1.26351
gi|346223459|ref|NM_001206486.2|	2.61	1.8	2.29	3.84	3.51	0.64	3.39	2.24	1.89	2.46778	0.53	1.21	1.44	0	0.77	0.5	1.51	1.8	3.53	1.25444	0.0221708	0.942338	0.50833	1.96723
gi|315139011|ref|NM_080489.4|	0.8	1.54	1.03	0	2.14	0	0	0	1.74	0.805556	0	0	0	0	0	0	0	0	0	0	0.0221968	#DIV/0!	0	#DIV/0!
gi|214832564|ref|NM_001142319.1|	1.85	0	0.63	1.11	1.81	0	0.19	0	0	0.621111	2.96	2.94	1.14	2.39	1.91	2.35	0	0	3.39	1.89778	0.0222134	0.200026	3.05546	0.327283
gi|71361683|ref|NM_002674.2|	0	0.03	0.17	0	0	0	0	0	0	0.0222222	0.23	0.41	0	0.22	0.1	0.02	0.55	0.42	0	0.216667	0.0222593	0.00142448	9.75	0.102564
gi|530390655|ref|XM_005251768.1|	425.98	292.91	408.28	276.12	272.37	263.25	265.07	273.04	325.13	311.35	274.83	271.17	87.55	135.71	147.63	318.22	353.57	184.99	180.49	217.129	0.022374	0.323741	0.697379	1.43394
gi|383792147|ref|NM_170707.3|	17.03	4.82	10.84	13.78	7.34	15.73	11.93	6.99	4.96	10.38	1.17	9.2	0	0	4.64	8.58	9.1	8.1	6.72	5.27889	0.0224206	0.676969	0.508563	1.96632
gi|358679310|ref|NM_001253697.1|	0	0	0	1.21	0	0.72	0.49	0	0	0.268889	0	2.33	0	1.42	1.51	1.43	2.74	2.22	0	1.29444	0.0226782	0.0224717	4.81405	0.207725
gi|375331876|ref|NM_001256644.1|	2.28	1.27	7.5	5.29	5.11	8.36	6.06	7.9	6.66	5.60333	3.55	4.67	1.82	0	2.4	4.83	4.15	3.77	2.92	3.12333	0.0226814	0.21134	0.557406	1.79402
gi|197304750|ref|NM_144988.3|	13.2	8.21	15.94	15.44	8.95	20.39	11.9	19.08	14.42	14.17	9.73	10.85	6.42	5.21	11.36	12	12.91	11.94	9.41	9.98111	0.0227464	0.220068	0.704383	1.41968
gi|259089452|ref|NM_001165039.1|	25.11	19.67	9.72	20.28	16.76	20.78	13.32	18.85	10.57	17.2289	5.61	13.97	7.65	11.18	13.08	18.99	16.64	9.46	6.29	11.43	0.0227897	0.790327	0.663421	1.50734
gi|428980592|ref|NM_001271888.1|	6.37	2.79	3.09	0	0	2.41	3.09	0	5.61	2.59556	0	0	0	0	0	0	0.99	2.32	0	0.367778	0.0228593	0.00642389	0.141695	7.0574
gi|379643016|ref|NM_001256946.1|	5.01	6.16	6.95	7.42	4.83	3.5	6.85	5.52	5.87	5.79	5.45	5.19	3.48	3.01	3.75	5.36	4.24	6.01	2.72	4.35667	0.0229935	0.921165	0.752447	1.329
gi|386781491|ref|NM_015266.2|	7.97	11.19	8.07	10.11	8.68	9.93	7.32	7.38	7.57	8.69111	4.28	8.42	7.14	6.24	8.17	8.42	6.86	6.98	7.34	7.09444	0.0230096	0.842336	0.816287	1.22506
gi|205830404|ref|NM_001135147.1|	0.88	0.87	2.63	2.27	0.88	1.4	0.83	2.16	2.03	1.55	0.25	0.98	0.78	0.43	1.04	1.32	1.55	0.4	0.68	0.825556	0.023099	0.17614	0.532616	1.87752
gi|205360942|ref|NM_005656.3|	0.03	0	0.14	0	0.15	0.06	0.07	0.23	0.06	0.0822222	0	0	0	0	0	0.06	0	0	0.03	0.01	0.0231197	0.00148752	0.121622	8.22222
gi|260898773|ref|NM_024120.4|	10.69	15.01	19.78	10.1	15.1	14.43	12.15	26.52	22.03	16.2011	8.33	13.31	4.6	5.47	14.94	12.6	15.04	12.33	7.44	10.4511	0.0235997	0.395537	0.645086	1.55018
gi|532524955|ref|NM_001282196.1|	1.33	2.33	1.95	0	4.63	0	0.82	5.63	2.16	2.09444	0	0	0	0	0.45	0.54	0.82	0	0.82	0.292222	0.0237343	9.07624e-05	0.139523	7.1673
gi|298286520|ref|NM_001190316.1|	0	3.03	2.96	5.18	2	1.48	1.39	0	2.51	2.06111	0	0	0	0	2.47	0	0	0	1.72	0.465556	0.0241098	0.14714	0.225876	4.42721
gi|66346701|ref|NM_153006.2|	1.31	1.46	2.01	0.98	1.75	2.52	1.05	1.26	0.85	1.46556	1.26	0.85	0.43	0.56	1	1.61	0.97	1.08	0.31	0.896667	0.0242561	0.463321	0.611827	1.63445
gi|54792059|ref|NM_001006624.1|	0	1.34	0.5	2.23	0.53	1.5	1.97	3.97	0.13	1.35222	0	0	0	0.91	0.11	0	0	0.59	0	0.178889	0.0243235	0.00112568	0.132293	7.55901
gi|291290867|ref|NM_178160.2|	0.04	0	0.49	0.19	0.11	0.09	0.36	0.13	0.05	0.162222	0.11	0	0	0	0	0	0	0	0	0.0122222	0.0245133	0.00034921	0.0753425	13.2727
gi|126722883|ref|NM_018491.3|	12.37	12.14	12.15	3.56	17.14	10.28	13.21	20.11	19.67	13.4033	9.24	10.85	0	0	10.68	17.43	9.17	2.81	0.93	6.79	0.0245607	0.625379	0.50659	1.97398
gi|295293168|ref|NM_001174126.1|	0	0	0	0.01	3.93	0	0	0.01	3.62	0.841111	0.01	0	7.58	5.9	5.58	6.35	3.06	6.39	0	3.87444	0.0247183	0.0917417	4.60634	0.217092
gi|319655551|ref|NM_080913.3|	2.26	1.91	0	0	1.6	0	0.59	0.61	2.24	1.02333	0	0	1.03	0	0	0	0	0	0	0.114444	0.0250838	0.00778767	0.111835	8.94175
gi|284005536|ref|NM_001171167.1|	0	1.15	0.46	1.54	0	0	0.33	0.64	0.54	0.517778	0	0	0	0	0	0	0	0.23	0	0.0255556	0.0251254	1.06917e-05	0.0493562	20.2609
gi|513126888|ref|NM_001278542.1|	2.81	3.32	4.28	4.02	4.12	3.96	3.01	5	3.74	3.80667	2.57	2.73	1.04	2.43	3.9	4.24	3.64	2.48	2.32	2.81667	0.0252188	0.324954	0.73993	1.35148
gi|410651501|ref|NM_001271665.1|	1.28	0.66	0.88	1.6	0.93	0.57	0.36	0.8	0.34	0.824444	0	0	0	0	1.68	0.4	0	0.19	0	0.252222	0.0253206	0.42767	0.30593	3.26872
gi|40316945|ref|NM_199162.1|	10.98	10.07	12.22	8.46	11.36	12.6	5.71	11.07	8.35	10.0911	5.12	7.37	3.25	8.76	9.14	11.18	7.79	8.21	6.2	7.44667	0.0254578	0.875202	0.737943	1.35512
gi|149999339|ref|NM_174898.2|	0.73	1.1	1.06	0.41	0.74	1.61	0.89	1.05	1.6	1.02111	0.97	1.54	1.53	3.31	1.15	1.59	1.36	1.57	2.62	1.73778	0.0254581	0.089761	1.70185	0.587596
gi|145580618|ref|NM_001085357.1|	0	0	0.04	0	0	0.06	0	0.09	0	0.0211111	0	0.08	0.1	0.07	0.06	0.1	0.09	0.07	0	0.0633333	0.0254746	0.74319	3	0.333333
gi|198041767|ref|NM_181506.4|	0.16	0.28	0.51	0.18	0.42	0.78	0.19	0.57	0.3	0.376667	0	0.22	0.13	0.1	0	0.27	0.38	0.32	0.08	0.166667	0.0255605	0.248809	0.442478	2.26
gi|121114303|ref|NM_004119.2|	1.1	2.23	2.16	1.79	2.98	1.02	1.24	3.59	1.4	1.94556	0.92	1.7	0.78	0.48	1.81	1.67	0.69	1.33	0.1	1.05333	0.0255794	0.295985	0.541405	1.84705
gi|38016923|ref|NM_006253.4|	19.89	22.79	29.68	25.16	26.8	26.83	17.39	28.31	22.9	24.4167	23.75	19.99	16.14	15.67	22.87	23.76	22.42	20.53	13.99	19.9022	0.0255928	0.842879	0.815108	1.22683
gi|312176392|ref|NM_001198965.1|	0.23	0.35	0	0	0	0	0.84	0	0	0.157778	0.53	0.36	0.79	0.43	0.34	0.65	0	0.35	0.79	0.471111	0.0256276	0.722182	2.98592	0.334906
gi|313851068|ref|NM_001199661.1|	0.07	0	0.83	0.57	0.92	0.65	0	0.36	0.96	0.484444	0	0	0	0	0.39	0	0.57	0	0	0.106667	0.0256282	0.11337	0.220183	4.54167
gi|469663651|ref|NM_003273.3|	107.56	98.23	84.29	83.61	78.76	73.52	86.4	65.97	88.82	85.24	97.74	62.12	51.02	70.3	86.59	51.81	62.5	78.17	54.09	68.26	0.0256973	0.451414	0.800798	1.24875
gi|536288798|ref|NM_001282307.1|	2.87	15.04	9.29	6.35	4.6	8.11	0	8.36	14.02	7.62667	26.85	0	20.59	15.86	7.53	9.92	17.93	21.13	26.93	16.3044	0.0257066	0.101731	2.13782	0.467766
gi|33239450|ref|NM_182649.1|	24.76	19.38	36.2	25.12	20.4	35.97	35.31	45.88	30.03	30.3389	16.39	26.69	12.56	13.86	27.23	28.08	25.64	26.65	13.92	21.2244	0.0257443	0.49095	0.699579	1.42943
gi|296531338|ref|NM_001184883.1|	2.72	0.18	0	2.13	0.25	1.17	2.71	0.73	1.14	1.22556	4.8	2.18	3.38	3.84	0.66	2.32	0.38	3.17	4.04	2.75222	0.0258226	0.346326	2.24569	0.445297
gi|363807358|ref|NM_001135998.2|	202.18	173.19	177.73	113.8	169.86	138.88	185.39	189.64	177.48	169.794	169.22	139.53	91.63	154.3	154.88	134.18	123.7	160.91	135.68	140.448	0.0261725	0.680204	0.827164	1.20895
gi|215982800|ref|NM_012177.3|	0	0	0.67	0.97	0	1.51	1.39	1.43	1.69	0.851111	0.23	0.91	0	0	0	0	0.56	0	0	0.188889	0.0264449	0.0461132	0.221932	4.50588
gi|296278256|ref|NM_001184785.1|	0	0.88	1.48	0	0	0	0	0.57	0	0.325556	0	0	3.22	2.31	0	1.15	1.86	2.68	3.76	1.66444	0.0265096	0.0112753	5.11263	0.195594
gi|19913366|ref|NM_134259.1|	0	0.09	0.1	0.18	0.08	0	0.09	0.2	0	0.0822222	0	0	0	0	0	0.05	0	0.04	0.04	0.0144444	0.026668	0.00231554	0.175676	5.69231
gi|76056881|ref|NM_001033677.1|	692.19	302.77	1038.39	299.3	396.54	362.15	261.87	560.27	781.78	521.696	283.99	500.41	116.83	189.03	247.54	351.76	290.32	290.17	197.56	274.179	0.0266718	0.0211047	0.525553	1.90276
gi|182765463|ref|NM_021628.2|	2.3	3.05	2.38	1	2.52	2.12	1.33	1.81	2.14	2.07222	1.46	0.78	2.21	1.5	0.49	1.32	1.37	1.29	2.14	1.39556	0.0267659	0.753803	0.673458	1.48487
gi|195546888|ref|NM_001130820.1|	4.37	1.51	4.65	5.43	2.22	4.25	4.59	3.79	5.39	4.02222	1.59	1.96	4.99	2.04	0.96	4.13	3.52	0	1.79	2.33111	0.0268143	0.645353	0.579558	1.72545
gi|310832432|ref|NM_001198671.1|	1.88	0	0.58	0	7.03	2.7	2.15	2.59	4.04	2.33	5.12	3.25	8.17	0	6.95	6.55	7.02	4.66	3.74	5.05111	0.0268303	0.741685	2.16786	0.461285
gi|401664558|ref|NM_017558.4|	0.62	0	0.16	0.87	0.34	0.89	0.91	0.53	1.03	0.594444	0	0	0	0.24	0	0	0.26	1.07	0.09	0.184444	0.0268349	0.901154	0.31028	3.22289
gi|467093526|ref|NM_001277197.1|	0	1.57	4.01	2.22	0.79	3.13	1.96	1.94	0.6	1.80222	0	2.48	0	0.7	0.53	0	0.41	0	1	0.568889	0.0268766	0.228736	0.31566	3.16797
gi|358248216|ref|NM_001252677.1|	0.49	6.1	0	0	1.08	0	0	0	0	0.852222	6.87	0	8.84	13.94	3.24	6.54	0	0	9.51	5.43778	0.0268874	0.0188117	6.3807	0.156723
gi|307746920|ref|NM_001195254.1|	0	0	2.21	0	0	0	0	0	0	0.245556	3.11	0	3.8	0	0	4.66	4.48	0	5.44	2.38778	0.0269828	0.0035934	9.72398	0.102839
gi|190885498|ref|NM_004255.3|	559.55	344.09	636.29	374.86	463.1	453.44	438.56	698.82	615.2	509.323	315.21	416.22	293.54	292.44	444.95	497.16	463.5	447.45	317.11	387.509	0.0270294	0.268249	0.760831	1.31435
gi|190886436|ref|NM_001128617.1|	9.45	16.18	25.59	18.78	13	25.38	18.8	14.58	14.93	17.41	10.15	14.82	7.94	9.25	17.46	12.5	16.84	12.06	7.11	12.0144	0.0270619	0.325932	0.690089	1.44909
gi|82659118|ref|NM_021978.3|	1.08	2.59	2.41	2.93	2.5	1.22	0.92	3.15	1.94	2.08222	1.5	0.61	1.44	1.4	1.59	2.41	0.14	0.9	1	1.22111	0.0270854	0.50925	0.586446	1.70519
gi|545746378|ref|NM_031444.3|	0	0	1.26	2.33	2.14	0.69	0	2.33	0.84	1.06556	0	0	0	0.18	0	0	1.15	0	0	0.147778	0.0271134	0.0130913	0.138686	7.21053
gi|327365348|ref|NM_005415.4|	31.59	35.82	52.19	43.59	49.27	51.05	40	60.93	44	45.3822	27.3	37.19	43.91	26.16	40.35	37.11	49.95	29.92	25.61	35.2778	0.0271445	0.895335	0.777348	1.28643
gi|359465588|ref|NM_177995.2|	1.11	0	3.21	0	3.43	2.35	0	4.49	1.63	1.80222	0	0	0	0	0.02	0	2.23	0	0	0.25	0.0272657	0.0336384	0.138718	7.20889
gi|326937485|ref|NM_001205180.1|	0	0	4.73	0	1.03	0	0	0.56	0.2	0.724444	2.1	0	3.36	1.32	1.26	5.84	2.76	2.6	4.29	2.61444	0.0272987	0.735498	3.6089	0.277093
gi|525314459|ref|NM_001081752.2|	2.43	0	4.37	4.85	3.69	1.48	0	1.18	0	2	0	0	0	0	0.61	0	0	0.12	1.56	0.254444	0.0273333	0.00141492	0.127222	7.86026
gi|538260595|ref|NM_001320.6|	237.99	232.29	221.62	233.57	188.24	257.91	232.47	246.65	251.3	233.56	256.86	194.53	170.17	198.17	218.31	180.08	218.62	225.16	197.76	206.629	0.0275429	0.488967	0.884693	1.13034
gi|122937272|ref|NM_001080440.1|	0.38	0	0	0.29	0.34	0.14	0.08	0.2	0	0.158889	0.84	1.08	0.43	0.16	0.4	0.07	0.68	0.22	0.34	0.468889	0.0275668	0.0375588	2.95105	0.338863
gi|335057571|ref|NM_057177.6|	0	0	0	0	0	0	0.4	0.29	0	0.0766667	0.28	0	0	0.56	0.42	0.29	0.9	0.25	1.1	0.422222	0.0276208	0.0212395	5.50725	0.181579
gi|181336600|ref|NM_001303.3|	7.82	6.69	10.78	11.56	8.28	7.12	9.78	10.6	9.58	9.13444	6.23	5.19	7.06	4.54	7.01	8.43	11.42	7.56	4.23	6.85222	0.0276466	0.495649	0.750152	1.33306
gi|532164732|ref|NM_001282186.1|	0.07	0.08	0	0.15	0.27	0.33	0	0.45	0.33	0.186667	0	0.09	0.11	0	0	0	0.11	0	0.04	0.0388889	0.0278149	0.00320696	0.208333	4.8
gi|153791312|ref|NM_005138.2|	25.93	8.52	21.55	9.01	10.26	17.21	11.32	15.62	32.42	16.8711	6.13	12.11	0	6.26	11.98	12.64	11.39	13.02	7.96	9.05444	0.0279058	0.0852047	0.536683	1.8633
gi|66346697|ref|NM_000263.3|	16.17	9.95	9.24	10.91	7.76	8.26	7.95	6.86	9.39	9.61	9.43	8.68	4.81	7.39	6.75	8.39	6.54	6.27	4.17	6.93667	0.0279752	0.219608	0.721818	1.38539
gi|184172388|ref|NM_001042780.2|	0	0.58	0.45	0.35	0.62	0	0.28	0	0.08	0.262222	0	0	0.13	0	0	0.18	0	0	0	0.0344444	0.0279998	0.00142797	0.131356	7.6129
gi|222418634|ref|NM_152827.2|	1.94	1.09	2.51	0	0	0	0	0	1.97	0.834444	6.04	0	3.58	1.78	1.94	2.48	5.98	0	5.68	3.05333	0.0280499	0.030597	3.65912	0.27329
gi|409971396|ref|NM_001271581.1|	3.71	0	10.85	4.49	0	19.07	10.88	8.87	10.35	7.58	0	0.95	0	0	0	3.73	0	10.7	0	1.70889	0.0280553	0.148854	0.225447	4.43563
gi|170763532|ref|NM_001122827.1|	0	0.73	0.92	0.23	0.27	0.67	0.15	0.61	0.97	0.505556	0.07	0	0	0.2	0.11	0.5	0.13	0.52	0	0.17	0.0280556	0.145825	0.336264	2.97386
gi|157502219|ref|NM_001105520.1|	11.38	10.83	12.89	10.04	11.78	9.99	7.97	16.86	12.7	11.6044	6.17	10.36	8.21	5.9	9.09	12.55	9.13	11.78	4.56	8.63889	0.0280702	0.808374	0.744447	1.34328
gi|282721019|ref|NM_001004351.4|	5.21	4.93	6.48	5.73	5.12	3.94	4.53	6.67	6.12	5.41444	4.88	4.65	4.72	3.58	4.39	5.64	4.99	3.92	3.72	4.49889	0.0282225	0.397387	0.830905	1.20351
gi|302393601|ref|NM_004700.3|	3.83	5.24	9.14	0	6.96	4.19	1.98	5.11	7.05	4.83333	1.44	0	1.82	2.82	1.15	3.56	4.62	3.12	1.74	2.25222	0.0282599	0.0728409	0.465977	2.14603
gi|169403971|ref|NM_014175.3|	41.05	39.31	63.82	41.73	50.25	58.37	45.92	81.49	62.88	53.8689	32.54	40.45	29.88	29.02	52.88	46.82	48.48	50.32	29.24	39.9589	0.0283977	0.349869	0.74178	1.34811
gi|39725666|ref|NM_080670.2|	43.19	41.2	49.65	52.76	37.4	40.98	23.36	40.27	32.6	40.1567	41.31	21.76	32.68	36.93	31.24	35.34	30.86	29.29	24.5	31.5456	0.0284143	0.319069	0.785562	1.27297
gi|224451031|ref|NM_001145304.1|	0	1.06	0.8	0	0.42	0.35	0.76	0.82	0.52	0.525556	0	0.44	0.49	0	0	0	0.33	0.18	0.16	0.177778	0.0284624	0.0976325	0.338266	2.95625
gi|224494018|ref|NM_003842.4|	1.3	0	0	0	0	2.23	2.46	0.8	1.11	0.877778	3.93	3.34	5.52	4.51	3.79	2.35	0	0	1.08	2.72444	0.028478	0.0607333	3.1038	0.322186
gi|54792057|ref|NM_198389.2|	1.07	0	3.28	0	1.07	0	0	0	2.63	0.894444	3.8	0.75	3.1	1.49	2.15	3.38	2.13	0.77	2.56	2.23667	0.0285403	0.690134	2.50062	0.399901
gi|306774088|ref|NM_001195479.1|	11.34	9.72	27.92	21.57	10.78	11.3	8.2	18.21	15.8	14.9822	6.95	0	5.91	5.36	12.43	12.08	13.03	8.85	12.57	8.57556	0.0285422	0.293662	0.572382	1.74708
gi|169646288|ref|NM_178336.2|	24.46	22.02	17.91	39.33	29.52	17.35	17.93	21.34	23.47	23.7033	7.88	26.12	0	22.94	11	24.16	11.13	18.11	11.1	14.7156	0.028546	0.564219	0.620822	1.61077
gi|52486733|ref|NM_001004440.1|	0.73	2.91	2.39	2.19	0	0.62	0	3.28	0	1.34667	0	0	0	0	0	0	1.28	0	0	0.142222	0.0286181	0.00403139	0.105611	9.46875
gi|45594662|ref|NM_002428.2|	14.76	11.76	12.87	15.69	10.28	8.09	10.38	8.83	7.57	11.1367	10.66	6.15	7.56	9.95	8.38	10.86	8.5	5.94	7.31	8.36778	0.0289045	0.220552	0.751372	1.3309
gi|283046687|ref|NM_001164373.1|	0	0.69	0	1.29	0	1.75	1.23	0	1.8	0.751111	0.51	0	0	0	0	0	0	0	0	0.0566667	0.0290456	0.000262811	0.0754438	13.2549
gi|238624191|ref|NM_001109938.2|	99.23	72.38	98.8	81.63	78.51	77.47	65.23	97.67	85.51	84.0478	74.36	85.24	57.47	65.22	68.9	78.02	83.71	71.05	57.18	71.2389	0.0290677	0.616798	0.8476	1.1798
gi|19923956|ref|NM_138431.1|	97.41	81.15	91.03	54.88	75.07	47.67	54.41	72.56	84.3	73.1644	73.54	54.66	52.29	56.41	67.18	51.36	48.36	65.03	40.69	56.6133	0.0290834	0.153793	0.773782	1.29235
gi|396578107|ref|NM_001270573.1|	0	0	0	0	0.57	0	0	0	0	0.0633333	0	2.82	1.3	0	0.25	0	4.79	3.86	1.99	1.66778	0.0295577	9.24657e-07	26.3333	0.0379747
gi|338827730|ref|NM_001242850.1|	3.02	0	4.26	0.03	0	0	0	0	0	0.812222	3.9	11.13	14.35	8.62	6.92	3.16	0	0	0.71	5.42111	0.0295819	0.00382238	6.67442	0.149826
gi|56790933|ref|NM_012151.3|	155.18	121.1	142.84	137.36	119.33	130.81	107.46	102.51	142.79	128.82	105.04	113.49	109.39	128.09	85.87	138.45	111.32	105.07	89.96	109.631	0.029592	0.869009	0.851041	1.17503
gi|531034783|ref|NM_014599.5|	151.28	144.54	207.57	109.92	134.29	155.41	98.4	181.61	204.94	154.218	161.71	115.72	75.18	88.4	155.58	116.06	118.22	123.11	83.61	115.288	0.0296645	0.50224	0.747565	1.33768
gi|84626579|ref|NM_025108.2|	7.7	8.48	9.18	8.97	6.37	4.06	7.81	5.63	6	7.13333	7.11	4.81	3.07	5.12	4.74	8.19	4.44	6	3.93	5.26778	0.0298128	0.829924	0.738474	1.35414
gi|523567544|ref|NM_006844.4|	51.63	61.72	47.23	45	48.98	42.67	36.96	39.9	42.39	46.2756	45.06	38.45	37.44	35.67	45.64	36.34	38.04	39.14	40.03	39.5344	0.0298706	0.0553553	0.854327	1.17051
gi|66346682|ref|NM_001018069.1|	4.27	8.41	5.54	4.67	1.35	4.47	2.35	9.84	7.34	5.36	12.49	12.28	15.15	13.72	5.9	16.05	8.35	7.47	0	10.1567	0.0300367	0.0944661	1.8949	0.527732
gi|223005949|ref|NM_138392.3|	18.8	17.02	14.75	16.27	12.44	14.32	10.44	9	13.87	14.1011	12.65	10.83	6.52	12.65	12.91	8.45	10.77	14.1	9.63	10.9456	0.0301624	0.493296	0.776219	1.2883
gi|523704348|ref|NM_001278794.1|	0.1	0.24	0	0.23	0	0	0.31	0.37	0.5	0.194444	0	0	0	0.26	0	0	0	0	0	0.0288889	0.0302835	0.0517295	0.148571	6.73077
gi|385137131|ref|NM_173502.4|	1.22	1.37	0.74	0	2.3	1.12	1.05	1.07	2.31	1.24222	1.13	0	0	0	0.8	0.33	1.51	0.64	0.3	0.523333	0.0303405	0.434883	0.421288	2.37367
gi|314122232|ref|NM_001199698.1|	4.08	2.22	10.9	3.77	10.68	2.47	3.02	7.93	6.91	5.77556	1.44	4.21	0	5.48	0	2.86	6.04	0	1.92	2.43889	0.0305474	0.310624	0.422278	2.36811
gi|291167759|ref|NM_001173463.1|	4.65	9.04	4.95	12.67	4.65	5.9	0	7.28	4.12	5.91778	1.93	5.11	0	9.34	0	0	0	2.77	0	2.12778	0.0305889	0.815452	0.359557	2.7812
gi|375493563|ref|NM_006537.3|	0	0	3.27	0	0	0.73	0.81	1.39	2.19	0.932222	3.41	2.52	2.18	1.73	1.41	1.55	2.84	0.77	2.13	2.06	0.0306866	0.311865	2.20977	0.452535
gi|58197569|ref|NM_001010876.1|	0.36	0	0	0	0	0.2	0.43	0	0	0.11	0.47	0.5	0.6	0	1.12	0.83	0.75	0	0	0.474444	0.0308278	0.0290285	4.31313	0.23185
gi|308387377|ref|NM_001197221.1|	0.71	0	1.15	0	1.55	0.78	0	1.94	3.11	1.02667	0	0	0	0	0	0	0	0.93	0	0.103333	0.0310142	0.0024038	0.100649	9.93548
gi|385198074|ref|NM_004581.5|	12.88	13.38	20.73	7.55	11.59	8.26	7.96	13.51	9.75	11.7344	10.11	5.73	8.38	2.16	14.05	5.42	8.21	5.42	8.19	7.51889	0.0311695	0.591679	0.640754	1.56066
gi|221136875|ref|NM_001143994.1|	1	0	0	0	0	0.82	2.34	0.7	0	0.54	2.43	2.07	0	6.84	8.15	0	2.76	1.37	3.5	3.01333	0.0312119	0.00168314	5.58025	0.179204
gi|215982801|ref|NM_001142522.1|	0.64	0.86	1.38	0	1.6	0	0.34	0.57	0	0.598889	0	1.73	1.33	0.62	1	2.12	1.17	1.96	2.16	1.34333	0.0312532	0.571611	2.24304	0.445823
gi|189458820|ref|NM_003245.3|	0.54	0.32	0.52	0.23	0.36	0.22	0.77	0.15	0.81	0.435556	1.07	0.38	1.68	0.69	0.42	0.31	2.21	2.69	1.21	1.18444	0.0312559	0.00167615	2.71939	0.36773
gi|499137515|ref|NM_001278188.1|	1.14	0	1.55	0	1.32	0	0	0.39	0	0.488889	1.58	2.32	2.17	3.46	0.79	3.28	0	0	5.98	2.17556	0.0312777	0.0067463	4.45	0.224719
gi|431822376|ref|NM_001272000.1|	2.27	0.6	4.17	0.67	3.6	2.08	2.92	2.73	2.02	2.34	4.73	5.08	4.12	4.84	2.07	2.71	4.46	3.1	2.01	3.68	0.0315439	0.957553	1.57265	0.63587
gi|269846967|ref|NM_152491.4|	0.12	0.1	0.16	0.19	0.33	0.23	0.1	0.13	0	0.151111	0.33	0.12	0.55	0.21	0.09	0.38	0.22	0.38	0.31	0.287778	0.0317698	0.238135	1.90441	0.525097
gi|262205664|ref|NM_001166392.1|	11.41	7.98	19.16	9.9	10.21	10.66	4.76	22.56	18.59	12.8033	5.84	10.85	7.05	7.13	12.85	7.63	7.96	5.72	1.35	7.37556	0.0318019	0.109654	0.576065	1.73591
gi|88758601|ref|NM_012407.3|	17.82	14.94	16.79	11.86	24.89	18.39	6.96	12.78	10.59	15.0022	9.04	6.11	6.64	5.99	11.71	18.45	10.39	8.97	11.38	9.85333	0.0319082	0.416024	0.656792	1.52255
gi|376000080|ref|NM_006590.3|	10.56	20.59	29.39	17.92	34.71	10.9	18.09	10.47	18.42	19.0056	25.28	26.08	34.95	31.07	26.58	18.45	30.83	25.99	22.3	26.8367	0.0319473	0.149697	1.41204	0.708194
gi|226693353|ref|NM_003706.2|	5.61	3.31	26.64	7.82	16.67	8.91	12.27	19.32	25.04	13.9544	10.79	7.71	0	0	10.07	8.68	9.99	7.97	0.78	6.22111	0.0319672	0.104407	0.445816	2.24308
gi|528078338|ref|NM_001281521.1|	0.27	1.1	0.66	0.33	1.01	0.75	1.6	0.74	0.97	0.825556	0.48	2.15	1.73	0.68	1.59	1.71	1.52	1.19	1.14	1.35444	0.0319691	0.46076	1.64065	0.609516
gi|57863296|ref|NM_003311.3|	9.99	10.04	5.52	6.74	5.88	6.34	7.41	5.18	9.23	7.37	7.05	8.4	3.33	8.23	5.23	4.39	2.11	1.82	3.38	4.88222	0.0320232	0.461644	0.662445	1.50956
gi|523567530|ref|NM_001278731.1|	10.61	8.43	0	0.25	11.96	8	0	0	0	4.36111	22.34	5.36	20.1	3.53	11.59	12.07	2.85	16.41	7.75	11.3333	0.0321897	0.403401	2.59873	0.384804
gi|218751902|ref|NM_003109.1|	0.97	2.13	1.25	0	2.61	1.07	2.35	1.28	0	1.29556	3.26	2.73	3.24	2.51	3.44	6.75	1.03	0.87	2.06	2.87667	0.032204	0.104254	2.22041	0.450367
gi|187423903|ref|NM_000341.3|	0.14	0.18	0.07	0.21	0	0.31	0.17	0.25	0.19	0.168889	0.45	0.66	0.19	0.13	0.34	0.63	0.32	0.23	0.16	0.345556	0.0322604	0.0460194	2.04605	0.488746
gi|224282159|ref|NM_005144.4|	51.05	59.24	64.69	56.21	58.57	33.44	21.58	65.12	42.84	50.3044	42.53	31.59	47.23	43.32	47.07	38.81	35.75	9.84	8.47	33.8456	0.0322769	0.998458	0.672814	1.48629
gi|146198665|ref|NM_001039165.2|	0.64	0.34	0.46	0	0.57	0.31	0.17	1.03	0.23	0.416667	0.19	0	0.24	0	0.15	0	0.45	0.24	0	0.141111	0.0324559	0.0797993	0.338667	2.95276
gi|213021185|ref|NM_001139466.1|	0	2.6	0	0	0	0	0	0	0	0.288889	4.84	0	4.07	0	3.84	1.97	6.46	0.7	0	2.43111	0.0324854	0.0083191	8.41538	0.11883
gi|60593055|ref|NM_176677.1|	1.23	1.68	1.02	1.58	1.06	0.91	0.42	1	1.53	1.15889	1.16	0.12	0.73	0.91	1.2	1.18	0.14	0.35	0.47	0.695556	0.0325637	0.763343	0.600192	1.66613
gi|544186047|ref|NM_001282701.1|	0	0	0	0	0	0	0	0	0	0	0.48	1.98	0	0	0	2.63	1.79	0	3.41	1.14333	0.0325948	#DIV/0!	#DIV/0!	0
gi|149192852|ref|NM_001098784.1|	62.14	33.77	56.25	38.66	48.44	38.81	49	32.9	58.02	46.4433	28.76	25.66	39.46	40.25	16.76	59.85	19.39	40.91	24.22	32.8067	0.0326259	0.54776	0.706381	1.41567
gi|68160914|ref|NM_001025070.1|	2.86	1.79	4.62	0	0	0	4.44	1.42	3.34	2.05222	11.3	0	8.99	4.43	9.27	7.41	0.84	9.1	1.32	5.85111	0.0326668	0.030101	2.85111	0.350741
gi|60498993|ref|NM_002087.2|	66.67	67.67	53.41	49.5	53.41	49.94	50.17	53.52	55.43	55.5244	58.01	46.09	57.4	38.97	48	33.48	39.64	52.04	49.56	47.0211	0.0326873	0.590569	0.846854	1.18084
gi|331284179|ref|NM_001206654.1|	40.08	23.01	31.7	27.98	17.54	16.4	28.94	15.77	21.4	24.7578	13.21	12.58	6.54	14.94	4.7	26.88	31.58	12.24	16.44	15.4567	0.0327092	0.841982	0.624316	1.60175
gi|302058296|ref|NM_199006.2|	0	0.9	1.14	0.88	0	0.88	0.45	0.22	0	0.496667	0	0	0	0	0.49	0	0.22	0	0.13	0.0933333	0.032729	0.0102403	0.187919	5.32143
gi|387598058|ref|NM_001142339.2|	0.45	0	0.58	0	1.2	0.49	0	0.93	1.46	0.567778	0	0	0	0	0	0	0.77	0	0	0.0855556	0.0327373	0.0513807	0.150685	6.63636
gi|68509269|ref|NM_001488.3|	1.06	0.77	1.7	4.54	1.03	0.35	0.77	1.67	2.06	1.55	0.77	1.19	0	0	0.84	0.18	0.39	0.76	0	0.458889	0.0327699	0.00862195	0.296057	3.37772
gi|269847551|ref|NM_001167911.1|	0.02	0	0	0.1	0.12	0.17	0	0.03	0	0.0488889	0.18	0.22	0.2	0.12	0.09	0	0.29	0.02	0.13	0.138889	0.0328018	0.300042	2.84091	0.352
gi|291490667|ref|NM_152264.4|	30.9	26.09	29.12	39.69	19.23	23.01	21.31	28.98	30.54	27.6522	22.32	22.15	18.97	20.27	31.75	24.32	17.78	17.77	20.19	21.7244	0.0328257	0.344822	0.785631	1.27286
gi|198041771|ref|NM_013319.2|	6.13	6.08	6.49	9.45	6.78	7.22	6.06	4.87	5.59	6.51889	5.09	4.64	5.75	5.71	5.54	5.07	5.26	6.43	4.92	5.37889	0.0328922	0.0236651	0.825124	1.21194
gi|46909583|ref|NM_207518.1|	194.77	152.06	197.24	142.94	158.84	167.74	147.25	145.02	159.64	162.833	157.44	123.7	139.56	141.36	147.58	163.61	161.92	128.52	108.17	141.318	0.0331201	0.812267	0.867868	1.15225
gi|390517018|ref|NM_181493.2|	43.39	22.58	48.22	21.68	21.46	40.39	46.98	48.52	54.74	38.6622	21.74	30.37	0	14.66	15.07	47.39	27.23	32.66	27.58	24.0778	0.0331587	0.961629	0.622773	1.60572
gi|333033797|ref|NM_001206974.1|	6.83	22.08	3.76	0	11.32	4.33	14.7	13.29	4.14	8.93889	56.56	6.91	45.03	37.84	54.25	4.87	10.31	24.85	6.79	27.49	0.0332559	0.00464899	3.07533	0.325169
gi|387849298|ref|NM_003599.3|	2.07	1.94	2.4	2.61	1.78	2.29	1.95	2.84	1.31	2.13222	2.19	2.44	2.2	2.67	3.34	2.23	4	5.89	4.02	3.22	0.033367	0.0109716	1.51016	0.662181
gi|62460631|ref|NM_006405.5|	18.51	14.69	18.54	21.36	16.88	19.6	12.15	15.99	13.84	16.84	15.66	13.89	14.74	12.61	13.25	15.1	15.4	14.24	13.45	14.26	0.033405	0.00799692	0.846793	1.18093
gi|48375172|ref|NM_033063.1|	102.01	117	117.34	81.46	90.84	88.55	83.74	119.92	117.48	102.038	76.36	94.43	81.6	67.01	92.04	76.94	114	91.4	74.5	85.3644	0.0334469	0.721333	0.836596	1.19532
gi|219842339|ref|NM_001143830.1|	0	0	0	0	0	0	0.51	0	0	0.0566667	1.12	0	0	1.09	0	0	0.45	1.45	1.29	0.6	0.0334762	0.00126202	10.5882	0.0944444
gi|303304996|ref|NM_001195001.1|	7.58	4.84	4.02	16.86	2.96	3.31	3.22	6.64	6.46	6.21	4.52	0	0	4.32	3.52	2.17	2.24	0	4.51	2.36444	0.0334826	0.0395972	0.380748	2.62641
gi|372622379|ref|NM_001130517.2|	1.73	0	0.51	1.74	1.01	0.91	0	0.94	0.44	0.808889	0	0	0	0	0	1	0	0.57	0.42	0.221111	0.0335808	0.12748	0.273352	3.65829
gi|194248065|ref|NM_145036.3|	0	0	0	0	0	0	0	0.56	0	0.0622222	0	2.2	0	0.95	0	0.55	0.61	0.78	0.83	0.657778	0.0336555	0.00126629	10.5714	0.0945946
gi|343780883|ref|NM_001243536.1|	17.42	12.22	20.86	22.61	0	12.73	20.27	18.1	23.07	16.3644	15.43	0	0.42	7.8	0	13.73	0	23.64	8.12	7.68222	0.0338359	0.660783	0.469446	2.13017
gi|146231999|ref|NM_001085471.1|	5.51	2.72	6.98	5.45	4.77	10	7.35	4.52	7.97	6.14111	6.08	6.15	0.68	2.93	5.3	6.68	0	3.04	0	3.42889	0.0339106	0.521338	0.55835	1.79099
gi|344179097|ref|NM_001042546.2|	19.62	19.38	0.88	31.57	17.75	31.19	33.99	16.25	20.08	21.19	3.72	10.02	6.33	16.93	17.29	12.42	13.71	14.44	14.85	12.19	0.033991	0.0407172	0.575271	1.73831
gi|386781470|ref|NM_002234.3|	2.08	1.95	2.58	2.16	1.58	2.68	1.67	0.89	1.61	1.91111	2.28	3.19	4.39	1.88	2.97	1.57	2.53	2.39	3.03	2.69222	0.0341342	0.266543	1.40872	0.709864
gi|60498998|ref|NM_001012513.1|	0	2.14	0	0	0	0	3.67	1.18	0	0.776667	1.77	1.56	4.46	1.66	2.34	1.29	1.18	5.86	1.53	2.40556	0.0342107	0.565288	3.09728	0.322864
gi|259906441|ref|NM_001165903.1|	2.4	6.92	3.97	0	0	2.16	4.52	2.84	1.48	2.69889	3.57	0	0.13	0	1.2	0	1.4	0	0	0.7	0.0343969	0.108105	0.259366	3.85556
gi|399567820|ref|NM_001270873.1|	0.45	0.5	0.47	0.55	0	0.35	1.02	0.34	0.7	0.486667	0	0.43	0	0	0	0.62	0	0.6	0	0.183333	0.0344402	0.975298	0.376712	2.65455
gi|47132554|ref|NM_212478.1|	1.24	1.33	3.95	3.16	0	4.03	0.8	2.23	1.96	2.07778	0.72	0.74	0	2.36	0	1.22	0.83	0.78	0.81	0.828889	0.0344528	0.0648355	0.39893	2.5067
gi|61656202|ref|NM_001013354.1|	0	0	0.24	0	0.25	0	0.06	0.15	0.16	0.0955556	0	0	0	0	0	0	0	0	0.05	0.00555556	0.0345144	2.26251e-05	0.0581395	17.2
gi|346644660|ref|NM_001244189.1|	0.12	0	0	0	0	0	0.26	0	0.1	0.0533333	0	0	0	0.68	0.43	0.36	0.21	0.21	0.6	0.276667	0.0348864	0.00783308	5.1875	0.192771
gi|291190775|ref|NM_001001483.2|	2.41	0.07	11.32	5.84	5.11	10.66	5.94	10.97	6.26	6.50889	0.22	5.75	1.67	2.84	4.33	3.13	0.23	6.47	2.2	2.98222	0.0349073	0.130824	0.458177	2.18256
gi|290463105|ref|NM_003836.5|	0	0	0	0	0	0.06	0	0	0	0.00666667	0	0	0	0.15	0	0.2	0.12	0.13	0.06	0.0733333	0.0351146	0.000850442	11	0.0909091
gi|289177194|ref|NM_019098.4|	0.08	0.25	0.5	0.28	0.17	0.25	0	0.17	0.25	0.216667	0	0.12	0.14	0.05	0.3	0.07	0	0.05	0.04	0.0855556	0.0351238	0.268986	0.394872	2.53247
gi|75905800|ref|NM_001033604.1|	1.69	2.81	0	3.1	1.68	3.24	2.35	3	3.27	2.34889	2.16	0	0	0	2.07	2.89	2.45	0	0	1.06333	0.0352527	0.631196	0.452696	2.20899
gi|544710130|ref|NM_001282924.1|	2.48	5.71	6.41	5.17	2.33	4.22	6.07	3.24	2.13	4.19556	2.12	3.56	0	7.5	0	1.28	2.16	0.13	0.25	1.88889	0.0353591	0.330024	0.450212	2.22118
gi|21040260|ref|NM_139171.1|	0.29	0	0.19	0	0	0	0	0	0.16	0.0711111	0.38	0.4	0.48	0	0.3	0.33	0	0	0.31	0.244444	0.035462	0.151751	3.4375	0.290909
gi|503778475|ref|NR_038397.2|	0.02	0	0	0	0	0	0	0	0	0.00222222	0	0.03	0	0.12	0.05	0.1	0	0.28	0.14	0.08	0.0354914	5.00197e-08	36	0.0277778
gi|411116143|ref|NM_012243.2|	0.63	0.28	1.27	3.15	0.86	1.76	0	2.46	1.77	1.35333	0	0	0	0	1.02	0	2.21	0	0	0.358889	0.0355613	0.426184	0.265189	3.7709
gi|206597438|ref|NM_001135167.1|	1.53	1.34	0.82	0.46	0.67	0.95	0.46	0.74	0.1	0.785556	0.54	0	0.51	0	0.85	0.53	0.54	0	0.34	0.367778	0.035689	0.305212	0.468175	2.13595
gi|222136685|ref|NM_004143.3|	9.52	10.13	11.28	8.53	7.89	4.12	5.43	7.21	9.16	8.14111	9.2	2.36	11.73	3.27	3.09	4.62	4.77	2.99	4.02	5.11667	0.0358295	0.355633	0.628497	1.5911
gi|298286522|ref|NM_001190317.1|	4.41	1.57	1.23	1.82	0	3.46	2.24	1.58	0.1	1.82333	3.42	3.82	7.46	2.22	0.91	6.74	3.52	3.24	2.65	3.77556	0.0358884	0.305487	2.07069	0.482931
gi|119393892|ref|NM_001079803.1|	8.49	17.09	24.4	17.68	21.68	6.06	13.5	4.97	6.43	13.3667	1.66	9.32	11.35	8.27	3.43	9.27	11.04	3.79	4.73	6.98444	0.035982	0.0655147	0.522527	1.91378
gi|187761333|ref|NM_021185.4|	0.45	0.46	0.65	0.87	0.52	0.69	0.76	0.45	0.66	0.612222	1.08	0.68	0.48	0.68	0.78	1.14	0.81	0.93	1.68	0.917778	0.0360098	0.0273936	1.49909	0.66707
gi|304376265|ref|NM_001195129.1|	1.77	2.01	5.54	5.86	4.27	1.7	0.46	3.75	2.52	3.09778	1.77	1.18	0.42	0.87	2.2	4.37	0.27	0.55	0.49	1.34667	0.0360216	0.341482	0.43472	2.30033
gi|258547133|ref|NM_001152.4|	314.09	357.23	419.89	362.28	415.01	277.67	203.44	511.66	362.4	358.186	322.15	231.62	314.94	266.34	393.09	298.08	246.2	220.06	149.41	271.321	0.0360387	0.529642	0.757488	1.32015
gi|290642881|ref|NM_015072.4|	9.81	11.85	14.01	11.53	13.29	12.44	8.64	15.14	11.29	12	8.5	10.21	12.95	8.48	10.57	11.91	10.41	9.17	7.31	9.94556	0.0361579	0.730721	0.828796	1.20657
gi|281427157|ref|NM_001170460.1|	0	5.95	1.33	15.4	0	10.93	0	0	1.47	3.89778	22.65	13.64	36.19	60.82	38.98	10.34	0	0	8.4	21.2244	0.0363049	0.00155963	5.44527	0.183646
gi|461496470|ref|NM_001277163.1|	0.18	0	0.11	0	0.24	0	0.37	0.09	0	0.11	0	0	0	0	0	0	0	0	0	0	0.036328	#DIV/0!	0	#DIV/0!
gi|338827706|ref|NM_007152.4|	0.44	0	0.88	0	0.6	1.26	0	0	0.43	0.401111	0	0	0	0	0	0	0	0	0.18	0.02	0.0363451	5.78271e-06	0.0498615	20.0556
gi|119393887|ref|NM_021709.2|	7.99	0	2.04	0	5.84	2.19	8.92	2.8	4.3	3.78667	20.72	5.04	24.23	21.79	9.58	9.34	2.93	1.66	5.81	11.2333	0.0364435	0.0112722	2.96655	0.337092
gi|169790916|ref|NM_016055.5|	58.18	57.53	78.09	51.47	72.1	78.19	45.35	82.51	60.69	64.9011	43.92	51.02	37.07	42.42	79.55	57.48	50.68	55.06	41.9	51.0111	0.0365147	0.903355	0.785982	1.27229
gi|469663652|ref|NM_001277233.1|	10.99	0	5.5	4.19	0	5.48	5.93	2.25	0.97	3.92333	8.83	2.62	22.31	19.95	9.05	7.38	6.44	6.74	5.37	9.85444	0.0366428	0.0924755	2.51175	0.398128
gi|221316683|ref|NM_001039573.2|	2.68	0	5.01	0	0	4.92	0	3.27	2.31	2.02111	0	0	0	0	0	0	0	2.04	0	0.226667	0.036663	0.00428525	0.11215	8.91667
gi|42544188|ref|NM_004467.3|	0.65	0.34	0.37	0.97	0.38	0	0.37	0	0.55	0.403333	1.32	0.2	0.69	0.74	0.75	0.83	0.45	0.65	0.99	0.735556	0.0366851	0.917669	1.82369	0.548338
gi|149192868|ref|NM_001098791.1|	31.59	14.18	15.89	15.2	20.16	37.59	22.86	6.86	23.48	20.8678	0.26	14.05	7.04	17.27	5.26	0	17.13	15.47	24.69	11.2411	0.0366866	0.787538	0.538683	1.85638
gi|73622122|ref|NM_032991.2|	7.42	8.34	10.84	10.65	10.36	12.16	9.16	14.92	10.18	10.4478	6.04	4.84	3.99	10.81	8.12	10.31	7.77	11.21	7.71	7.86667	0.0367276	0.653233	0.752951	1.32811
gi|270132525|ref|NM_001128147.2|	0.2	0.08	0.26	0.63	0.1	0.87	0.57	0.59	0.43	0.414444	0	0.1	0	0.09	0.22	0.2	0.46	0.3	0.19	0.173333	0.0367679	0.103429	0.418231	2.39103
gi|301897297|ref|NM_001193502.1|	0	0	0.05	0	0	0.04	0.09	0.08	0.04	0.0333333	0	0	0.11	0.1	0.08	0.17	0.27	0.3	0.08	0.123333	0.0368546	0.00587524	3.7	0.27027
gi|392506459|ref|NM_012437.5|	55.34	50.03	49.7	63.27	51.79	55.69	42.69	53.3	53.76	52.8411	43.85	43.7	36.51	42.37	58.33	48.04	44.89	55.81	40.63	46.0144	0.0369882	0.51703	0.870808	1.14836
gi|296278201|ref|NM_001184792.1|	0	0	0	0	0	0	0	0	0	0	0.18	0.12	0	0	0.11	0.03	0	0	0.06	0.0555556	0.037077	#DIV/0!	#DIV/0!	0
gi|17402881|ref|NM_058248.1|	0.54	0.22	0.46	0	0.24	0.12	0.11	0.48	0.69	0.317778	0.72	0.81	0.6	0.47	0.19	0.42	0.76	0.62	0.38	0.552222	0.0371292	0.708438	1.73776	0.575453
gi|226437591|ref|NM_001146336.1|	0.29	0.7	0.75	0	0.78	0.43	0.47	1.01	0.53	0.551111	0.26	0.27	0.65	0	0.61	0.11	0	0.33	0.1	0.258889	0.037244	0.548509	0.469758	2.12876
gi|544711090|ref|NM_001012454.4|	0	0	0	0	0	1.39	1.02	1.75	0.92	0.564444	1.18	2.09	2.24	0	0	0.98	2.64	1.92	3.01	1.56222	0.037391	0.245002	2.76772	0.361309
gi|268370219|ref|NM_001167822.1|	0.38	0	0	0	0	0	12.53	13.66	0	2.95222	0	41.43	2.95	35.05	0	16.99	7.91	12.78	42.78	17.7656	0.0374566	0.00494836	6.01769	0.166177
gi|132566535|ref|NM_172364.4|	0.18	0.32	0.3	0.3	0.31	0.49	0.12	0.42	0.26	0.3	0.22	0.05	0.28	0.13	0.07	0.15	0.23	0.4	0.09	0.18	0.0378807	0.961104	0.6	1.66667
gi|196259768|ref|NM_000319.4|	19.04	22.53	26.4	12.3	14.32	11.96	18.16	20.26	23.97	18.7711	11.53	4.26	12.49	18.4	24.06	10.06	12.03	14.74	9.62	13.0211	0.0379602	0.79357	0.693678	1.44159
gi|22027481|ref|NM_002517.2|	40.33	29.97	38.04	20.2	23.45	19.57	21.45	22.99	33.16	27.6844	19.25	17.25	15.96	24.13	19.61	21.84	25.97	28.51	10.15	20.2967	0.0379625	0.340649	0.733143	1.36399
gi|390190206|ref|NM_001267611.1|	0.62	0.65	2.5	1.91	3.01	1.41	2.32	5.3	2.12	2.20444	1.56	0.58	0	2.19	0.59	0.01	2.01	1.25	0.26	0.938889	0.0379984	0.162706	0.425907	2.34793
gi|47132604|ref|NM_005510.3|	31.09	27.15	27.84	34.68	23.85	25.33	35.69	23.61	23.9	28.1267	26.08	25.7	20.07	19.45	21.29	29.83	19.49	24.3	26.34	23.6167	0.0380001	0.523768	0.839654	1.19097
gi|222144323|ref|NM_001144944.1|	4.22	2.22	11.02	3.05	4.75	4.37	6.16	3.36	8.66	5.31222	8.11	5.15	13.23	8.91	7.55	4.88	5.38	11.78	16.1	9.01	0.0380107	0.385239	1.69609	0.589592
gi|538260599|ref|NM_001282391.1|	0.36	0.93	0.93	4.86	0	0.79	1.02	0.85	1.65	1.26556	0	0	0	0	0	0	0.38	0.41	0	0.0877778	0.0380891	3.25042e-06	0.0693591	14.4177
gi|47080105|ref|NM_003150.3|	3.34	6.53	10.17	6.64	9.63	12.33	5.9	6.79	4.54	7.31889	7.62	6.49	2.26	2	3.39	2.86	8.11	5.35	2.2	4.47556	0.0380908	0.66886	0.611508	1.6353
gi|271398121|ref|NM_001031739.2|	0.27	0	0.89	0.48	0.14	0.47	0.64	0.28	0.7	0.43	0.14	0.3	0.18	0.14	0.56	0	0.17	0.08	0	0.174444	0.0382289	0.174513	0.405685	2.46497
gi|411147380|ref|NM_001078651.2|	26	14.57	21.61	16.94	8.44	7.51	16.19	10.91	20.17	15.8156	8.41	16.38	7.11	11.08	4.81	17.13	10.35	9.02	6.67	10.1067	0.0382522	0.299416	0.639033	1.56486
gi|301601614|ref|NM_033017.3|	0	0	0	0	0	0	0	0	0	0	0	0	0	0	0	1.05	1.15	1.03	1.49	0.524444	0.0383596	#DIV/0!	#DIV/0!	0
gi|82659095|ref|NM_016948.2|	13.75	18.65	18.44	13.01	16.41	4.45	16.86	19.29	24.24	16.1222	13.25	11.05	7.85	12.65	11.92	19.31	9.88	8.3	1.22	10.6033	0.0384993	0.751707	0.657684	1.52049
gi|32698875|ref|NM_182523.1|	28.82	16.51	34.06	23.64	18.48	26.54	23.56	37.69	36.97	27.3633	12.67	27.32	16.5	13.93	25.79	20.08	20.88	26.08	19.07	20.2578	0.0385	0.323966	0.740326	1.35076
gi|157502194|ref|NM_175932.2|	8.31	9.46	2.9	8.5	5.21	1.71	5.78	1.36	8.78	5.77889	19.85	13.56	5.67	2.74	19.13	12.96	9.89	2.98	16.08	11.4289	0.038533	0.0579129	1.9777	0.505639
gi|116734852|ref|NM_000646.2|	0	0	1.3	0	1.99	0	2.63	3.54	2.06	1.28	0	0	0	0	0	0	0.97	0	0.44	0.156667	0.0385997	0.000729285	0.122396	8.17021
gi|339275986|ref|NM_001242904.1|	0.6	0	0.58	0	0.8	0.75	0.91	0.34	1.06	0.56	1.74	1.05	0	0.75	0.81	1.98	1.05	0.95	1.55	1.09778	0.0386986	0.221532	1.96032	0.510121
gi|255760062|ref|NM_016319.2|	91.9	108.75	88.18	72.56	84.8	94.83	98.2	119.62	117.79	97.4033	85.39	90.94	104.35	65.8	85.16	83.26	84.94	79.48	54.6	81.5467	0.0387358	0.812596	0.837206	1.19445
gi|288806586|ref|NM_001172303.1|	1.18	0.02	2.32	0	0.76	1.21	0.01	2.93	0.42	0.983333	0	0	0.01	0	0	0	0.93	0	0	0.104444	0.038764	0.00229988	0.106215	9.41489
gi|157168348|ref|NM_001099784.2|	28.3	29.22	70.41	42.96	18.24	18.99	23.68	29.66	47.61	34.3411	24.86	15.23	20.54	13.67	15.37	24.72	28.28	24.1	16.2	20.33	0.0388629	0.00410267	0.592002	1.68918
gi|45269144|ref|NM_203500.1|	14	4.65	6.42	16.91	8.95	11.87	2.39	3.55	5.23	8.21889	0	0	6.72	0	0	0	1.73	2.44	14.95	2.87111	0.038912	0.999544	0.349331	2.86262
gi|223468598|ref|NM_033029.3|	3.48	3.42	7.47	6.15	5.54	5.41	5.72	8.2	3.5	5.43222	3.69	3.48	0	1.13	3.2	6.07	4.09	5.88	3.69	3.47	0.0389335	0.738828	0.638781	1.56548
gi|260447061|ref|NM_001166035.1|	0	0	0	0.26	0	0	0	0	0	0.0288889	0	1.07	0.31	0.6	0.27	0.34	0.25	0	0	0.315556	0.0390302	0.00074102	10.9231	0.0915493
gi|219555699|ref|NM_001143757.1|	1.38	0	0.49	0	0	1.52	0	0.89	1.01	0.587778	1.24	0	1.34	1.49	3.35	1.05	0.46	2.19	2.39	1.50111	0.0391193	0.192277	2.55388	0.391562
gi|422010853|ref|NM_006266.3|	6.92	14.4	0.3	0.11	0	1.77	0	0	0	2.61111	24.81	0	13.13	12.55	21.05	5.1	0.91	1.9	31.35	12.3111	0.0391497	0.0302497	4.71489	0.212094
gi|538260593|ref|NM_001282383.1|	1.79	0	0	0	0	0	0	0	0	0.198889	0.92	1.54	3.48	1.42	3.39	0	0.29	0	0.89	1.32556	0.0391599	0.0378754	6.6648	0.150042
gi|145701014|ref|NM_001083956.1|	1.29	0	1.01	0	0	1.72	1.19	2.32	1.08	0.956667	2.23	3.85	3.86	0	1.46	1.78	2.83	1.11	1.77	2.09889	0.0392253	0.243997	2.19396	0.455797
gi|295844841|ref|NM_020677.3|	14.74	8.05	14.82	4.4	5.72	10.09	8.8	11.16	13.89	10.1856	10.55	7.58	1.82	6.24	4.64	4.12	8.61	9.82	6.02	6.6	0.0393206	0.416269	0.647976	1.54327
gi|22538793|ref|NM_145860.1|	16.33	7.86	18.6	9.84	6.31	25.27	23.93	29.51	25.16	18.09	3.49	16.58	0	5.2	8.71	11.92	19.46	14.98	10.24	10.0644	0.0394112	0.437222	0.556354	1.79742
gi|255708472|ref|NM_012384.3|	10.71	10.91	14.15	12.66	12.54	10.84	9.55	11.01	13.65	11.78	9.44	8.43	10.38	8.23	10.76	10.84	14.24	9.13	7.27	9.85778	0.0394168	0.435861	0.836823	1.195
gi|145301566|ref|NM_019108.2|	48.83	52.24	43.57	43.68	48.01	39.76	31.83	40.17	37.05	42.7933	38.96	34.53	35.24	36.91	40.14	37.1	30.72	36.52	44.23	37.15	0.0395113	0.163626	0.868126	1.15191
gi|255683307|ref|NM_001163990.1|	11.92	14.67	9.22	13.23	5.4	14.88	11.12	16.74	5.26	11.3822	4.29	6.76	2.85	11.25	5.49	16.37	2.37	7.39	5.07	6.87111	0.0395635	0.817649	0.60367	1.65653
gi|223468673|ref|NM_001145136.1|	1.85	0	0	0	0	0.5	1.61	0.31	0	0.474444	3.93	3.97	0	4.48	1.49	9.71	0	1.56	1.6	2.97111	0.0398074	0.000592606	6.2623	0.159686
gi|190883485|ref|NM_001012455.1|	0.06	0.2	0.15	0.41	0.23	0	0	0.18	0.06	0.143333	0.37	0.4	0.38	0.07	0.36	0.3	0.36	0.06	0.24	0.282222	0.0400009	0.987758	1.96899	0.507874
gi|313569794|ref|NM_001085426.2|	8.86	5.02	6.89	19.94	10.54	7.03	5.76	4.3	1.84	7.79778	3.8	4.11	0	0	3.61	3.33	3.78	6.8	5.17	3.4	0.0401127	0.0249072	0.436022	2.29346
gi|323635430|ref|NM_001204213.1|	0.22	0.38	0.27	0.3	0.2	0.14	0.2	0.28	0.19	0.242222	0.51	0.33	0.62	0.32	0.3	0.19	0.28	0.51	0.24	0.366667	0.040226	0.0656244	1.51376	0.660606
gi|73622121|ref|NM_004346.3|	0	1.27	1.36	0	0	0	1.2	0.55	0	0.486667	2.67	1.49	3.54	0	1.11	2.09	1.12	0.61	0.56	1.46556	0.0402349	0.112615	3.01142	0.33207
gi|297206871|ref|NM_007292.5|	0	0	2.14	1.86	0	3.04	0	0	2.05	1.01	0	0	0	0	0	0	0	0	0	0	0.0403506	#DIV/0!	0	#DIV/0!
gi|324120897|ref|NM_001204368.1|	1.09	0	1.08	0	0	2.17	0	0.49	0.58	0.601111	2.47	0	2.18	4.69	1.67	5.4	0	2.29	0.88	2.17556	0.0403856	0.0163402	3.61922	0.276302
gi|356461037|ref|NM_015510.4|	30.07	40.25	33.05	27.17	36.41	29.56	21.68	31.88	28.15	30.9133	32.5	20.67	23.23	25.49	34.3	21.16	27.74	24.19	15.35	24.9589	0.0405353	0.794919	0.807383	1.23857
gi|209862997|ref|NM_001135943.1|	0.76	5.62	5.28	0	8.86	0.95	2.84	2.27	3.04	3.29111	10.98	1.99	9.23	7.25	6.42	6.74	6.71	2.63	4.7	6.29444	0.040554	0.967381	1.91256	0.52286
gi|154959416|ref|NM_001100879.1|	1.08	0.61	0.2	0.82	0.92	1.3	0.31	0.98	0.59	0.756667	0.44	0.51	0	0	0.24	0.36	0.78	0.95	0.31	0.398889	0.0407172	0.740655	0.527166	1.89694
gi|404501456|ref|NM_001271288.1|	15.61	0	0.1	18.74	16.02	25.8	9.25	0	18.36	11.5422	4.22	18.12	0	0	0	0	1.75	0	3.09	3.02	0.0407466	0.185147	0.261648	3.82193
gi|23397517|ref|NM_153237.1|	0	0	0.09	0	0	0.08	0.09	0.07	0.16	0.0544444	0	0	0.48	0.18	0.3	0.25	0	0.65	0.3	0.24	0.0408098	0.0008149	4.40816	0.226852
gi|297206750|ref|NM_014647.3|	0.43	28.23	39.96	19.14	35.46	34.21	22.25	45.73	39.1	29.39	25.59	20.74	8.51	0.04	32.49	5.67	19.97	13	22.27	16.4756	0.0408818	0.438605	0.560584	1.78385
gi|411116140|ref|NM_001271684.1|	0.45	2.29	0.11	0.55	0.03	0	2.07	0	0	0.611111	1.74	3.92	3.53	0.03	0.14	2.25	0.63	2.29	2.18	1.85667	0.0409345	0.262591	3.03818	0.329144
gi|322302838|ref|NM_006703.3|	61.78	64.57	63.01	68.69	70.88	43.08	51.46	42.34	57.47	58.1422	66.29	77.41	125.42	86.26	75.02	64.07	71.71	52.72	64.78	75.9644	0.0410264	0.0677672	1.30653	0.765387
gi|82799481|ref|NM_001037339.1|	18.85	19.89	21.23	21.85	31.17	29.6	16.22	25.69	18.68	22.5756	21.2	16.61	18.25	17.62	23.99	18.32	17.85	16.23	10.98	17.8944	0.0410698	0.313034	0.792647	1.2616
gi|51039801|ref|NM_001714.2|	0.29	0.32	0.52	0	0.6	0	1.4	0.86	0.23	0.468889	0.41	0.82	0.49	0.75	1.71	0.99	1.25	0.66	2.37	1.05	0.0411534	0.334319	2.23934	0.446561
gi|336020357|ref|NM_001242559.1|	19.69	20.5	14.76	36.5	24.24	23.97	26	11.01	17.66	21.5922	33.25	53.51	48.58	51.24	30.19	24.1	22.56	11.31	30.65	33.9322	0.0412074	0.0749635	1.5715	0.636334
gi|385719195|ref|NM_001258393.1|	3.19	0	0	0.31	0	0	1.23	0	0	0.525556	4.86	1.23	9.89	0.17	3.52	4.34	0	2	1.65	3.07333	0.0413697	0.0075569	5.84778	0.171005
gi|124028509|ref|NM_001080556.1|	2.59	4.28	2.38	0.9	3.45	2.8	1.25	2.53	3.71	2.65444	8.02	3.94	1.73	3.4	4.75	3.04	3.87	4.45	4.37	4.17444	0.0413766	0.230201	1.57262	0.63588
gi|525314498|ref|NM_001278917.1|	0.47	0	0	0	1.22	2.41	0	1.02	0.81	0.658889	0	0	0	0	0	0	0	0	0	0	0.0413967	#DIV/0!	0	#DIV/0!
gi|218777822|ref|NM_022823.2|	173.47	178.94	214.86	118.19	178.13	125.53	94.91	213.91	186.5	164.938	167.87	105.66	108.23	148.73	179.31	126.8	95.91	114.01	66.3	123.647	0.0414002	0.653944	0.749656	1.33394
gi|55774985|ref|NM_153236.3|	1.26	3.73	4.11	4.68	3.58	4.88	2.42	3.55	6.63	3.87111	3.34	10.63	12.29	10.91	9.5	5.4	4.79	6.44	0.79	7.12111	0.0416055	0.0149117	1.83955	0.543611
gi|38570104|ref|NM_017805.2|	13.71	14.87	16.66	11.25	14	12.37	8.89	11.11	15.26	13.1244	10.9	9.98	11.59	9.45	10.48	12.5	10.77	12.12	12.01	11.0889	0.0416224	0.0263213	0.844903	1.18357
gi|169636419|ref|NM_001216.2|	0.76	0.56	0.83	0.79	1.41	0.64	0.5	0.49	1.15	0.792222	0.62	0	0.59	0.76	0.37	0.81	0.5	0.53	0.31	0.498889	0.0418919	0.542069	0.629734	1.58797
gi|294774573|ref|NM_001177562.1|	3.22	2.7	4.4	5.33	2.96	1.1	3.06	1.81	1.37	2.88333	0	0	2.67	1.32	0	2.08	3.13	1.17	3.02	1.48778	0.0418946	0.883502	0.515992	1.93801
gi|375331940|ref|NM_001256670.1|	0	0	0	0	4.13	1.76	1.11	0	0	0.777778	9.28	9.74	3.73	4.84	1.87	3.31	0	1.33	0	3.78889	0.0419161	0.0149977	4.87143	0.205279
gi|374429551|ref|NM_001256477.1|	0	0.19	0	0	0	0	0	0	0	0.0211111	0.2	0	0.41	0	0.14	0.15	0.15	0	0.13	0.131111	0.0420615	0.0581039	6.21053	0.161017
gi|304766281|ref|NM_001195214.1|	7.26	1.39	10.5	6.8	5.7	14.58	9.43	0.82	9.16	7.29333	3.26	2.92	1.71	1.09	4.82	7.12	0	8.86	0.25	3.33667	0.0420757	0.347251	0.457495	2.18581
gi|110815837|ref|NM_001042610.1|	179.54	112.5	195.08	108.77	138.12	95.4	79.58	159.88	179.62	138.721	90.87	101.47	71.9	126.86	79.07	124.64	119.86	132.5	74.8	102.441	0.0420811	0.14359	0.738468	1.35415
gi|156105677|ref|NM_015845.3|	0.51	0	0	0	0	0.73	0	0.99	0	0.247778	1.17	3.09	2.5	0	0	0	1.97	0.52	1.56	1.20111	0.0421153	0.00583467	4.84753	0.20629
gi|314122170|ref|NM_001199662.1|	12.46	15.39	19.15	10.29	23.06	12.3	9.7	15.57	17.1	15.0022	32.51	21.52	16.35	19.52	25.63	8.98	15.03	38.83	26.51	22.7644	0.0422368	0.0482212	1.5174	0.65902
gi|226054556|ref|NM_024569.4|	2.19	1.32	8.53	9.2	6.15	2.49	5.86	7.18	12.05	6.10778	0	0	10.36	0	1.55	1.77	4.72	2.37	1.87	2.51556	0.0423176	0.817596	0.411861	2.428
gi|300193044|ref|NM_001190945.1|	0.75	5.88	2.91	1.89	0	2	1.27	1.56	1.19	1.93889	0	2.11	0	0.9	0.01	0.35	0.16	1.22	0	0.527778	0.042392	0.0315141	0.272206	3.67368
gi|385719177|ref|NM_001258389.1|	2.13	0	3.85	0	5.38	11.75	8.49	0	2.75	3.81667	0	0.86	0	0	2.09	1.54	0	0	0	0.498889	0.0425228	0.000124842	0.130713	7.65033
gi|166197661|ref|NM_001114086.1|	0	0	0.56	0	1.03	0.82	0.45	0.81	1.12	0.532222	0	0	0	0	0	0	0	0.97	0.14	0.123333	0.0425313	0.362186	0.231733	4.31532
gi|24797102|ref|NM_153819.1|	3.9	6.63	4.06	6.77	1.95	2.94	4.62	4.76	7.75	4.82	3.57	1.95	2.6	1.99	1.52	4.55	5.74	3.21	2.66	3.08778	0.0425555	0.363059	0.640618	1.56099
gi|508083052|ref|NM_001278387.1|	0.08	0	0.61	0	0	0.2	0.66	0	1.42	0.33	0.96	0.88	1.29	0.7	0	0.45	0.87	1.04	0.85	0.782222	0.0425616	0.465573	2.37037	0.421875
gi|315113851|ref|NM_138558.2|	0	0	0	1.23	0	0.54	0.15	0.46	1.43	0.423333	1.93	0.82	3.02	1.37	1.6	0.34	0	1.84	0.39	1.25667	0.0425937	0.1419	2.9685	0.33687
gi|320118867|ref|NM_001042472.2|	261.58	238.16	277.97	199.41	239.59	192.51	192.75	247.4	220.09	229.94	242.57	192.98	201.67	224.86	225.11	191.57	189.84	173.52	141.45	198.174	0.0426207	0.970739	0.861853	1.16029
gi|303519412|ref|NM_012264.4|	93.52	96.81	97.27	116.73	81.08	66.39	76.58	81.22	77.49	87.4544	64.42	75.34	71.1	68.55	64.93	68.83	105.55	75.96	58.49	72.5744	0.042668	0.765217	0.829854	1.20503
gi|21166392|ref|NM_003544.2|	0.86	0	1.48	1.3	0.77	0	1.04	0	0	0.605556	0	0	0	0	0.6	0	0	0.33	0	0.103333	0.0426906	0.00797433	0.170642	5.86022
gi|384551684|ref|NM_001258220.1|	2.12	0.08	3.01	1.18	0.18	7.37	3.76	4.58	2.65	2.77	0	0	0.23	1.03	0	0	1.02	3.86	1.05	0.798889	0.0427248	0.101796	0.288408	3.46732
gi|224282156|ref|NM_198087.2|	0.62	0.03	0	0	0	0	1.3	1.4	1.26	0.512222	0	0	0	0	0	0	0	0	0	0	0.0427312	#DIV/0!	0	#DIV/0!
gi|355477274|ref|NM_001252129.1|	0	0	1.39	2.8	0	2.29	0	2.73	0	1.02333	0	0	0	0	0	0	0	0	0	0	0.0428932	#DIV/0!	0	#DIV/0!
gi|298566318|ref|NM_203464.2|	0.05	0.03	3.8	0	0	0	0	0.1	0.06	0.448889	0	6.89	8.43	0	0.05	7.05	14.83	0	4.49	4.63778	0.0429881	0.000583832	10.3317	0.0967897
gi|386869225|ref|NM_001261380.1|	12.08	0	5.08	0	5.22	6.7	11.07	0.01	0	4.46222	0	0	0	0	0	0.25	0	0	4.47	0.524444	0.0429999	0.00306541	0.11753	8.50847
gi|183603928|ref|NM_001123355.1|	0	1.25	0.75	0	0.97	1.38	0.72	1.94	0.63	0.848889	0	0	0	0	0.93	0	1.07	0	0.52	0.28	0.0431595	0.343469	0.329843	3.03175
gi|291621679|ref|NM_001174124.1|	3.85	1.75	5.59	16.46	0	14.03	3.33	4.38	6.37	6.19556	2.31	2.24	0	2.65	2.36	1.43	1.51	3.38	0	1.76444	0.0432308	0.000200338	0.284792	3.51134
gi|399498567|ref|NM_004308.3|	69.22	69.24	65.43	77.02	61.06	62.93	58.16	53.86	52.03	63.2167	62.93	56.59	53.5	46.98	48.13	46.52	63.59	50.44	66.8	55.0533	0.0432531	0.943229	0.870867	1.14828
gi|134133247|ref|NM_001083536.1|	0	0	1.14	0	2.35	0.97	0	0.92	0.96	0.704444	0	0	0	0	0	0.57	0	0	0	0.0633333	0.0434981	0.000519434	0.0899054	11.1228
gi|449784905|ref|NM_001013646.3|	1.24	0.33	2.47	2.48	1.11	1.51	0.67	2	1.95	1.52889	0	1.93	0	0.36	0.58	1.12	2.04	0.24	0.29	0.728889	0.0435428	0.921823	0.476744	2.09756
gi|325652090|ref|NM_001204871.1|	2.14	0	5.3	0	2.98	1.14	1.5	2.69	0.8	1.83889	0	1.59	4.97	8.01	4.65	2.96	6.22	3.39	4.14	3.99222	0.0436073	0.338107	2.171	0.460618
gi|323510704|ref|NM_001204199.1|	2.38	2.7	1.93	4.28	3.61	1.38	4.54	2.08	1.1	2.66667	4.11	3.21	6.71	7.39	3.56	3.09	1.79	3.35	5.58	4.31	0.0437065	0.267272	1.61625	0.618716
gi|52426746|ref|NM_080476.4|	32.41	21.4	28.72	27.31	23.84	36.62	20.83	29.8	25.84	27.4189	16.41	24.94	18.2	20.36	24.46	23.89	28.25	24.31	23.94	22.7511	0.0437225	0.371128	0.829761	1.20517
gi|34147389|ref|NM_025268.2|	54.55	44.05	48.5	36.45	33.04	23.39	40.61	30.09	47.65	39.8144	30.54	35.05	29.55	32.22	28.55	26.4	35.77	41.5	21.35	31.2144	0.0438103	0.152246	0.783998	1.27551
gi|226423890|ref|NM_001146313.1|	0.06	0	0.21	0.17	0.1	0.02	0.44	0.08	0	0.12	0	0	0	0	0	0	0	0.07	0	0.00777778	0.043831	3.44738e-05	0.0648148	15.4286
gi|59889554|ref|NM_001012329.1|	59.73	49.45	56.17	49.65	45.66	44.86	49.9	57.24	58.6	52.3622	48.67	46.56	39.65	47.69	47.37	48.48	59.42	34.05	36.58	45.3856	0.0438786	0.409216	0.866761	1.15372
gi|5921998|ref|NM_006483.1|	33.02	30.48	37.16	25.37	25.05	24.21	28.19	28.92	34.46	29.6511	26.68	18.42	25.68	35.16	21.61	25.51	20.45	28.06	11.01	23.62	0.0439193	0.268199	0.796597	1.25534
gi|319019274|ref|NM_004922.3|	0	0	0	0	0	0.97	1.12	1.93	0.82	0.537778	0	0	4.91	0	5.36	3.3	4.01	1.16	1.9	2.29333	0.0439553	0.00474235	4.26446	0.234496
gi|184172386|ref|NM_001042782.2|	0	0.58	0.45	0.35	0.62	0	0.28	0.69	0.08	0.338889	1.23	1.95	0.13	1.2	1.62	0.18	0.74	0.35	0.49	0.876667	0.0441474	0.0205981	2.58689	0.386565
gi|283436111|ref|NM_153021.4|	0	0	0	0	0	0	0.56	0	0	0.0622222	0	0	0.81	1.16	0.58	0	2.04	1.84	0	0.714444	0.0441528	0.000388487	11.4821	0.0870918
gi|122937280|ref|NM_001080442.1|	4.24	4.38	4.98	1.27	3.96	6.32	1.7	3.51	6.9	4.14	2.42	4.35	1.65	2.54	2.8	1.14	1.93	4.5	1.04	2.48556	0.0441641	0.282223	0.600376	1.66562
gi|335892871|ref|NM_001242534.1|	3.48	3.84	8.17	3.46	2.52	3.43	4	1.89	7.86	4.29444	1.7	3.81	3.62	0	2.29	2.11	3.44	0.82	3.57	2.37333	0.0442403	0.190303	0.552652	1.80946
gi|311771574|ref|NM_001198756.1|	0.81	3.61	4.13	1.36	3.5	2.09	0.24	3.34	0.74	2.20222	3.45	0	1.34	0.28	1.07	0	0.01	1.26	0.21	0.846667	0.0442487	0.462174	0.38446	2.60105
gi|255918169|ref|NM_177987.2|	1.68	1.85	3.9	2.76	1.67	2.02	3.52	2.82	2.1	2.48	2.76	2.38	3.44	2.68	2.19	3.62	4.86	6.23	6.54	3.85556	0.0446326	0.064576	1.55466	0.643228
gi|197382823|ref|NM_001032292.2|	0.81	0	1.02	0.57	1	2.21	0.73	0.35	1.41	0.9	0.33	0.4	0.82	0	0.48	0.53	0.62	0.19	0	0.374444	0.0447653	0.0291151	0.416049	2.40356
gi|297206753|ref|NM_001184999.1|	0.79	0.5	0	0	0	8.86	0	0.86	0.01	1.22444	0.03	21.16	0.19	33.93	5.33	27.7	21.01	0.13	0	12.1644	0.0447819	0.000204122	9.93466	0.100658
gi|545478858|ref|NM_001282997.1|	0.91	3.44	4.05	4.71	4.14	4.45	3.86	3.43	0	3.22111	1.48	1.45	3.74	0	0	2.88	3.29	1.85	0	1.63222	0.044946	0.739475	0.506726	1.97345
gi|207113151|ref|NM_001126063.2|	1.06	1.06	2.27	1.99	1.18	2.25	1.24	0.76	2.24	1.56111	2.33	2.06	1.47	2.65	3.08	2.72	1.24	3.36	1.5	2.26778	0.0449481	0.577304	1.45267	0.688388
gi|530414633|ref|XM_005259806.1|	0	0	0	0	0	0	0	0	1.98	0.22	3.04	0	0	5.88	1.22	4.74	4.21	0	0	2.12111	0.0450543	0.00156421	9.64141	0.103719
gi|224451027|ref|NM_001039673.2|	39.49	28.44	38.71	28.14	19.75	20.17	23.94	19.94	30.53	27.6789	22.14	26.74	7.51	18.56	19.06	25.25	17.76	20.2	27.9	20.5689	0.0450625	0.556255	0.743126	1.34567
gi|157817072|ref|NM_015083.1|	1.67	2	3.09	4.6	3.26	3.6	1.79	2.01	1.56	2.62	1.27	0	1.74	1.8	1.43	2.12	3.74	1.4	0	1.5	0.0450681	0.870515	0.572519	1.74667
gi|373432685|ref|NM_003347.3|	115.6	76.74	98.79	100.11	85.19	99.67	73.18	106.61	96.14	94.67	88.53	64.7	78.92	83.54	88.27	81.26	98.86	82.35	75.08	82.39	0.0452155	0.311864	0.870286	1.14905
gi|224282152|ref|NM_015305.3|	16.72	13.46	19.65	23.36	16.1	19.53	16.06	17.12	15.29	17.4767	11.07	16.93	13.96	10.41	14.8	15.61	16.93	17.88	14.19	14.6422	0.0452739	0.721861	0.837816	1.19358
gi|525313590|ref|NM_133640.4|	38.46	35.25	32.55	30.26	35.3	23.39	24.24	32.54	29.6	31.2878	37.42	22.76	17.25	22.89	33.15	30.74	18.53	21.97	19.75	24.94	0.0452847	0.351647	0.797116	1.25452
gi|164663804|ref|NM_152637.2|	4.49	1.29	3.91	3.77	2.4	5.37	1.88	3.97	2.28	3.26222	3.63	0.84	1	2.47	2.76	1.8	1.33	2.18	2.6	2.06778	0.0453124	0.284543	0.633856	1.57765
gi|385862196|ref|NM_052944.3|	21.66	13.36	7.33	17.51	18.33	24.81	8.15	13.53	5.7	14.4867	5.88	19.6	0	3.24	16.12	8.42	6.47	1.91	8.52	7.79556	0.0453245	0.931118	0.538119	1.85832
gi|192447435|ref|NM_017891.4|	31.56	22.82	28.88	25.43	17.05	20.12	24.22	20.28	23.78	23.7933	16.5	20.62	11.26	18.33	14.33	28.77	18.88	22.09	19.79	18.9522	0.0454638	0.786102	0.796535	1.25544
gi|300795604|ref|NM_001193269.1|	0	18.78	10.82	3.78	13.21	7.79	1.11	12.76	19.56	9.75667	4.53	0	4.99	0	12.75	7.03	1.8	0	1.5	3.62222	0.0454697	0.163138	0.371256	2.69356
gi|153266821|ref|NM_000693.2|	5.56	7.53	9.61	7.61	12.39	5.58	3.25	10.39	8.53	7.82778	4.83	3.73	9.53	3.81	6.33	9.33	3.22	1.69	1.41	4.87556	0.0455045	0.858911	0.622853	1.60552
gi|392583880|ref|NM_001012446.3|	0.12	0.07	0.08	0	0	0.03	0.22	0.13	0.03	0.0755556	0.16	0.26	0.41	0	0.19	0.14	0.16	0.38	0.03	0.192222	0.0455059	0.0794548	2.54412	0.393064
gi|19557632|ref|NM_032472.3|	4.45	3.83	2.79	2.86	6.6	3.11	9.11	2.84	5.44	4.55889	5.69	4.39	6.55	8.77	10.76	11.23	3.29	5.91	7.08	7.07444	0.0455351	0.533546	1.55179	0.644417
gi|156071502|ref|NM_006694.3|	156.72	119.06	177.58	113.88	129.9	150.57	130.86	185.56	186.9	150.114	104.26	124.76	85.87	106.04	117.38	111.74	122.51	190	125.32	120.876	0.0455962	0.971861	0.805223	1.24189
gi|525345247|ref|NM_007189.2|	32.24	39.45	44.88	29.08	37.66	33.76	24.48	42.53	40.66	36.0822	31.57	27.53	24.36	31.3	35.81	30.14	34.36	33.85	22.89	30.2011	0.0456744	0.275892	0.837008	1.19473
gi|217272871|ref|NM_001017920.2|	1.94	0.85	0.68	0	1.42	1.16	2.55	0.73	1.15	1.16444	0	0.5	0	0.46	0.37	0.41	1.12	0.81	1.12	0.532222	0.0456862	0.117335	0.457061	2.18789
gi|425905330|ref|NM_001271828.1|	0.81	0	0	0	0.62	0	0.64	0.99	0	0.34	0	1.79	3.53	1.7	0	1.37	0	1.79	1.28	1.27333	0.0457174	0.00921494	3.7451	0.267016
gi|342307086|ref|NM_004204.3|	64.75	56.43	67.01	63.59	43.39	38.78	51.56	36.15	53.1	52.7511	46.44	45.11	41.46	46.6	52.15	46.73	47.3	26.27	27.96	42.2244	0.0458333	0.520562	0.800447	1.2493
gi|66346691|ref|NM_019863.2|	13.37	9.55	16.75	12.06	11.79	19.85	13.78	17.98	20.51	15.0711	9.03	13.51	9.64	7.04	11.16	12.24	17.34	14.7	7.44	11.3444	0.0460519	0.758896	0.752728	1.3285
gi|304376300|ref|NM_001195141.1|	0.56	0.08	0.16	0.97	0.91	0.74	0	0.95	0.34	0.523333	0	0	0	0.1	0.79	0.32	0	0	0.38	0.176667	0.046095	0.33796	0.33758	2.96226
gi|92110024|ref|NM_017765.2|	17.64	16.97	15.16	7.76	9.85	13.28	9.8	12.94	9.33	12.5256	10.7	12.28	5.81	5.7	7.95	16.16	9.17	7.46	3.22	8.71667	0.0461712	0.795416	0.695911	1.43697
gi|212549585|ref|NM_172081.2|	20.47	1.92	8.24	8.13	7.26	14.74	7.23	5.96	10.02	9.33	24.24	7.19	17.75	33.01	11.82	25.62	10	15.73	7.7	17.0067	0.0462016	0.169294	1.82279	0.548608
gi|54792141|ref|NM_019845.2|	35.91	31.67	17.03	21.55	29.91	15.62	43.76	24.13	21.86	26.8267	38.24	52.22	43.95	40.11	39.24	16.12	51.11	20.61	39.95	37.95	0.0462188	0.443008	1.41464	0.706895
gi|242247047|ref|NM_019610.5|	4.18	3.6	4.56	8.3	6.1	8.58	4.67	4.43	0.01	4.93667	3.21	1.17	1.66	1.8	1.8	3.26	4.04	6.02	1.58	2.72667	0.0462589	0.182395	0.55233	1.81051
gi|531990802|ref|NM_001256789.2|	0	0	0	0	0	0	0	0	0	0	0	1.45	0	0	1.15	0	0.58	1.25	0	0.492222	0.0462635	#DIV/0!	#DIV/0!	0
gi|223029411|ref|NM_001080399.2|	0.05	0	0.07	0.23	0.14	0.17	0.37	0.21	0.06	0.144444	0.54	0.57	0.17	0.13	0.43	0.18	0.05	0.29	0.38	0.304444	0.0463052	0.195178	2.10769	0.474453
gi|219555714|ref|NM_130784.2|	2.07	9.16	5.27	1.73	8.03	6.6	4.99	5	2.2	5.00556	6.94	8.73	4.29	8.5	6.5	8.95	9.9	9.06	4.19	7.45111	0.0463988	0.526555	1.48857	0.671786
gi|384871703|ref|NM_152570.2|	0	0	0	0	0	1.23	0.57	0	0.66	0.273333	1	0	1.12	2.07	0	2.99	0.91	0.64	0.79	1.05778	0.0464109	0.0466636	3.86992	0.258403
gi|216547714|ref|NM_001142530.1|	5.68	0	6.38	0.33	2.4	10.69	0	6.37	7.47	4.36889	0	2.86	0	1.21	0	0.06	0.43	5.92	0	1.16444	0.0464487	0.0884821	0.266531	3.75191
gi|343780888|ref|NM_001243538.1|	0.18	0.21	0.38	0.81	0.24	0.88	0.43	0.09	0.19	0.378889	0.47	1	0.89	0.92	0.94	1.34	0.85	0	0.28	0.743333	0.0466058	0.309783	1.96188	0.509716
gi|345441794|ref|NM_144668.5|	0.8	1.26	1.02	1.2	0.59	1.37	1.63	0.98	0.71	1.06222	1.02	0.98	1.75	1.41	1.37	1.07	2.68	2.38	1.46	1.56889	0.0467322	0.118064	1.47699	0.677054
gi|371873400|ref|NM_001256167.1|	0	3.1	1.4	0	0	3.3	3.17	2.53	3.16	1.85111	0	0	0	0	0	0	1.13	2.22	1.78	0.57	0.046742	0.166749	0.307923	3.24756
gi|181337009|ref|NM_016574.3|	1.25	4.53	2.87	2.63	2.21	2.02	1.9	0	2.32	2.19222	1.45	0	3.15	0	0	0.53	0	1.82	1.93	0.986667	0.046758	0.868399	0.450076	2.22185
gi|289547661|ref|NM_001172663.1|	2.99	2.65	3.73	0	2.95	1.3	0.73	1.22	9.03	2.73333	0	0	0	0	1.25	1.33	0.61	0.68	1.78	0.627778	0.0468524	0.000928994	0.229675	4.35398
gi|157743251|ref|NM_032223.2|	18.98	18.62	22.75	20.14	14.23	15.37	12.76	16.64	16.05	17.2822	14.6	11.69	16.34	14.64	13.04	13.75	19.08	15.29	11.82	14.4722	0.0468867	0.41279	0.837405	1.19417
gi|151101334|ref|NM_001099225.1|	0	0.75	1.57	0	0.71	3.24	0	1.33	2.1	1.07778	1.43	4.31	2.25	1.63	1.91	2.19	3.26	0	4.95	2.43667	0.0469325	0.384913	2.26082	0.442316
gi|270309165|ref|NM_001099922.2|	5.46	4.28	7.09	7.02	6.25	7.22	7.8	9.12	6.09	6.70333	3.46	6.75	4.13	0.98	5.17	6.77	8.42	4.23	2.74	4.73889	0.0469579	0.178735	0.706945	1.41454
gi|34147668|ref|NM_014312.3|	2.93	1.95	6.2	6.23	5.01	1.61	3.44	8.7	2.66	4.30333	3.22	0.68	2.44	1.68	3.41	4.45	1.63	1.3	2.24	2.33889	0.0470309	0.0643162	0.543506	1.8399
gi|222537757|ref|NM_002658.3|	0.49	1.08	0.81	1.16	1.21	0.41	0.62	1.37	0.82	0.885556	0.08	0.53	0.78	0.39	1.03	1.05	0.16	0.55	0.2	0.53	0.0471846	0.850628	0.598494	1.67086
gi|193220940|ref|NM_001129778.1|	0	1.75	1.01	0.87	0	0.4	0.26	0.66	1.52	0.718889	0	0	0	0.4	0	0.12	0.13	0.85	0.35	0.205556	0.0472147	0.0392822	0.285935	3.4973
gi|429484476|ref|NM_001122957.2|	18.12	10.57	14.39	13.09	11.51	6.62	10.22	8.09	13.23	11.76	16.48	2.43	5.21	3.68	6.01	5.71	13.13	10.07	5.45	7.57444	0.0472324	0.41019	0.644085	1.55259
gi|58331258|ref|NM_138494.2|	2.77	3.25	6.87	6.56	7.07	3.1	4.6	6.15	5.1	5.05222	2.17	5.12	2.9	2.8	1.8	4.77	3.99	4.82	3.48	3.53889	0.0472454	0.349588	0.700462	1.42763
gi|117168249|ref|NM_016341.3|	0.12	0	0.15	0	0.15	0.12	0.07	0	0.13	0.0822222	0.26	0	0.19	0.69	0.21	0.19	0.24	0.13	0.18	0.232222	0.047259	0.0077512	2.82432	0.354067
gi|165377201|ref|NM_152636.2|	0	2.99	4.52	0	3.34	0	0	2.09	0.76	1.52222	0	0	0	0	0	0	0.42	0	0.9	0.146667	0.0473877	6.14931e-05	0.0963504	10.3788
gi|208431791|ref|NM_016221.3|	22.59	15.93	18.07	34.82	26.81	49.8	34	32.68	30.93	29.5144	15.18	17.85	12.02	15.63	10.99	27.15	30.92	30.41	22.26	20.2678	0.0474103	0.435076	0.686707	1.45622
gi|544063397|ref|NM_021996.5|	1.82	3.73	0	0	0	1.9	0	2.52	0	1.10778	0	0	0	0	0	0	0	0	0	0	0.0474413	#DIV/0!	0	#DIV/0!
gi|268831936|ref|NM_001167869.1|	12.16	18.02	5.19	35.96	14.91	15.45	16.3	21.4	6.29	16.1867	6.52	0	7.41	13.22	12.95	7.74	12.72	7.32	11	8.76444	0.0475032	0.0464622	0.541461	1.84686
gi|193211609|ref|NM_001129758.1|	0	0	0.27	0	0.14	0	0.19	0.16	0.11	0.0966667	0.55	0.15	0	0.27	0.44	0.06	0.22	0.36	0.17	0.246667	0.0475238	0.130668	2.55172	0.391892
gi|333470759|ref|NM_001207059.1|	14.46	11.61	16.23	19.82	14.14	18.19	11.64	16.11	13.99	15.1322	8.05	14.85	13.84	11.2	11.8	14.64	15.99	12.23	7.65	12.25	0.0476578	0.86142	0.809531	1.23528
gi|380748936|ref|NM_001144892.2|	17.53	19.33	4.71	17.32	19.76	11.37	10.71	3.68	5.95	12.2622	31.12	41.51	24.95	40.21	19.19	25.23	1.17	8.28	17.87	23.2811	0.0476916	0.0530485	1.8986	0.526703
gi|298566209|ref|NM_001126057.2|	0	0	0	0	0	0.25	0	0	0	0.0277778	0.46	0	0.75	0.59	1.16	0	0	0	0.23	0.354444	0.0477384	0.000139063	12.76	0.0783699
gi|201025403|ref|NM_174908.3|	4.7	3.25	7.73	9.18	4.93	7.89	5.94	6.16	7.52	6.36667	4.02	5.52	3.57	4.73	4.24	7.44	5.46	4.75	2.29	4.66889	0.0479058	0.465508	0.733333	1.36364
gi|353411933|ref|NM_001251845.1|	0	0	0	0	0	1.35	0	1.54	0.95	0.426667	2.29	4.87	2.89	0	1.26	0	1.61	2.97	0	1.76556	0.0479424	0.0162971	4.13802	0.241661
gi|371502114|ref|NM_000546.5|	1.81	1.14	1.2	3.08	0	1.48	0	0.64	0.87	1.13556	0.01	0	1.08	0	0	0	1.61	0.18	0	0.32	0.0479788	0.211204	0.2818	3.54861
gi|454520872|ref|NM_001276760.1|	1.81	1.14	1.2	3.08	0	1.48	0	0.64	0.87	1.13556	0.01	0	1.08	0	0	0	1.61	0.18	0	0.32	0.0479788	0.211204	0.2818	3.54861
gi|224586801|ref|NM_001029997.3|	2.7	2.07	7.44	6.2	3.73	6.36	2.13	5.48	5.77	4.65333	0.49	0	0.85	3.18	4.25	4.73	2.98	5.71	1.18	2.59667	0.0479801	0.96728	0.558023	1.79204
gi|338968849|ref|NM_006463.4|	5.09	4.5	1.6	7.98	5.33	1.11	4.23	3.67	4.19	4.18889	3.66	1.71	0	3.4	4.72	2.72	2.88	0	1.92	2.33444	0.0480137	0.514542	0.557294	1.79438
gi|342349332|ref|NM_004561.3|	0.18	0.21	0.19	0.27	0	0.1	0.11	0.12	0	0.131111	0.16	0.08	0.2	0.38	0.19	0.34	0.31	0.14	0.25	0.227778	0.0480386	0.821215	1.73729	0.57561
gi|297374824|ref|NM_001185099.1|	0	2.11	0	0	1.77	2.05	2.51	1.41	0	1.09444	0	0	0	0	0	1.77	0	0	0	0.196667	0.0481618	0.107941	0.179695	5.56497
gi|388556523|ref|NM_006296.6|	0	0	0	0	0	0	0	0	0	0	1.14	4.19	0	0	2.22	2.89	0	0	0.4	1.20444	0.048164	#DIV/0!	#DIV/0!	0
gi|21264599|ref|NM_003543.3|	2.46	2.61	3.15	7.38	3.65	1.49	2.68	3.12	4.45	3.44333	4.32	6.12	9.1	9.85	7.44	3.79	4.9	2.8	2.89	5.69	0.0482492	0.239413	1.65247	0.605155
gi|282847475|ref|NM_001170747.1|	0.09	0.74	1.44	1.19	2.92	0.27	1.12	2.27	1.24	1.25333	0.52	0	0.42	0.46	1.31	0.43	0.43	0.46	0.78	0.534444	0.0483831	0.0158513	0.426418	2.34511
gi|56119172|ref|NM_003563.3|	0	1.65	3	1.23	0	1.78	0	0	0	0.851111	4.89	2.24	3.04	2.53	0	1.51	4.64	2.19	0	2.33778	0.0484315	0.231267	2.74674	0.364068
gi|429535835|ref|NM_001271895.1|	14.21	13.89	15.55	10.13	15.34	13.55	4.97	15.24	17	13.32	13.55	8.82	10.89	4.83	11.23	13.9	10.28	9.45	6.66	9.95667	0.0484325	0.556052	0.747497	1.3378
gi|545746396|ref|NM_001284251.1|	0	0	0.15	1.49	2.12	1.6	0	0	2.65	0.89	0	0	0	0.05	0	0	0.43	0	0.03	0.0566667	0.048452	5.67445e-06	0.0636704	15.7059
gi|223890224|ref|NM_002702.3|	34.67	45.84	59.36	38.94	47.03	40.7	30.76	63.59	46.4	45.2544	30.38	28.63	41.85	35.06	42.35	49.51	36.55	34.24	20.02	35.3989	0.0485178	0.555703	0.782219	1.27841
gi|425876780|ref|NM_001128612.2|	33.69	25.93	19.34	20.66	21.09	22.7	17.31	24.8	24.3	23.3133	23.6	14.21	11.23	12.41	27.94	28.01	9.85	15.22	8.3	16.7522	0.0485839	0.19517	0.718568	1.39166
gi|169790852|ref|NM_002281.3|	2	2.36	1.81	3.4	1.92	2.32	1.23	0.85	1.75	1.96	0.85	1.43	1.01	0.86	1.27	1.85	0.83	2.1	1.79	1.33222	0.0487442	0.280637	0.679705	1.47123
gi|336285465|ref|NM_001784.4|	6.66	9.88	5.86	6.64	8.42	5.63	4.11	4.98	5.15	6.37	6.23	5.73	4.55	4.34	7.49	3.44	3.06	4.6	2.33	4.64111	0.0487683	0.779746	0.728589	1.37252
gi|410651505|ref|NM_001271668.1|	8.38	6.94	3.99	8.68	0	8.78	3.6	3.92	13.07	6.37333	10.47	0	0	0	6.46	0	1.78	0	4.07	2.53111	0.0488254	0.935587	0.397141	2.518
gi|148728169|ref|NM_001098523.1|	8.97	4.56	8.56	16.93	6.88	14.48	6.7	13.77	9.1	9.99444	3.22	8.27	5.66	3.71	3.74	11.1	8.18	3.22	9.75	6.31667	0.0489341	0.415188	0.632018	1.58223
gi|300192938|ref|NM_133510.3|	0.4	0	0.2	1.08	0.22	0.77	0.31	0.4	0.12	0.388889	0	0.41	0	0.31	0	0.19	0	0	0.12	0.114444	0.0489391	0.0433429	0.294286	3.39806
gi|50959114|ref|NM_001002879.1|	2.08	0	0.16	1.91	2.94	0	2.45	0	1.46	1.22222	0	0	0	0	0	0	0.65	0.68	1.16	0.276667	0.0489903	0.0106518	0.226364	4.41767
gi|335334978|ref|NM_032548.3|	56.51	58.03	62.71	34.24	54.43	59.2	52.35	72.73	63.19	57.0433	39.94	65.5	15.96	41.15	56.55	60.48	41.53	32.5	40.61	43.8022	0.0489968	0.306395	0.767876	1.30229
gi|150170709|ref|NM_001099338.1|	8.18	7.89	6.57	7.5	7.59	6.43	5.56	8.14	6.93	7.19889	6.8	2.63	7.32	6.13	6.68	7.16	7.25	3.64	3.39	5.66667	0.0490286	0.0474646	0.787159	1.27039
gi|61658635|ref|NM_001012634.1|	0	0	2.54	0	0	0	3.21	1.18	2.09	1.00222	0	0	0	0	0	0	0	0	0	0	0.0491813	#DIV/0!	0	#DIV/0!
gi|290654343|ref|NM_001172633.1|	2.68	0.68	6.7	5.39	0	3.82	2.94	4.46	0	2.96333	1.78	0	0.34	0	2.77	0.85	3.19	0	0	0.992222	0.0492149	0.0943607	0.334833	2.98656
gi|215490094|ref|NM_032038.2|	11.83	29.96	25.09	7.5	8.67	10.21	11.41	13.49	17.63	15.0878	6.31	12.66	3.62	11.29	15.66	0.35	10.75	0	13.11	8.19444	0.0492402	0.435761	0.543118	1.84122
gi|343183401|ref|NM_001114100.2|	173.3	124.27	113.9	102.33	78.78	94.59	109.23	128.92	126.7	116.891	125.67	89.67	65.39	92.78	85.86	114.39	96.85	82.26	92.4	93.9189	0.0492459	0.257982	0.803473	1.2446
gi|371940856|ref|NM_001256238.1|	2.02	0	0	3.37	0	0	3.22	0	1.62	1.13667	4.27	3.49	2.92	0	2.44	4.22	2.62	1.75	1.33	2.56	0.049279	0.905984	2.2522	0.44401
gi|40018645|ref|NM_017926.2|	0.47	1.4	0	0	0.82	1.15	0	1.94	0.79	0.73	2.5	1.84	4.01	0	1.23	1.6	3.96	0	2.01	1.90556	0.0494279	0.0489218	2.61035	0.38309
gi|314122175|ref|NM_001130674.2|	6.23	3.22	5.17	3.06	2.18	7.35	5.44	2.5	5.72	4.54111	1.09	2.61	3.18	1.72	0.86	3.77	4.67	1.59	5.61	2.78889	0.0494777	0.770444	0.614142	1.62829
gi|403420578|ref|NM_021199.3|	0	3.3	1.55	1.22	1.23	0.82	0.93	1.44	0.34	1.20333	0	0	0	0	1.43	0.53	0.68	0.35	0.9	0.432222	0.0495673	0.100869	0.359187	2.78406
gi|206597503|ref|NM_004504.4|	3.65	2.7	5.08	9.45	4.8	6.3	2.52	1.88	6.25	4.73667	0.46	4.93	2.3	0	3.27	4.83	1.67	3.58	2.65	2.63222	0.0495746	0.38784	0.555712	1.79949
gi|197333705|ref|NM_001134479.1|	16.94	15	23.87	25.82	18.22	33.3	15.29	31.65	16.6	21.8544	6.12	25.23	12.93	0	18.32	16.51	20.93	12.51	17.54	14.4544	0.0496057	0.82709	0.661396	1.51195
gi|112821687|ref|NM_014696.3|	0.55	0.72	0.71	0.67	0.27	0.55	0.54	0.73	0.65	0.598889	0.13	0.7	0.17	0	0	0.52	0.74	0.57	0.42	0.361111	0.0496297	0.0644634	0.602968	1.65846
gi|222080096|ref|NM_017451.2|	0	0	0	0	0	0	0	0	0	0	0	0.19	0	0	0	0.08	0.13	0	0.1	0.0555556	0.04964	#DIV/0!	#DIV/0!	0
gi|23510349|ref|NM_152897.1|	0.33	0	0.15	0	0.27	0	0	0.16	0	0.101111	0	0	0	0	0	0	0	0	0	0	0.0496526	#DIV/0!	0	#DIV/0!
gi|66737373|ref|NM_001024213.1|	46.14	84.99	0	0	5.14	65.94	73.76	2.25	24.28	33.6111	174.01	15.15	87.14	275.54	126.19	14.88	53.22	138.64	35.38	102.239	0.0496883	0.0184128	3.04182	0.328751
gi|387912539|ref|NM_004749.3|	22.1	35.84	25.84	18.08	27.71	24.61	11.66	27.3	26.53	24.4078	32.33	14.09	14.36	16.52	20.68	6.69	22.85	15.13	14.17	17.4244	0.0497752	0.859659	0.713889	1.40078
gi|195972870|ref|NM_001130960.1|	0.56	0	0	0	0	0	1.69	0	0	0.25	1.48	1.57	0	0.72	1.17	0	0	1.59	1.8	0.925556	0.049817	0.439171	3.70222	0.270108
gi|385275095|ref|NM_001258345.1|	0.58	0	2.32	4.1	2.46	1.94	0	0.81	1.01	1.46889	0	1.15	0	0.63	0	0	0.91	0.81	0.14	0.404444	0.0498228	0.00704246	0.27534	3.63187
gi|237858667|ref|NM_001160115.1|	1.87	1.95	4.57	5.72	3.78	1.58	2.91	3.46	1.25	3.01	3.18	0.86	1.03	0.84	2.17	1.54	2.18	3.2	0.32	1.70222	0.0500354	0.319799	0.565522	1.76828
gi|300795354|ref|NM_017841.2|	48.62	48.99	56.18	38.96	44.72	59.29	41.96	64.28	51.76	50.5289	40.68	38.87	44.12	33.7	50.52	48.11	43.15	53.24	33.5	42.8767	0.0500421	0.639385	0.848557	1.17847
gi|181336664|ref|NM_004752.3|	0.08	0.09	0.1	0.17	0.2	0.04	0.14	0.12	0.12	0.117778	0	0	0	0	0.16	0.13	0.04	0.09	0.12	0.06	0.0500634	0.405405	0.509434	1.96296
gi|223671860|ref|NM_001145252.1|	1.92	1.96	2	1.23	1.17	2.22	1.78	1.25	1.37	1.65556	2.02	1.69	1.82	2.82	1.15	2.66	1.91	3	3.87	2.32667	0.0501928	0.0543045	1.40537	0.711557
gi|225903438|ref|NM_001146160.1|	0	0	0	5.37	4.7	3.64	12.72	6.34	6.41	4.35333	0	0.72	0	0	0	0	4.4	4.19	0	1.03444	0.0501972	0.0370618	0.237621	4.20838
gi|58331190|ref|NM_001010938.1|	111.09	79.43	107.04	89.74	78.32	98.83	83.86	75.67	111.7	92.8533	76.74	85.2	38.68	76.38	59.74	106.14	94.96	79.11	57.88	74.9811	0.0502168	0.359913	0.807522	1.23836
gi|513788260|ref|NM_015330.4|	0	0	2.57	3.83	2.28	1.38	0	0.73	2.17	1.44	3.84	2.28	2.84	1.3	5.46	1.49	4.7	1.94	1.91	2.86222	0.050263	0.829455	1.98765	0.503106
gi|260099722|ref|NM_001165414.1|	3.39	3.61	8.79	16.13	7.5	5.68	1.86	13.81	10.2	7.88556	3.91	3.75	4.44	4.12	1.63	3.12	7.58	5.71	2.2	4.05111	0.0503139	0.0105326	0.513738	1.94652
gi|299473758|ref|NM_001190463.1|	2.13	2.58	0.17	4.81	0	0	7.28	3	0.31	2.25333	0	0	0	0	0	0	0	2.51	0	0.278889	0.0503672	0.00532871	0.123767	8.07968
gi|375065837|ref|NM_001193537.2|	0	1.46	2.17	2.81	1.68	0	0.54	1.38	0.91	1.21667	0.93	1.32	0	0.65	0.96	0	0	0	0	0.428889	0.0504596	0.123806	0.352511	2.83679
gi|404501452|ref|NM_001271287.1|	0	12.52	21.25	0	0.12	0.09	2.84	13.17	5.02	6.11222	8.23	0.13	23.35	12.35	18.42	19.85	23.25	11	8.43	13.89	0.0504949	0.963543	2.2725	0.440045
gi|259490349|ref|NM_007011.7|	0	0	0	0	0	0	0	0	0	0	0.55	0	0.69	0	0	0.48	0	0	0.23	0.216667	0.0505359	#DIV/0!	#DIV/0!	0
gi|540344543|ref|NM_001282454.1|	12.3	7.47	21.91	0	14.25	31.92	19.73	18.78	19.41	16.1967	0	3.8	9.77	12.92	0.98	11.25	1.92	25.81	0	7.38333	0.0505564	0.855005	0.455855	2.19368
gi|223029431|ref|NM_017585.3|	39.03	32.93	44.9	33.96	32.74	20.06	29.48	36.49	34.49	33.7867	23.03	34.81	12.74	23.32	31.14	27.24	37.06	29.03	21.91	26.6978	0.0506134	0.802534	0.790187	1.26552
gi|402794178|ref|NM_145114.2|	0.09	0.76	0.37	0.48	0.05	0.26	0.06	0.44	0.14	0.294444	1.04	5.84	2.01	0.69	0.24	0.69	0.72	1.06	2.18	1.60778	0.0506288	9.25136e-06	5.46038	0.183138
gi|544186120|ref|NM_001282690.1|	0	0	0	0	0	0	0	0	0	0	0	0	2.09	0	0	1.13	1.43	0	0.82	0.607778	0.0506527	#DIV/0!	#DIV/0!	0
gi|375493586|ref|NM_001256710.1|	0	0	0	0	2.47	1.23	0	0	0	0.411111	0	2.37	0	0.98	2.68	1.08	1.99	3.21	0.68	1.44333	0.0508817	0.42807	3.51081	0.284834
gi|169646393|ref|NM_181462.2|	6.63	2.4	2.88	2.56	0	6.24	9.45	3.41	4.11	4.18667	2.36	1.6	1.55	2.75	2.68	3.02	1.71	1.09	1.3	2.00667	0.0509449	0.000716249	0.479299	2.08638
gi|157817022|ref|NM_016507.2|	0	0.61	1.96	0	0	0	1.23	2.33	1.36	0.832222	0.59	3.68	3	0	1.18	1.39	2.21	2.04	4.49	2.06444	0.05101	0.212743	2.48064	0.403122
gi|395455086|ref|NM_004906.4|	4.84	6.24	6.13	9.81	4.98	5.83	6.24	4.69	4.62	5.93111	6.08	5.41	7.71	7.42	7.8	7.64	8.15	6.72	8.74	7.29667	0.0510172	0.245626	1.23024	0.812852
gi|31077201|ref|NM_018419.2|	16.16	14.49	17.95	29.17	10.8	13.93	2.69	7.5	15.16	14.2056	6.59	7.6	6.55	14.41	3.56	19.46	4.01	5.21	1.07	7.60667	0.0510828	0.510523	0.535471	1.86751
gi|16876434|ref|NM_054021.1|	0	0	0.08	0	0	0	0.07	0	0.07	0.0244444	0	0	0.2	0	0.13	0	0.38	0.27	0.25	0.136667	0.0510938	0.000799029	5.59091	0.178862
gi|540344540|ref|NM_178580.2|	62.9	87.35	80.5	48.05	70.57	54.64	45.3	68.05	65.87	64.8033	58.03	47.08	40.83	31.26	71.79	46.08	53.68	61.95	55.63	51.8144	0.0511869	0.677586	0.799564	1.25068
gi|62865607|ref|NM_001017398.1|	6.77	5.6	3.7	3.06	2.5	4.21	5.06	2.72	6.62	4.47111	7.88	7.23	8.45	4.46	6.13	2.61	4.16	8.66	7.91	6.38778	0.0512402	0.430732	1.42868	0.699948
gi|498917229|ref|NM_001278162.1|	0	0	0	0	0	0	0	0	0	0	0	0.89	0	0.82	0	0.37	0	1.81	0.32	0.467778	0.0514562	#DIV/0!	#DIV/0!	0
gi|283436113|ref|NM_001170585.1|	0.51	1.21	1.08	0.63	0.42	1.47	0.62	0.82	1.28	0.893333	1.02	1.03	0	0	0	0.79	0	0	1.09	0.436667	0.0514816	0.370902	0.488806	2.0458
gi|211057415|ref|NM_001136499.1|	3.03	4.44	5.9	5.27	2.46	4.76	4.98	4.54	4.2	4.39778	3.73	5.37	6.77	4.2	4.63	7.08	6.86	5.41	5.71	5.52889	0.051602	0.748035	1.2572	0.795418
gi|208973256|ref|NM_021020.2|	39.85	47.1	47.44	41.46	43.79	32.08	29.71	40.14	44.9	40.7189	24.83	26.27	44.09	37.44	33.44	38.22	40.2	36.58	27.56	34.2922	0.0516294	0.834423	0.84217	1.18741
gi|332205853|ref|NM_001206789.1|	0.08	0.19	0	0.24	0	0.03	0.13	0.05	0.09	0.09	0.07	0.15	0.09	0.21	0.23	0.16	0.81	0.25	0.53	0.277778	0.0516451	0.00706693	3.08642	0.324
gi|258679464|ref|NM_001164825.1|	0.88	1.77	1.11	0.8	3.97	1.45	1.28	3.64	1.26	1.79556	0	2.29	1.28	0	0.98	0.27	1.09	0.38	0.97	0.806667	0.0516592	0.20483	0.449257	2.2259
gi|315259108|ref|NM_001199822.1|	8.86	11.58	24.74	14.48	8.79	10.24	4.74	15.41	13.18	12.4467	13.42	6.59	5.4	5.29	10.09	6.56	3.75	13.09	4.88	7.67444	0.0516763	0.227695	0.616586	1.62183
gi|269846903|ref|NM_017615.2|	16.93	11.58	19.52	18.63	20.08	24.34	15.31	25.1	14.97	18.4956	10.17	19.76	5.51	12.83	16.8	15.66	17.34	18.15	9.31	13.9478	0.0516796	0.818995	0.754115	1.32606
gi|158341645|ref|NM_001109977.1|	0.1	0.47	0.35	0.18	0.21	0.21	0.07	0.22	0.23	0.226667	0.41	0.16	0.52	0.15	0.37	0.32	0.56	0.51	0.27	0.363333	0.0518124	0.540651	1.60294	0.623853
gi|300192935|ref|NM_002877.5|	0	0.36	0.08	0	0.34	0.52	0.07	0.36	0.18	0.212222	0.27	0.27	0.22	0.42	0.7	0.17	0.4	0.47	0.69	0.401111	0.0518675	0.943913	1.89005	0.529086
gi|544583528|ref|NM_001282856.1|	4.2	0	2.05	3.65	0	2.01	0	0	2.18	1.56556	0	0	0	0	0	0	0	0	2.24	0.248889	0.051944	0.0372052	0.158978	6.29018
gi|511772986|ref|NM_001278509.1|	0.01	0.75	1.48	0.98	1.41	3.08	0.01	3.03	2.33	1.45333	0.02	0.05	0.83	0.02	1.19	1.23	1.28	0	0	0.513333	0.052013	0.0803153	0.353211	2.83117
gi|297206866|ref|NM_016032.3|	37.3	20.63	35.69	47.01	30.39	44.08	24.23	29.66	20.47	32.1622	18.01	40.78	14.6	15.74	23.83	27.1	31.06	17.29	19.71	23.1244	0.0521478	0.751792	0.718994	1.39083
gi|22209003|ref|NM_022135.2|	0.98	1.18	1.27	0.99	1.51	1.92	1.26	1.14	1.55	1.31111	1.3	0.15	0.73	1.27	1.15	1.27	0.98	1.12	0.81	0.975556	0.0521505	0.577142	0.744068	1.34396
gi|161484630|ref|NM_005599.3|	0.85	0	1.29	0	1.25	0.88	1.14	1.85	1.14	0.933333	0	0	0	0	0.98	1.15	0.95	0	0.38	0.384444	0.0522124	0.60961	0.411905	2.42775
gi|224586776|ref|NM_017818.3|	19.36	23.4	24.44	19.48	18.16	18.6	16.59	23.29	21.61	20.5478	17.2	17.08	15.13	17.35	21.82	18.66	14.84	17.84	21.77	17.9656	0.0522482	0.796048	0.874331	1.14373
gi|351721295|ref|NM_001248000.1|	0	0	0	0	0	0	0	0	0	0	3.08	0	5.96	0	0	2.01	0	1.33	1.23	1.51222	0.0522914	#DIV/0!	#DIV/0!	0
gi|132566679|ref|NM_001082959.1|	55.38	52.52	50	50.78	45.64	28.78	41.85	41.28	43.46	45.5211	44.3	29.27	45.46	40.7	35.82	31.38	45.11	41.21	32.04	38.3656	0.0523531	0.532018	0.842808	1.18651
gi|293597520|ref|NM_001177315.1|	0	0	0	1.32	1.05	0	2.44	0	1.23	0.671111	0	0	0	0	0	0	0	0	0	0	0.0523655	#DIV/0!	0	#DIV/0!
gi|289547689|ref|NM_025189.3|	0.01	2.04	2.83	2.69	1.26	1.74	2.52	0	0	1.45444	0.01	0.03	0	0.03	0.86	0	2.69	0	0.03	0.405556	0.0524115	0.44855	0.278839	3.5863
gi|387942369|ref|NM_014869.5|	89.94	105.96	98.31	69.7	105.33	93.04	92.81	114.13	92.97	95.7989	77.18	88.86	57.66	104	95.66	78.99	88.97	85.03	50.41	80.7511	0.0524389	0.395452	0.842923	1.18635
gi|297747272|ref|NM_007088.3|	1.47	0	1.06	0	0	0.65	1.88	0	0	0.562222	0	0	0	0	0	0	0	0	0	0	0.0524636	#DIV/0!	0	#DIV/0!
gi|167003274|ref|NM_001029886.2|	0.18	0	0.46	0	0	0	0	0	0	0.0711111	0.47	0	0	0.46	0.37	0.41	0.38	0	0.19	0.253333	0.0524756	0.462257	3.5625	0.280702
gi|224809409|ref|NM_001145721.1|	5.64	0	2.59	3.67	4.69	7.05	2.1	15.55	3.48	4.97444	0	0	4.55	0	0	0	1.28	6.33	0	1.35111	0.0525628	0.0980228	0.27161	3.68174
gi|319996651|ref|NM_001201477.1|	3.54	0	8.46	9.03	3.21	0	15.95	11.17	7.27	6.51444	0	2.72	0	0	3.79	0.18	1.91	4.66	7.15	2.26778	0.0525712	0.0528655	0.348115	2.87261
gi|359465571|ref|NM_001253823.1|	4.46	2.02	4.75	6.02	6.59	2.21	4.71	2.66	2.86	4.03111	1.93	0	2.77	1.95	3.2	4.77	3.82	2.52	1.74	2.52222	0.0526402	0.583171	0.625689	1.59824
gi|387912565|ref|NM_004899.4|	11.21	10.67	11.74	10.88	14.93	6.3	7.58	13.31	12.62	11.0267	2.76	7.27	3.59	6.66	8.73	7.96	13.59	13.03	6.94	7.83667	0.0527761	0.401988	0.710701	1.40706
gi|149944458|ref|NM_181655.2|	6.34	4.54	8.52	8.15	6.03	10.57	8.5	4.7	4.99	6.92667	4.43	5.03	3.89	5.03	5.54	5.71	5.59	7.51	4.44	5.24111	0.0528332	0.0658327	0.756657	1.3216
gi|133778973|ref|NM_032136.4|	0	0	0	0	0.09	0.03	0.12	0.03	0.07	0.0377778	0	0.09	0	0	0.2	0.11	0.2	0.22	0.27	0.121111	0.0528347	0.0269311	3.20588	0.311927
gi|259013538|ref|NM_004417.3|	60.69	64.87	80.99	167.61	81.88	74.1	303.46	81.5	50.69	107.31	25.8	23.72	29.06	51.82	60.15	63.59	42.55	38.79	74.13	45.5122	0.0528569	0.000306152	0.424119	2.35783
gi|110349743|ref|NM_001042519.1|	1.76	0	1.63	4.59	1.43	4.14	1.59	1.61	0.94	1.96556	0	2.58	0	0	0.51	0.76	1.28	0.42	1.29	0.76	0.0529166	0.142795	0.386659	2.58626
gi|165377208|ref|NM_001113528.1|	2.85	0.62	1.42	2.63	0.91	5.27	4.72	4.53	3.41	2.92889	2.4	5.36	4.41	3.67	4.17	4.9	5.53	7.27	2.84	4.50556	0.0529865	0.702863	1.53832	0.650062
gi|68800127|ref|NM_001025203.1|	37.96	54.09	32.04	37.04	43.5	33.48	44.84	28.84	24.38	37.3522	61.32	29.1	99.37	79.49	49.05	39.44	31.58	41.28	75.02	56.1833	0.0531147	0.0118658	1.50415	0.664827
gi|77628150|ref|NM_001034025.1|	34.8	22.52	12.86	24.84	24.81	19.95	27.85	21.93	12.4	22.44	40.77	32.54	29.37	34.29	30.96	30.7	17.32	15.69	44.88	30.7244	0.0531256	0.403777	1.36918	0.730363
gi|313661479|ref|NM_145725.2|	0	0	0	0	0	2.06	0	0.84	0	0.322222	0	3.28	7.28	0	0	0	4.25	2.21	3.49	2.27889	0.0532542	0.00153303	7.07241	0.141394
gi|142366514|ref|NM_017908.2|	19.93	19.19	16.97	18.04	14.14	13.49	12.32	13.52	13.98	15.7311	16.57	12.9	9.11	12.68	13.96	18.27	10.53	10.51	11.29	12.8689	0.0532561	0.86879	0.818053	1.22241
gi|94536808|ref|NM_001040425.1|	2.93	6.63	1.7	0	4.01	1.74	6.62	4.29	0	3.10222	4.51	3.14	6.5	5.22	7.73	6	2.13	4.44	9.03	5.41111	0.0532825	0.696632	1.74427	0.573306
gi|22907059|ref|NM_018242.2|	3.38	3.45	6.68	5.8	5.6	3.69	4.55	5.99	3.64	4.75333	3.94	2.68	4.57	2.6	3.69	5.98	3.07	3.36	1.76	3.51667	0.0532878	0.929743	0.739832	1.35166
gi|296011006|ref|NM_012431.2|	0.42	1.13	1.61	0.63	0.75	1.52	3.37	1.59	1.06	1.34222	0.37	0.39	0	0.32	0.58	0.48	1.32	1.11	1.18	0.638889	0.0533246	0.0824255	0.475993	2.10087
gi|315075332|ref|NM_006512.3|	0	0.68	0.36	0	0	0	0.86	0.15	0.15	0.244444	0	0	0	0	0	0	0	0	0	0	0.0533294	#DIV/0!	0	#DIV/0!
gi|324072824|ref|NM_001204353.1|	0.2	0	16.33	0	1.5	15.58	8.46	9.57	0.34	5.77556	0	0	0	0	0	0	1.3	3.1	0.89	0.587778	0.053338	1.98606e-05	0.10177	9.82609
gi|221316756|ref|NM_001144058.1|	8.56	6.89	3.6	9.5	5.37	9.43	8.81	1.94	0	6.01111	14.46	7.93	12.27	8.01	3.34	11.97	8.46	6.98	11.04	9.38444	0.0535387	0.916528	1.56118	0.64054
gi|115511034|ref|NM_007238.4|	7.27	10.66	11.99	6.01	9.44	4.86	7	9.8	6.04	8.11889	7.48	6.94	7.31	2.02	5.6	6.69	6.25	4.92	7.07	6.03111	0.0535809	0.344967	0.742849	1.34617
gi|134152711|ref|NM_031421.2|	2.06	2.08	2.58	2.66	2.74	2.8	3.47	2.17	1.8	2.48444	2.91	2.98	5.55	4.98	2.64	3.69	1.75	2.99	3.21	3.41111	0.0536048	0.0291644	1.37299	0.728339
gi|209529728|ref|NM_001135863.1|	0	0	0	3.99	0	4.28	0	3.31	4.64	1.80222	0	0	0	0	1.41	0	0	0	0	0.156667	0.0536405	0.00025749	0.0869297	11.5035
gi|217272842|ref|NM_014216.4|	169.79	111.72	222.31	154.79	89.82	75.89	98.67	95.47	156.01	130.497	90.26	132.8	58.32	72.97	47.4	103.32	110.93	59.29	133.34	89.8478	0.0536893	0.285181	0.688506	1.45242
gi|71979669|ref|NM_001048.3|	299.27	283.32	285.85	163.34	222.05	189.47	379.85	203.65	223.84	250.071	87.76	133.45	288.17	83.84	203.29	118.16	291.05	225.31	166.89	177.547	0.0537022	0.656354	0.709985	1.40848
gi|256219591|ref|NM_001467.5|	3.28	6.79	2.11	0	0	0	1.99	0	3.57	1.97111	0	4.6	2.67	4.23	2.98	9.49	3.47	5.61	7.23	4.47556	0.05373	0.63957	2.27057	0.440417
gi|256355129|ref|NM_001164182.1|	0.88	2.1	0	1.36	0	1.15	0	0	0.91	0.711111	0	0	0	1.01	0	0	0	0	0	0.112222	0.0537659	0.0330633	0.157812	6.33663
gi|194353965|ref|NM_001370.1|	0.73	0.72	0.82	0.5	0.74	1.25	1.01	1.02	1.01	0.866667	0.5	2.22	1.53	0.93	0.8	1.07	1.26	1.4	1.92	1.29222	0.0539262	0.0217024	1.49103	0.670679
gi|318037607|ref|NM_001005377.2|	1.5	2.91	0	3.68	0	2.13	0.56	0	1.81	1.39889	1.64	0	0	0	0	1.26	0	0	0	0.322222	0.0540627	0.0504272	0.230342	4.34138
gi|115430253|ref|NM_003145.3|	154.27	113.68	152.97	120.46	129.54	146.95	117.32	155.3	154.52	138.334	104.28	107.07	104.18	97.1	117.11	111.02	127.09	163.25	140.55	119.072	0.054078	0.629236	0.860756	1.16177
gi|153945827|ref|NM_001037324.2|	10.63	19.98	18.94	17.67	13.07	11.23	12.06	12.93	20.28	15.1989	11.24	2.37	8.35	10	0.01	22.47	11.91	12.94	9.74	9.89222	0.0542431	0.191039	0.650852	1.53645
gi|323098336|ref|NM_001204055.1|	0.24	0	0.92	1.09	0	0.27	0.92	0	0	0.382222	0	0	0	0	0	0	0	0.3	0	0.0333333	0.054284	0.000257879	0.0872093	11.4667
gi|197276612|ref|NM_016827.2|	0	0	1.09	2.42	0	0	0	0	0	0.39	0	0	4.37	4.19	6.1	0.78	0	1.63	2.14	2.13444	0.0543603	0.01154	5.47293	0.182717
gi|335057563|ref|NM_018963.4|	0	0.31	0	0	0.2	0.34	0	0.01	0	0.0955556	0.09	0.49	0.54	0.15	0.61	1	0	0	0.34	0.357778	0.0544996	0.0297491	3.74419	0.267081
gi|62899058|ref|NM_001013632.2|	0.07	0	0.55	0.32	0.58	0	0.26	0.07	0	0.205556	0	0	0	0	0	0.17	0	0.08	0	0.0277778	0.05453	0.000821191	0.135135	7.4
gi|153251793|ref|NM_152563.2|	1.42	3.35	1.02	1.62	3.36	2.55	0.45	4.05	2.04	2.20667	0	2.34	2.61	1.25	0.15	1.4	0.81	1.17	0.77	1.16667	0.0545665	0.391799	0.528701	1.89143
gi|42490757|ref|NM_001789.2|	0	0	0	0	0	0	0.58	0	0	0.0644444	0	0	0.8	0.56	0	0	0.33	0.84	0.78	0.367778	0.0546546	0.0726644	5.7069	0.175227
gi|322303717|ref|NM_001203250.1|	0.85	0	0	1.12	1.26	0	0	0.98	0.22	0.492222	0.53	0.88	0.78	1	0.72	2.04	0.93	1.19	0.74	0.978889	0.0547212	0.552208	1.98871	0.502838
gi|84105267|ref|NM_006896.3|	0.05	0	0.12	0	0	0	0	0.05	0.1	0.0355556	0	0	0	0	0	0	0	0	0	0	0.0547939	#DIV/0!	0	#DIV/0!
gi|19923532|ref|NM_018425.2|	39.36	44.63	51.21	34.53	46.28	38.83	29.07	49.46	41.68	41.6722	37.26	26.44	37.64	37.76	40.76	37.16	41.25	34.72	23.98	35.2189	0.0548369	0.651394	0.845141	1.18324
gi|334724431|ref|NM_001242384.1|	0	0	0	0	0	0	0	0	0	0	0.38	0	1.32	0	0.45	0	0.58	0.2	0	0.325556	0.0548508	#DIV/0!	#DIV/0!	0
gi|523525264|ref|NM_006478.4|	122.23	82.92	107.17	83.95	68.62	66.35	73.45	60.15	79.37	82.69	85.6	45.31	54.2	98.97	48.28	50.61	72.37	61.73	58.24	63.9233	0.0548842	0.792842	0.773048	1.29358
gi|386642902|ref|NM_006712.4|	51.53	82.49	73.08	47.63	72.57	38.55	30.63	65.26	82.08	60.4244	80.99	48.91	11.95	0	57.61	17.69	61.26	40.12	18.57	37.4556	0.0549116	0.344789	0.619874	1.61323
gi|209862803|ref|NM_003673.3|	6.21	9.75	4.49	7.86	6.49	8.59	14.47	3.62	8.12	7.73333	11.58	5.17	12.93	11.25	6.91	8.97	11.69	19.26	22.81	12.2856	0.0549364	0.131239	1.58865	0.629465
gi|289547720|ref|NM_001172679.1|	4.08	2.99	5.5	5.32	5.03	3.62	1.97	4.51	3.59	4.06778	4.96	5.44	5.61	4.22	2.9	5.5	6.22	5.62	5.66	5.12556	0.0549714	0.687944	1.26004	0.793627
gi|209529740|ref|NM_000231.2|	1.37	3.29	3.82	3.71	4.42	1.56	2.19	5.65	2.93	3.21556	1.6	2.31	1.65	1.84	1.73	4.56	2.09	1.32	1.11	2.02333	0.0550199	0.405585	0.629233	1.58924
gi|206725545|ref|NM_181342.2|	0	0	1.64	0.99	1.07	0.73	2.12	0	1.28	0.87	0	0	1.14	0	0	1.01	0	0.01	0	0.24	0.0550627	0.199633	0.275862	3.625
gi|527498305|ref|NM_007000.3|	0.14	0.3	0.28	0.65	0.35	0	0	0.45	0	0.241111	0	0	0	0.37	0.15	0	0	0	0	0.0577778	0.0551423	0.121396	0.239631	4.17308
gi|146133847|ref|NM_001038640.2|	0.07	0.21	0.24	0.19	0	0	0.17	0.16	0	0.115556	0	0	0	0	0	0.05	0.18	0	0.08	0.0344444	0.0552841	0.213611	0.298077	3.35484
gi|224586814|ref|NM_001145666.1|	0.22	0.45	1.51	0.53	0.53	0.55	0.27	0.37	0.18	0.512222	0.44	0.19	0	0.02	0.24	0	0.06	0.65	0.11	0.19	0.0553823	0.12186	0.370933	2.69591
gi|312222758|ref|NM_001198962.1|	0	0	0	0	0	0	0	0	0	0	1.33	0	0	2.37	1.49	0	0.75	0	0	0.66	0.0553846	#DIV/0!	#DIV/0!	0
gi|237681120|ref|NM_007297.3|	0.03	0.54	0.7	0.33	0.41	0.79	0	0	0.51	0.367778	0.33	0.21	0.09	0	0.43	0	0	0.08	0	0.126667	0.0554488	0.0960185	0.344411	2.90351
gi|281427276|ref|NM_033379.4|	0.26	0.25	0	0	0.42	0.68	0.44	0.6	0	0.294444	0.41	0	0.17	0.13	0	0.07	0	0	0	0.0866667	0.0555527	0.0895395	0.29434	3.39744
gi|59709435|ref|NM_207381.2|	12.99	14.74	11.24	10.5	11.7	15.05	15.31	12.76	14.03	13.1467	18.16	16.86	14.42	16.26	17.6	9.47	16.54	25.18	13.34	16.4256	0.0555626	0.0221012	1.24941	0.800379
gi|332801036|ref|NM_001206985.1|	6.56	0	7.67	5.66	8.6	5.54	4.93	8.54	7.44	6.10444	1.72	8.81	0	0	1.63	7.59	4.17	2.95	2.8	3.29667	0.0556341	0.659404	0.540044	1.8517
gi|282398122|ref|NM_001170719.1|	0.48	2.4	1.74	0	0	1.62	0	0.49	0.51	0.804444	2.17	1.14	3.17	2.58	0	1.68	0.92	1.14	4.17	1.88556	0.0556826	0.323937	2.34392	0.426635
gi|21359919|ref|NM_017578.2|	0	0	0.25	0	0	0.27	0.2	0.47	0.22	0.156667	0	0.23	0.36	0.21	0.48	0.21	0.76	0.35	0.55	0.35	0.0558341	0.426751	2.23404	0.447619
gi|440918694|ref|NM_001272075.1|	0	1.2	0	0	1.33	0	0	0	0	0.281111	0	3.78	2.29	1.12	2.25	0	1.37	0.77	0	1.28667	0.0560083	0.0284534	4.57708	0.21848
gi|189083777|ref|NM_001127665.1|	4.52	3.94	0.79	2.79	0	4.78	4.3	2.97	3.39	3.05333	3.5	5.37	2.16	1.82	6.16	3.94	6.85	7.31	9.96	5.23	0.0560114	0.210941	1.71288	0.583811
gi|310832429|ref|NM_174926.2|	0.1	0	0.7	0.99	0	0.77	0.44	0.38	0.06	0.382222	0	0.38	0	0	0	0.1	0	0.26	0.14	0.0977778	0.0560913	0.0120858	0.255814	3.90909
gi|334848132|ref|NM_001242414.1|	0	0	5.3	0	0	7.46	0	6.86	4.45	2.67444	0	0	0	0	0	0	1.94	0	0	0.215556	0.0562182	0.00012436	0.0805983	12.4072
gi|189163519|ref|NM_133433.3|	2.16	2.72	2.31	3.45	2.36	3.88	2.02	3.35	1.97	2.69111	2.58	4.84	5.3	3.13	3.47	2.41	4.04	2.41	3.93	3.56778	0.0562241	0.273445	1.32576	0.754282
gi|282395055|ref|NM_001122834.2|	0	0	0.67	0	1.73	0	0	0.72	1.41	0.503333	0	0	0	0	0	0	0	0	0	0	0.0563012	#DIV/0!	0	#DIV/0!
gi|281604137|ref|NM_001170544.1|	17.81	15.1	20.92	25.54	32.28	14.67	29.51	24.59	25.3	22.8578	11.3	20.29	27.61	7.17	19.82	14.39	24.51	9.08	13.75	16.4356	0.0563162	0.727859	0.719036	1.39075
gi|158420732|ref|NM_005852.3|	17.25	14.32	20.87	9.57	19.01	21.44	28.28	29.12	25.36	20.58	12.21	15.14	19.92	9.02	16.36	8.74	17.51	24.22	10.93	14.8944	0.0563788	0.565527	0.723734	1.38172
gi|44829053|ref|NM_001950.3|	48.67	49.97	53.07	47.28	44.79	40.75	27.93	45.12	42.17	44.4167	45.26	35.19	39.57	32.73	35.47	43.43	45.24	36.46	29.15	38.0556	0.0564198	0.506161	0.856785	1.16715
gi|545688924|ref|NM_001282982.1|	6.83	0	3.55	6.26	2.31	3.43	7.87	2.07	5.02	4.14889	3.06	5.89	8.01	6.07	3.02	7.05	10.77	7.06	8.31	6.58222	0.0565323	0.930744	1.5865	0.630317
gi|39780551|ref|NM_018052.3|	47.79	52.47	46.91	31.23	43.44	39.9	37.36	41.2	43.1	42.6	44.06	29.8	36.2	36.97	37.58	26.96	40.04	46.31	29.19	36.3456	0.0565774	0.847607	0.853182	1.17208
gi|56847615|ref|NM_001007537.1|	0	0.61	0	0	0	0.42	0.22	0	0	0.138889	0.51	0.57	0.63	0.06	0.38	0	0.73	0.78	0	0.406667	0.0566167	0.402862	2.928	0.34153
gi|383792153|ref|NM_001257376.1|	0	0	11.7	14.17	0	8.09	5.09	16.02	7.74	6.97889	0	0	2.34	0	0	0	2.27	7.28	7.1	2.11	0.0566224	0.0600758	0.30234	3.30753
gi|167466232|ref|NM_001012418.3|	0.6	1.13	2.01	1.4	2.24	1.33	1.43	2.26	1.56	1.55111	0.86	1.33	1.44	0.57	0.78	1.32	1.23	1.3	1.22	1.11667	0.0566745	0.116224	0.719914	1.38905
gi|39653316|ref|NM_018039.2|	1.57	1.59	1.12	1.36	1.61	1.25	0.98	1.28	1.35	1.34556	1.19	1.6	0.8	0.62	0.51	1.33	1.47	1.1	0.51	1.01444	0.0567003	0.0825244	0.753922	1.3264
gi|325053637|ref|NM_004748.4|	0	1.63	2.14	4.45	2.77	1.6	0	2.9	1.84	1.92556	0	0	0	0.95	0	0.82	1.81	2.03	1.49	0.788889	0.0567032	0.165597	0.409694	2.44085
gi|189339192|ref|NM_057157.2|	0.26	0	0	0	0.75	0	1.48	1.07	0	0.395556	0	1.63	0.69	1.66	0	0.81	2.05	1.06	1.34	1.02667	0.0567051	0.502622	2.59551	0.385281
gi|51093858|ref|NM_001003406.1|	12.99	18.3	20.17	15.13	17.56	11.76	13.73	22.3	13.83	16.1967	13.23	12.16	13.7	13.63	13.18	16.13	13.62	13.71	12.01	13.4856	0.0567394	0.00525727	0.832613	1.20104
gi|346223460|ref|NM_001206488.2|	0	0	0	0	0	0	0	0	0	0	0	0	0	0	0	2.36	1.19	0.87	1.2	0.624444	0.0567763	#DIV/0!	#DIV/0!	0
gi|260898774|ref|NM_001039375.2|	3.23	0	3.27	3.44	5.99	5.14	4.87	5.08	1	3.55778	8.31	1.57	10.95	5.54	8.62	9.21	3.97	4.6	2.87	6.18222	0.0569541	0.200445	1.73766	0.575485
gi|443928955|ref|NM_001276312.1|	1.1	2.5	0.76	1.66	2.21	0.89	1.99	0.6	0.76	1.38556	1.55	4.47	4.33	4.8	2.93	2.96	0.7	0	2.48	2.69111	0.057201	0.0248285	1.94226	0.514864
gi|444299623|ref|NM_001276319.1|	1.1	2.5	0.76	1.66	2.21	0.89	1.99	0.6	0.76	1.38556	1.55	4.47	4.33	4.8	2.93	2.96	0.7	0	2.48	2.69111	0.057201	0.0248285	1.94226	0.514864
gi|283046668|ref|NM_032889.4|	34.7	25.05	33.82	29.06	25.15	32.71	20.68	30.24	24.17	28.3978	27.6	18.16	21.39	23.23	24.72	21.19	26.79	31.94	20.72	23.9711	0.0572788	0.703697	0.844119	1.18467
gi|544346336|ref|NM_001282785.1|	1.29	5.65	3.26	3.45	3.64	2	1.98	4.73	2.77	3.19667	2.37	0	1.69	1.56	3.53	2.52	1.74	3.39	1	1.97778	0.0576333	0.560522	0.6187	1.61629
gi|215820615|ref|NM_006101.2|	0	0	0	0	0	0.04	0.1	0.09	0.09	0.0355556	0.22	0	0	0.11	0.09	0	0.3	0.14	0.22	0.12	0.0576582	0.0213098	3.375	0.296296
gi|223941838|ref|NM_001145364.1|	10.57	10.06	11.53	16.54	13	10.1	19.38	4.31	8.69	11.5756	12.29	6.27	7.23	3.37	4.55	9.41	8.31	10.79	9.33	7.95	0.0577738	0.259221	0.686792	1.45604
gi|371502115|ref|NM_001126112.2|	0	0	0	0	1.1	0	0.2	0	0	0.144444	2.63	0.55	0	1.97	0.99	0.61	0	0	0.87	0.846667	0.0577763	0.0169068	5.86154	0.170604
gi|454521556|ref|NM_001276761.1|	0	0	0	0	1.1	0	0.2	0	0	0.144444	2.63	0.55	0	1.97	0.99	0.61	0	0	0.87	0.846667	0.0577763	0.0169068	5.86154	0.170604
gi|319065829|ref|NM_001077470.2|	0.14	0	0	0.46	0	0.22	0	0	0.1	0.102222	0.87	0.85	0	0	1.58	1.29	0.46	0	0	0.561111	0.0578051	0.000826822	5.48913	0.182178
gi|210147587|ref|NM_023002.2|	122.73	192.62	252.93	122.43	227.14	130.91	31.47	194.2	135.11	156.616	160.01	53.63	137.2	104.89	161	160.23	20.85	30.72	10.97	93.2778	0.0578359	0.906262	0.595584	1.67902
gi|536289440|ref|NM_021806.3|	49.12	34.07	64.02	54.53	36.39	22.56	0	42.25	24.1	36.3378	32.69	26.71	4.85	11.91	28.41	20.25	19.14	28.47	20.45	21.4311	0.0578547	0.0415177	0.589775	1.69556
gi|38348201|ref|NM_198443.1|	4.56	4.36	3.51	4.79	3.07	3.98	4.58	3.15	3.63	3.95889	5.61	3.4	3.54	7.04	3.5	6.67	6.89	3.64	6.92	5.24556	0.0578758	0.0136392	1.32501	0.754713
gi|254540176|ref|NM_018359.3|	23.57	16.23	30.15	24.45	30.03	24.92	24.64	32.92	25.27	25.7978	12.49	21.21	20.45	18.85	28.86	21.73	24.18	24.52	19.16	21.2722	0.0579341	0.855912	0.824576	1.21274
gi|19557655|ref|NM_003513.2|	0.21	0.5	0.27	0	0	0.23	0.25	0	0	0.162222	0	0	0	0	0	0.24	0	0	0	0.0266667	0.0579957	0.0398539	0.164384	6.08333
gi|51921276|ref|NM_001004134.1|	0	0.47	0	0	0	0.32	0	0.2	0.32	0.145556	1.29	0.27	1.31	0.5	0	0.45	0.1	0.34	0.31	0.507778	0.058014	0.0152779	3.48855	0.286652
gi|359751461|ref|NM_001253875.1|	7.31	5.88	10.2	16.29	0	17.24	14.7	12.26	9.35	10.3589	0	6.05	0	7.98	11.03	0	4.96	11.03	8.27	5.48	0.0580488	0.605516	0.529014	1.89031
gi|260593714|ref|NM_033050.4|	0	0	0.07	0	0.15	0	0.07	0	0.06	0.0388889	0	0	0	0	0	0	0	0	0	0	0.0580555	#DIV/0!	0	#DIV/0!
gi|145309308|ref|NM_001039590.2|	2.11	0.76	2.73	0	0	1.48	1.03	2.47	1.22	1.31111	0.67	2.05	2.53	1.27	2.28	3.47	3.48	3.38	1.43	2.28444	0.0580885	0.911415	1.74237	0.57393
gi|219842238|ref|NM_003612.3|	22.13	25.94	82.12	14.52	20.64	8.42	0	64.02	45.93	31.5244	0.23	21.98	15.82	6.18	19.84	1.22	17.71	2.47	14.78	11.1367	0.0580944	0.00383521	0.353271	2.83069
gi|110227627|ref|NM_006359.2|	11.2	24.52	9.11	0	30.92	7.36	3.29	9.81	20.65	12.9844	13.07	22.3	41.26	8.78	21.58	30.37	24.91	13.77	28.65	22.7433	0.0581878	0.967121	1.75158	0.570912
gi|333944036|ref|NM_130844.2|	2.28	2.02	0.52	0.06	2.18	0.99	0.71	0.13	0.17	1.00667	1.87	3.38	1.02	4.28	2.34	1.77	0.58	1.19	1.77	2.02222	0.0582085	0.503122	2.00883	0.497802
gi|38016921|ref|NM_198202.1|	6.56	24.45	11.62	0	7.34	9.34	3.22	10.85	5.36	8.74889	35.03	5.97	22.08	26.77	27.37	14.9	11.93	8.33	5.35	17.5256	0.0582128	0.242622	2.00318	0.499208
gi|85068544|ref|NM_004178.4|	8.79	16.5	8.98	12.33	0	14.62	10.06	13.88	10.06	10.58	9.86	1.32	0	7.92	7.03	5.67	4.79	14.75	3.72	6.11778	0.0582351	0.855761	0.57824	1.72939
gi|56549684|ref|NM_014170.2|	2.69	2.01	7.63	6.07	4.89	7.69	4.62	6.39	8.04	5.55889	4.61	0	0	4.86	6.07	4.21	4.25	5.22	1.38	3.4	0.0583693	0.877797	0.611633	1.63497
gi|125988410|ref|NM_152517.2|	1.08	0.65	1.36	3.51	1.26	2.01	0.66	1.85	1.36	1.52667	0.33	0.63	1.38	0.86	0.97	0.96	1.46	0.74	0.33	0.851111	0.0583773	0.0403413	0.557496	1.79373
gi|239735517|ref|NM_001130161.2|	1.85	2.47	2.52	3.81	2.5	1.98	2.47	1.37	2.7	2.40778	2.65	0.82	0.71	2.81	0.94	2.01	1.34	2.54	1.26	1.67556	0.0585078	0.561443	0.695893	1.437
gi|302393557|ref|NM_001100407.2|	0	4.69	1.67	0	7.31	0	0	1.46	1.69	1.86889	0	0	0	0	0	0	0	0	0	0	0.0586355	#DIV/0!	0	#DIV/0!
gi|193082979|ref|NM_138466.1|	3.21	2.12	1.86	2.31	2.87	1.38	2	1.65	3.5	2.32222	1.85	1.44	0.62	2.55	1.27	2.75	1.33	2.02	0.79	1.62444	0.0586467	0.971842	0.699522	1.42955
gi|322506092|ref|NM_001203246.1|	0.19	0	1.67	3.2	2.03	0.99	0.79	3.14	0.75	1.41778	0	0	1.45	0.43	0.44	0	0.7	1.04	0.58	0.515556	0.0586967	0.0255172	0.363636	2.75
gi|189163491|ref|NM_030660.4|	0.62	0	0	0	0	1.32	1.25	0	0.5	0.41	0	0	0	0	0	0	0	0.05	0	0.00555556	0.058737	4.89614e-11	0.0135501	73.8
gi|182515229|ref|NM_020128.2|	0.24	0.59	0.26	0	0.57	0.43	0	0.61	1.08	0.42	0.68	0.98	0.2	0.32	1.18	0.94	1.02	0.74	0.61	0.741111	0.0587578	0.907506	1.76455	0.566717
gi|356460970|ref|NM_021177.4|	50.58	48.02	41.53	46.02	53.98	49.1	41.5	43.73	39.46	45.9911	42.82	35.56	33.56	44.19	50.96	39.58	33.63	38.77	47.22	40.6989	0.0588242	0.525927	0.884929	1.13003
gi|461496467|ref|NM_001815.3|	0	0	0	0	0	0	0	0	0	0	0	0	0.27	0.21	0	0.09	0	0.36	0	0.103333	0.0588391	#DIV/0!	#DIV/0!	0
gi|359465589|ref|NM_001253830.1|	0	0	0.03	2.41	0	0	0	0	0	0.271111	0	2.73	0	1.37	1.55	1.94	0	1.94	0.78	1.14556	0.0588428	0.540704	4.22541	0.236663
gi|270288776|ref|NM_004547.5|	457.11	196.28	430.19	379.35	217.53	386.59	325.47	398.1	431.87	358.054	218.02	331.81	132.52	201.22	263.89	377.42	285.22	374.49	279.69	273.809	0.0588986	0.695837	0.764713	1.30768
gi|223555920|ref|NM_001145152.1|	2.66	0	2.92	0	0	1.93	1.18	0	1.96	1.18333	0	0	0	0	0	0	1.19	0.16	0.97	0.257778	0.0592967	0.0143459	0.21784	4.59052
gi|153281201|ref|NM_001099456.2|	7.84	2.59	3.47	2.03	3.38	5.03	2.83	1.87	10.1	4.34889	2.38	3.28	1.2	1.86	1.7	0.62	2.95	2.67	3.34	2.22222	0.059297	0.00542555	0.510986	1.957
gi|55953071|ref|NM_001007269.1|	6.98	5.08	7.29	5.45	6.03	3.79	7.44	6.36	11.69	6.67889	6.64	0	1.1	5.58	5.72	4.32	1.41	9.68	1.93	4.04222	0.0593127	0.329662	0.605224	1.65228
gi|61744446|ref|NM_015837.2|	0.2	0	0.13	0.45	0	0.22	0.36	0	0	0.151111	0	0	0	0	0	0	0	0.11	0.11	0.0244444	0.0594423	0.00184761	0.161765	6.18182
gi|66933004|ref|NM_001024649.1|	32.4	9.71	76.03	9.35	26.91	94.13	53.07	51.2	44.87	44.1856	7.23	25.41	15.72	0	5.16	11.41	15.59	78.88	13.02	19.1578	0.059575	0.604388	0.433576	2.3064
gi|96975022|ref|NM_182703.3|	7.59	8.54	8.79	11.27	7.03	9.56	10.82	6.56	6.72	8.54222	10.6	7.42	12.98	12.29	6.6	11.21	11.72	14.26	8.85	10.6589	0.0596314	0.29116	1.24779	0.801418
gi|145701004|ref|NM_199350.3|	2.81	1.48	0.87	1.01	0.75	1.42	1.36	0.76	1.16	1.29111	1.19	1.1	0	0.84	0.71	0.98	0.89	0.64	0.78	0.792222	0.059669	0.1066	0.613597	1.62973
gi|195947396|ref|NM_007318.2|	12.48	8.54	5.96	25.14	16.88	18.14	14.22	13.72	9.72	13.8667	0	6.72	6.12	3.12	16.74	10.83	10.56	8.15	14.85	8.56556	0.0597896	0.838452	0.617708	1.61889
gi|379698840|ref|NM_024661.4|	1	8.32	0	2.46	0	0	2.64	0	3.28	1.96667	0	1.85	4.69	13.7	10.83	7.66	3.21	3.61	4.1	5.51667	0.0598462	0.194006	2.80508	0.356495
gi|223005858|ref|NM_145647.3|	1.67	2.08	3.06	2.27	1.21	3.94	1.38	1.71	2.33	2.18333	2.51	3.45	2.5	2.9	2.77	3.69	3.25	5.89	1.65	3.17889	0.0598541	0.393969	1.45598	0.686823
gi|46370061|ref|NM_207033.1|	1.73	0	1.47	0	0.68	1.08	0	0	2.61	0.841111	0	0	1.11	0	0	0	0	0	0	0.123333	0.0599529	0.0150607	0.146631	6.81982
gi|194733758|ref|NM_001130701.1|	0.1	0.62	0	3.76	0	4.04	3.22	0.93	0	1.40778	0	0	0	0	0	1.13	0	0	0	0.125556	0.0599813	0.000250841	0.0891871	11.2124
gi|291490691|ref|NM_032034.3|	2.17	0.56	2.11	1.82	1.32	0	2.83	0	0.84	1.29444	0	1.38	1.06	0	0	0.95	0.37	0.76	0	0.502222	0.0600678	0.100055	0.387983	2.57743
gi|304766522|ref|NM_020314.5|	34.86	36.24	44.59	37.75	40.4	45.9	30.93	42.33	35.37	38.7078	33.54	34.78	38.01	30.42	37.23	27.57	42.22	34.97	27	33.9711	0.0601256	0.982069	0.87763	1.13943
gi|59859879|ref|NM_001012270.1|	0	0.26	0.37	0	0.29	0	0	0.22	0	0.126667	0.09	0.2	0.36	0.37	0	0.29	0.26	0.41	0.64	0.291111	0.0602731	0.604647	2.29825	0.435115
gi|226693356|ref|NM_001159322.1|	18.96	31.06	0	9.9	5.3	16.53	9.03	2.16	0	10.3267	17.02	11.79	15.36	26.18	26.8	14.51	11.72	24.31	18.76	18.4944	0.0602734	0.137865	1.79094	0.558366
gi|225543115|ref|NM_001145945.1|	0	0.68	1.29	3.83	0	3.94	3.01	0.23	0.76	1.52667	0	0	0	0	0.47	0.03	0	0.29	1.94	0.303333	0.0602984	0.015886	0.19869	5.03297
gi|343780853|ref|NM_001243510.1|	0	0	0	2.48	0	0.82	0	1.21	1.4	0.656667	0	0	0	0	0	0	0.06	0	0	0.00666667	0.0603159	4.45487e-12	0.0101523	98.5
gi|294712525|ref|NM_000478.4|	7.29	7.71	11.73	9.67	1.44	6.46	5.19	13.52	10.8	8.20111	9.92	10.61	16.81	9.69	9	10.66	14.75	17.22	6.68	11.7044	0.0603608	0.993083	1.42718	0.700684
gi|526118180|ref|NM_001280793.1|	0	0.47	0	0	0	0	0	0	0	0.0522222	13.25	6.89	0	10.77	0	3.91	0	0	0	3.86889	0.0603837	4.44888e-11	74.0851	0.013498
gi|296531352|ref|NM_001184898.1|	0	0	0.06	0	0	0	0	0	0	0.00666667	0.12	0.12	0	0	0	0.04	0.05	0.07	0	0.0444444	0.0604284	0.0178132	6.66667	0.15
gi|84875540|ref|NM_016230.3|	2.85	2.21	7.53	3.79	5.04	7.11	5.09	10.41	7.2	5.69222	1.16	4.72	1.7	1.34	3.95	4.54	5.97	4.71	3.95	3.56	0.0605077	0.26425	0.625415	1.59894
gi|387763651|ref|NM_001033667.2|	0.06	0	0.08	0	0.16	0	0.07	0.12	0.07	0.0622222	0	0	0	0	0.13	0	0	0	0	0.0144444	0.0606657	0.488801	0.232143	4.30769
gi|89337269|ref|NM_022749.5|	35.05	47.41	37.55	39.9	31.4	28.24	26.85	31.2	34.35	34.6611	34.2	28.54	32.27	29.51	28.87	34.79	28.66	25.22	24.97	29.67	0.0607008	0.112136	0.856003	1.16822
gi|539848013|ref|NM_001001342.2|	0	0.15	2.53	4.33	3.94	2.04	5.74	1.59	1.18	2.38889	0	0	8.64	6.11	6.07	4.83	7.2	8.26	3.57	4.96444	0.0607189	0.175644	2.07814	0.4812
gi|116014333|ref|NM_001077180.1|	14.59	15.33	20.59	19.94	17.19	14.78	20.4	19.86	26.96	18.8489	5.74	10.38	11.59	21.14	10.18	11.94	18.99	24.19	11.29	13.9378	0.0608122	0.242141	0.739448	1.35236
gi|344179119|ref|NM_001197323.1|	3.03	2.06	4.34	4.15	2.32	3.39	2.21	3.65	5.06	3.35667	3.48	2.44	1.07	2.71	2.85	2.39	3.69	2	1.23	2.42889	0.0608296	0.670592	0.723601	1.38198
gi|111607478|ref|NM_001010893.2|	0.98	1	1.44	1.89	0.75	2.6	1.52	2.39	1.75	1.59111	0.74	1.57	0.7	0.54	0.88	1.86	1.03	1.51	0.67	1.05556	0.0609287	0.422007	0.663408	1.50737
gi|304361738|ref|NM_032020.4|	13.59	9.68	14.11	14.21	12.62	18.01	13.53	14.41	9.84	13.3333	8.8	11.04	10.87	11.14	11.22	11.64	12.51	12.66	12.73	11.4011	0.061087	0.0565936	0.855083	1.16948
gi|366039998|ref|NM_033380.2|	0	0	0	0	0	0	0	0.87	0	0.0966667	0	2.45	0	0	3.2	0.6	2.08	0	0.74	1.00778	0.0611149	0.000441313	10.4253	0.0959206
gi|441478304|ref|NM_001272073.1|	0	0	0	0	0	0	0	0	0	0	8.91	1.08	27.62	19.21	4.81	0	0	2.91	0	7.17111	0.0611446	#DIV/0!	#DIV/0!	0
gi|62526023|ref|NM_001014838.1|	10.44	5.6	8.99	11.43	8.81	10.57	5.4	4.47	11.43	8.57111	0.26	2.71	2.95	5.4	7.17	6.91	5.05	11.76	8.36	5.61889	0.0612819	0.53672	0.655561	1.52541
gi|545688665|ref|NM_030795.3|	25.76	56.86	21.45	26.29	56.44	26.31	23.97	39.02	30.35	34.05	67.33	9.31	178.73	52.3	74.04	21.55	57.8	85.37	80.76	69.6878	0.0613327	0.00181432	2.04663	0.488608
gi|296317296|ref|NM_001184834.1|	0.09	0.05	0.19	0.09	0.05	0	0	0	0.08	0.0611111	0.05	0.05	0.13	0.1	0.12	0.07	0.2	0.13	0.22	0.118889	0.0613819	0.970533	1.94545	0.514019
gi|545746434|ref|NM_001283049.1|	5.67	3.09	8.19	9.47	5.67	12.79	7.55	7.25	7.29	7.44111	1.26	5.63	1.69	1.92	2.05	8.53	8.61	7	5.79	4.72	0.0614138	0.763702	0.634314	1.57651
gi|150010660|ref|NM_014692.1|	22.43	27.07	36.21	42.88	31.56	31.08	20.02	34.07	18.44	29.3067	18.99	31.07	23.89	15.56	29.93	26.96	23.73	13.88	18.18	22.4656	0.0614918	0.469165	0.766568	1.30452
gi|148664212|ref|NM_001098519.1|	4.2	4.04	2.05	2	4.63	0.87	2.86	2.9	4.49	3.11556	1.97	1.62	0	1.2	3.34	3.49	2.03	2.28	1.93	1.98444	0.0615396	0.550927	0.636947	1.56999
gi|258613944|ref|NM_020164.4|	0.15	0.08	0.22	0.27	0.09	0	0	0.18	0.06	0.116667	0	0.16	0.78	0.57	0.19	0.34	0.25	0	0.6	0.321111	0.0615439	0.00679924	2.75238	0.363322
gi|281182821|ref|NM_020860.3|	3.09	2.14	9.23	0	7.33	10.15	8.13	9.02	5.92	6.11222	5.11	8.38	11.23	6.53	9.55	8.05	12.01	10.62	9.3	8.97556	0.0616482	0.200463	1.46846	0.680985
gi|532524959|ref|NM_001282197.1|	0.75	0.87	0.84	0	0	2.35	1.73	1.52	1.2	1.02889	3.14	3.01	3.89	0.84	2.37	0.99	0.46	2.76	0.84	2.03333	0.0616942	0.187688	1.97624	0.506011
gi|508772594|ref|NM_001278407.1|	53.62	108.67	69.56	60.22	43.57	51.19	42.8	63.16	62.84	61.7367	105.49	69.15	119.65	93.51	81.97	47.75	97.85	101.29	40.77	84.1589	0.0617474	0.412993	1.36319	0.733573
gi|150010677|ref|NM_130772.3|	0.08	0	0.41	0	0	0.17	0.38	0.08	0.09	0.134444	0	0	0	0	0	0	0.08	0.09	0	0.0188889	0.0618455	0.000503959	0.140496	7.11765
gi|20302149|ref|NM_007260.2|	85.11	80.36	79.36	72.14	65.43	60.41	66.83	65.59	69.37	71.6222	67.57	45.39	48.72	56.51	57.5	75.66	64.27	80.43	62.43	62.0533	0.0620032	0.364971	0.866398	1.1542
gi|296080725|ref|NM_022368.4|	8.69	4.86	7.34	9.28	7.18	9.54	6.42	7.34	5.01	7.29556	2.15	5.34	0	2.14	6.91	4.6	6.99	7.48	8.99	4.95556	0.062023	0.128438	0.679257	1.4722
gi|45433500|ref|NM_052846.1|	7.71	9.94	8.33	9.19	12.74	8.68	2.58	6.71	4.58	7.82889	10.86	1.26	5.23	7.6	7.79	5.46	1.67	1.37	1.34	4.73111	0.0620552	0.635016	0.604315	1.65477
gi|190358496|ref|NM_001128425.1|	0	2.51	0	0	0	2.03	0.82	0	0.97	0.703333	0	0	0	0	0	0	0	0	0	0	0.062074	#DIV/0!	0	#DIV/0!
gi|56676309|ref|NM_002601.2|	57.05	42.58	53.88	65.85	49.04	56.4	47.71	52.03	52.88	53.0467	39.61	40.1	39.51	49.06	50.93	56.17	49.85	54.48	41.16	46.7633	0.0621421	0.960594	0.881551	1.13436
gi|224967053|ref|NM_001145819.1|	0	0	0	0	0.71	0	0	0	0	0.0788889	1.16	0	1.93	0	0	0	1.73	1.87	0	0.743333	0.062192	0.000984916	9.42254	0.106129
gi|89276753|ref|NM_000177.4|	40.82	9.09	33.35	74.08	16.94	35.51	16.07	37.07	11.71	30.5156	8.35	23.06	4.22	8.16	6.51	23.41	16.72	10.11	34.19	14.97	0.0621995	0.0641865	0.490569	2.03845
gi|526118240|ref|NM_001280797.1|	18.05	24.78	17.2	8.91	15.91	3.08	4	16.43	19.64	14.2222	12.04	4.91	10.95	16.9	6.81	6.61	10.67	4.11	2.18	8.35333	0.062355	0.218165	0.587344	1.70258
gi|223029437|ref|NM_005296.2|	0.16	0	0.37	0	0	0.68	0.37	0.14	0	0.191111	0	0	0	0	0	0	0.16	0	0	0.0177778	0.0623913	0.00032679	0.0930233	10.75
gi|385298679|ref|NM_001258354.1|	0	0.05	0	1.74	0	2.67	0.16	0	3.77	0.932222	6.74	0	20.4	11.73	0	18.18	0	0	4.46	6.83444	0.0624084	5.53309e-05	7.33135	0.136401
gi|303519414|ref|NM_001195071.1|	10.93	3.73	14.67	0	4.54	5.74	2.76	2.62	0	4.99889	15.93	0	21.77	17.69	10.42	3.88	4.15	7.39	24.66	11.7656	0.0624983	0.127973	2.35363	0.424875
gi|33149305|ref|NM_182684.1|	0	0	0	0	0	0	0.07	0	0	0.00777778	0	0	0	0	0.82	2.56	0	1.46	1.17	0.667778	0.0626718	1.23527e-11	85.8571	0.0116473
gi|350276165|ref|NM_201627.2|	11.99	4.45	4.93	11.8	10.13	11.43	3.46	1.7	3.01	6.98889	36.53	14.69	23.58	20.15	21.77	7.39	2.35	1.23	11.16	15.4278	0.0626857	0.0118115	2.20747	0.453007
gi|188528650|ref|NM_022338.3|	33.47	33.49	30.96	34.16	32.08	20.42	21.25	41.18	24.03	30.1156	26.54	24.49	22.81	28.01	27.62	27.01	29.93	16.99	17.57	24.5522	0.062691	0.280471	0.815267	1.22659
gi|545478821|ref|NM_001282973.1|	0	0	0.34	0	1.53	0.79	0.85	0	0	0.39	0.67	2.32	2.18	1.3	0	2.02	0.5	0	0.97	1.10667	0.0627281	0.184823	2.83761	0.35241
gi|228480256|ref|NM_017693.3|	1.38	5.65	5.98	4.11	5.03	2.48	5.15	2.67	6.98	4.38111	0	4.61	0	2.46	2.09	1.32	4.96	4.2	3.82	2.60667	0.0627337	0.940559	0.594978	1.68073
gi|225579075|ref|NM_017827.3|	31.87	32.48	38.19	25.17	27.21	18.19	22.73	30.45	31.55	28.6489	26.36	26.43	24.99	22.81	22.57	26.39	22.47	27.52	15.5	23.8933	0.062767	0.19148	0.834006	1.19903
gi|321117278|ref|NM_001202489.1|	8.53	8.83	7.34	12.77	0	16.52	23.91	11.92	12.27	11.3433	0	0	0	7.17	0	5.81	5.53	19.62	8.67	5.2	0.0627876	0.953732	0.458419	2.18141
gi|48762711|ref|NM_001001713.1|	19.5	14.68	16.49	20.18	21.19	30.43	27.19	15.69	15.48	20.0922	22.98	25.15	28.85	27.12	18.39	18.42	24.49	26.74	30.54	24.7422	0.0627881	0.478763	1.23143	0.812062
gi|59710106|ref|NM_021632.3|	3.5	4.23	3.9	5.36	3.93	6.09	3.94	3.82	4.45	4.35778	3.95	4.95	4.76	5.44	3.78	5.41	7.05	5.69	6.22	5.25	0.0628087	0.559679	1.20474	0.830053
gi|257900507|ref|NM_019066.4|	5.11	4.36	9.41	5.17	5.15	5.63	4.74	8.57	8.08	6.24667	5.61	5.44	4.45	2.74	5.24	6.1	6.26	3.35	2.93	4.68	0.0628172	0.375499	0.7492	1.33476
gi|530393620|ref|XM_005269797.1|	0	0	0	0	0	0	0	0	0	0	0.02	0	0.03	0	0.06	0.01	0	0	0.01	0.0144444	0.0628694	#DIV/0!	#DIV/0!	0
gi|306922380|ref|NM_006077.3|	15.78	48.74	43.48	29.8	34.28	20.44	12.44	61.84	38.59	33.9322	0	6.17	0	0	44.42	15.27	48.25	25.39	17.48	17.4422	0.0629136	0.700158	0.514031	1.94541
gi|110611905|ref|NM_006424.2|	0	0.01	0	0.01	0	0	0	0	0	0.00222222	0.01	0	0.01	0	0	0.01	0.01	0.01	0.01	0.00666667	0.0630467	0.730795	3	0.333333
gi|34147571|ref|NM_002201.4|	2.78	6.42	3.45	2.59	4.36	5.77	3.01	2.29	2.4	3.67444	2.52	4.3	1.6	2.96	3.41	2.22	1.42	1.64	2.13	2.46667	0.0632085	0.205954	0.671303	1.48964
gi|190194407|ref|NM_021732.2|	59.28	59.63	57.59	36.3	63.32	46.39	33.27	55.41	44.68	50.6522	55.21	48.47	36.35	36.44	52.48	43.13	33.28	31.66	34.67	41.2989	0.0632341	0.565464	0.815342	1.22648
gi|523567524|ref|NM_001171971.2|	0.2	0.31	0.66	0.25	0.14	0.28	0.16	0.41	0.61	0.335556	0.5	0.7	1.23	0.12	0.41	1.41	0.71	0.41	0.38	0.652222	0.0632915	0.036124	1.94371	0.51448
gi|257470988|ref|NM_001164527.1|	2	1.48	0	1	0.65	0.71	2.07	0.52	0.21	0.96	1.69	1.78	4.38	4.13	1.13	0.99	0.31	1.83	1.94	2.02	0.0632987	0.103412	2.10417	0.475248
gi|281427236|ref|NM_001169574.1|	0.12	0	0.23	0	0	0.26	0.07	0.12	0	0.0888889	0	0	0	0	0	0.07	0.06	0	0	0.0144444	0.0632998	0.00173236	0.1625	6.15385
gi|156564385|ref|NM_001102596.1|	5.09	4.28	7.56	6.6	4.6	3.66	3.67	2.88	4.22	4.72889	4.35	1.97	2.7	2.25	3	4.85	4.76	2.78	4.57	3.47	0.0633336	0.477949	0.733788	1.36279
gi|315221123|ref|NM_007360.3|	0.8	0.27	0.76	0	0.3	1	0.43	0.53	0.74	0.536667	0.6	0.32	0.63	1.32	0.95	1.38	0.55	0.79	1.27	0.867778	0.0633354	0.604857	1.61698	0.618438
gi|255683387|ref|NM_001163999.1|	0	0.31	0.62	0	0	0.49	0	0.29	0.17	0.208889	0	0	0	0.19	0	0.14	0	0	0	0.0366667	0.0633681	0.0036719	0.175532	5.69697
gi|256574744|ref|NM_001164425.1|	0.04	0	0.1	0	0	0	0.05	0.13	0	0.0355556	0	0	0	0	0	0	0	0	0	0	0.0634017	#DIV/0!	0	#DIV/0!
gi|298286488|ref|NM_001130722.2|	5.15	2.34	3.74	3.04	0	23.34	9.76	8.65	6.32	6.92667	0	0	0	0	0	6.77	1.8	5.7	2.11	1.82	0.063433	0.0141566	0.262753	3.80586
gi|375151596|ref|NM_001256580.1|	0	0	0	0	0	0	0.26	0	0.18	0.0488889	0	0.52	0	0	0	0.47	0.37	0.29	0.26	0.212222	0.0634925	0.0404394	4.34091	0.230366
gi|343790877|ref|NM_001243564.1|	2.64	1.21	2.11	0	1.97	2.37	5.19	1.1	0	1.84333	4.2	10	0	4.04	3.52	2.8	3.59	3.77	3.21	3.90333	0.0634988	0.176851	2.11754	0.472246
gi|142380001|ref|NM_152901.2|	6.82	13.54	4.49	1.5	6.24	6.38	11.79	2.42	13.21	7.37667	17.13	7.93	11.12	25.84	8.72	5	6.32	27.52	14.28	13.7622	0.0635505	0.104815	1.86564	0.536008
gi|18375508|ref|NM_001649.2|	8.45	14.59	19.1	12.78	17.5	14.06	9.7	22.02	12.91	14.5678	11.03	8.37	14.67	9.76	14.77	11.44	11.09	12.54	6.01	11.0756	0.0635891	0.238934	0.760278	1.31531
gi|126131100|ref|NM_002729.4|	0.36	1.72	2.38	2.55	1.51	1.91	1.74	2.24	1.74	1.79444	0.14	1.88	0.86	1.32	0.86	1.25	1.3	1.41	2.02	1.22667	0.0635933	0.733411	0.683591	1.46286
gi|503774441|ref|NM_052966.3|	0.32	0.33	0.82	0.71	0.44	0.88	0.9	0.68	0.62	0.633333	0.42	0.89	0.72	0.91	0.71	0.85	1.34	2.45	1.4	1.07667	0.0635975	0.01181	1.7	0.588235
gi|262359944|ref|NM_138362.3|	12.51	9.82	26.81	27.07	13.19	33.22	23.99	27.17	22.56	21.8156	6.64	19.44	8.13	8.37	20.12	21.94	15.81	21.22	13.9	15.0633	0.0636024	0.439588	0.690486	1.44826
gi|116256326|ref|NM_007287.2|	0.38	0.15	0.65	0.93	0.43	0.42	0.33	0.63	0	0.435556	0.13	0.31	0.11	0.25	0	0.5	0.45	0	0.17	0.213333	0.0636052	0.244341	0.489796	2.04167
gi|341926173|ref|NM_001243170.1|	0	0	0	0	0.33	0.13	0.44	0.13	0.27	0.144444	0	0	0	0	0	0	0	0	0.19	0.0211111	0.0636334	0.0130654	0.146154	6.84211
gi|384551667|ref|NM_024320.3|	0.12	0.14	0.38	0.27	0	0	0.36	0.06	0.13	0.162222	0	0	0	0	0	0	0.13	0.2	0.13	0.0511111	0.0637852	0.113571	0.315068	3.17391
gi|96975134|ref|NM_130781.2|	10.06	22.85	12.49	14.43	13.03	18.08	18.03	20.8	12.86	15.8478	16.66	5.37	7.07	9.07	20.21	8.37	9.3	17.46	8.2	11.3011	0.0639292	0.555456	0.713104	1.40232
gi|225690600|ref|NM_007308.2|	1.16	0.73	0.87	0	0	1.51	1.09	1.22	1.33	0.878889	1.82	2.07	1.42	1.02	5.11	0.4	2.15	1.69	1.17	1.87222	0.0640155	0.0213175	2.13021	0.469436
gi|217416382|ref|NM_024701.3|	37.51	56.11	61.79	37.66	87.48	35.49	24.63	70.65	46.45	50.8633	43.7	27.08	45.44	35.61	54.5	46	24.13	21.25	14.95	34.74	0.0640298	0.291467	0.683007	1.46411
gi|336391142|ref|NM_003827.3|	518.47	529.72	505.35	370.6	486.36	394.97	360.3	459.6	513.61	459.887	494.05	354.17	344.86	388.82	501.31	357.61	421.08	408.14	302.57	396.957	0.0642204	0.999236	0.863162	1.15853
gi|156416004|ref|NM_014186.3|	39.87	42.45	39.01	32.51	32.67	38.37	38.91	43.33	45.32	39.16	36.59	36.94	29.18	29.92	34.19	31.96	33.12	46.7	33.06	34.6289	0.0642603	0.629182	0.884292	1.13085
gi|341823645|ref|NM_001243126.1|	12.83	6.69	9.16	0	4.34	5.3	2.88	8.63	8.81	6.51556	7.88	17.19	8.47	5.64	4.63	3.21	28.09	25.05	31.63	14.6433	0.0643722	0.00724008	2.24744	0.44495
gi|27894329|ref|NM_000575.3|	0.09	0.15	0.39	0	0.16	0	0.33	0.13	0.23	0.164444	0	0.09	0	0	0	0.04	0.13	0.17	0.13	0.0622222	0.0644045	0.0753896	0.378378	2.64286
gi|29826316|ref|NM_177991.1|	8.53	5.09	1.95	5.37	3.26	7.97	5.38	4.65	6.04	5.36	5.15	4.65	0	0	3.29	4.44	4.36	5.41	3.6	3.43333	0.0644549	0.996495	0.640547	1.56117
gi|167857779|ref|NM_001114617.1|	10.89	18.87	31.4	22.15	29.64	10.24	8.71	24.63	22.65	19.9089	6.44	12.96	19.56	10.41	16.88	13.12	18.25	13.07	11.24	13.5478	0.0644673	0.0604405	0.680489	1.46953
gi|153218645|ref|NM_000781.2|	0	1.69	0	3.17	1.01	0	1.05	0.19	0	0.79	0	0.13	0	0	0	0	0	0	0	0.0144444	0.0647296	4.43078e-10	0.0182841	54.6923
gi|410110899|ref|NM_001271609.1|	0	3.62	3.77	5.06	1.63	2.83	4.31	1.23	0	2.49444	0	0	4.14	1.76	0	1.5	0	1.12	0	0.946667	0.0647535	0.438809	0.37951	2.63498
gi|62912455|ref|NM_002860.3|	10.87	15.87	16.54	0	16.36	16.73	9.91	17.93	16.66	13.43	0	0	0	14.35	11.91	0	14.36	14.86	10.84	7.36889	0.0648557	0.565842	0.548689	1.82253
gi|269954665|ref|NM_001079842.2|	8.65	5.21	9.03	8.27	11.88	8.88	10.1	9.53	11.97	9.28	5.19	15.46	26.85	11.4	22.25	10.19	18.11	13.11	7.06	14.4022	0.0649137	0.00196712	1.55196	0.644345
gi|63252892|ref|NM_001017974.1|	7.24	10.91	6.8	3.43	14.78	8.49	9.76	13.7	10.09	9.46667	14.44	9.21	15.48	9.17	14.88	8.45	18.8	15.5	36.87	15.8667	0.0649811	0.0194517	1.67606	0.596639
gi|39725945|ref|NM_016533.4|	28.23	23.83	18.13	31.31	28.27	28.23	17.05	20.67	7.06	22.5311	14.62	26.45	10.09	14.95	26.48	11.36	13.9	4.84	17.79	15.6089	0.0649959	0.852227	0.69277	1.44348
gi|90193587|ref|NM_001783.3|	0	0	0	0	0	0	0	0	0	0	0	1.03	0	0	0.15	0	0	0.84	0.78	0.311111	0.0651003	#DIV/0!	#DIV/0!	0
gi|281427106|ref|NM_173804.4|	15.42	22.65	21.82	14.77	12.27	15.72	11.33	16.59	16.04	16.29	16.21	9.93	13.23	14.49	13.86	18.24	8.91	12.29	10.48	13.0711	0.0652561	0.541327	0.802401	1.24626
gi|188595686|ref|NM_001127487.1|	4.47	4.73	2.32	6.34	7.52	2.52	1.64	2.84	2.74	3.90222	1.41	4.47	4.16	0	2.26	1.67	2.55	1.65	2.4	2.28556	0.0654027	0.309375	0.585706	1.70734
gi|40548383|ref|NM_199250.1|	22.91	27.68	15.21	19.41	16.82	17.73	10.3	15.15	16.89	18.0111	19.72	14.77	9	18.01	18.64	10.93	10.65	12.2	9.67	13.7322	0.0655	0.62248	0.762431	1.31159
gi|257900459|ref|NM_001164715.1|	1.16	3.09	2.02	8.7	3.24	1.69	0	1.4	0.77	2.45222	0	0	0.9	0	0	0.5	0	3.08	0.63	0.567778	0.0657839	0.0156322	0.231536	4.31898
gi|16936541|ref|NM_057094.1|	2.15	0.85	2.35	3.02	1.65	2.88	0.81	3.35	2.28	2.14889	3.19	1.13	0.9	1.73	1.86	1.33	0.65	0.55	0.71	1.33889	0.0658048	0.830688	0.623061	1.60498
gi|359465531|ref|NM_148179.2|	9.99	9.91	7.99	8.25	7.39	9.35	3.92	3.62	4.7	7.23556	6.21	4.42	4.82	8.91	3.84	5.56	4.66	4.34	4.53	5.25444	0.0659144	0.180684	0.726198	1.37704
gi|68342029|ref|NM_001803.2|	14.04	10.3	11.07	5.05	7.51	8.6	11.6	13.6	17.5	11.03	3.46	13.11	3.37	6.27	11.37	6.71	8.49	6.86	9.92	7.72889	0.0660476	0.745829	0.700715	1.42711
gi|396578109|ref|NM_001270574.1|	3.08	2.61	4.73	2.9	2.14	3.87	2.9	4.97	2.52	3.30222	0	5.04	0.32	2.12	0.68	4.65	0.95	0	2.71	1.83	0.0660938	0.077024	0.554172	1.80449
gi|302058288|ref|NM_006584.3|	0	1.15	0.09	0	0	0.76	0	0.51	1.43	0.437778	0	0	0	0	0	0	0.35	0	0	0.0388889	0.0661525	0.000195253	0.0888325	11.2571
gi|300863095|ref|NM_058195.3|	1.78	1.48	0.64	2.6	1.42	1.62	0	0	2.21	1.30556	0	0.71	0.49	0	0.67	2.09	0.97	0	0	0.547778	0.0661705	0.43863	0.419574	2.38337
gi|344217768|ref|NM_001243753.1|	1.41	3.73	4.59	0	5.62	3.59	0	1.86	0.43	2.35889	0	1.26	0	3.11	2.31	0	0	0	0	0.742222	0.0661789	0.140189	0.314649	3.17814
gi|21389384|ref|NM_144593.1|	16.97	23.02	20.13	13.97	18.06	13.41	17.24	26	23.21	19.1122	21.78	11.96	17.31	10.54	20.64	14.52	10.4	16.17	13.31	15.1811	0.0662411	0.915066	0.794314	1.25895
gi|221136853|ref|NM_018081.2|	1.27	4.82	2.44	2.75	5.8	4.32	1.95	3.97	1.84	3.24	0	3.43	3.43	2.66	1.89	0.99	2.94	1.17	0.88	1.93222	0.0662561	0.549411	0.596365	1.67683
gi|195963407|ref|NM_182574.2|	5.45	5.33	2.57	3.27	3.89	1.99	5.27	1.75	5.14	3.85111	1.66	2.03	3.63	0.94	1.52	3.78	1.43	4.32	3.64	2.55	0.0662903	0.639028	0.662147	1.51024
gi|197085593|ref|NM_002857.3|	52.46	42.26	62.48	40.49	55.03	51.33	41.94	60.3	59.92	51.8011	35.08	43.05	36.63	32.9	48.78	34.57	64.83	54.06	32.28	42.4644	0.0664835	0.440412	0.819759	1.21987
gi|218777828|ref|NM_054111.4|	3.03	0.88	2.53	4.95	3.21	4.02	3.62	1.38	0.7	2.70222	1.85	0	0.78	1.54	2.52	2.24	1.46	0.49	2.95	1.53667	0.0665695	0.271761	0.568668	1.7585
gi|119943151|ref|NM_001005221.2|	0	0	0	0	0	0	0.03	0	0	0.00333333	0	0.07	0	0	0	0.06	0	0.09	0.13	0.0388889	0.0666444	0.000142437	11.6667	0.0857143
gi|52421348|ref|NM_001005224.1|	0	0	0	0	0	0	0.03	0	0	0.00333333	0	0.07	0	0	0	0.06	0	0.09	0.13	0.0388889	0.0666444	0.000142437	11.6667	0.0857143
gi|52627208|ref|NM_001005277.1|	0	0	0	0	0	0	0.03	0	0	0.00333333	0	0.07	0	0	0	0.06	0	0.09	0.13	0.0388889	0.0666444	0.000142437	11.6667	0.0857143
gi|98985788|ref|NM_001040627.1|	184.05	152.74	296.15	129.5	123.68	197.77	169.85	272.44	262.24	198.713	124.04	154.94	159.91	94.05	180.38	172.61	195.11	159.19	113.37	150.4	0.0667274	0.0829999	0.756869	1.32123
gi|62548867|ref|NM_015331.2|	38.58	36.07	44.88	50.44	42.87	43.66	29.21	37.75	35.38	39.8711	27.24	32.79	46.31	30.02	35.13	24.53	42.53	34.87	29.73	33.6833	0.0667356	0.751726	0.844805	1.1837
gi|224591405|ref|NM_207372.2|	0	0.05	0	0	0	0	0	0	0	0.00555556	0	0	0	0	0.14	0	0.11	0.28	0.22	0.0833333	0.0667996	1.73632e-05	15	0.0666667
gi|41327716|ref|NM_022104.3|	46.31	44.49	44.12	39.24	40.75	35.27	29.7	35.63	33.6	38.79	41.77	30.71	34.34	36.83	39.92	35.04	27.09	28.56	29.99	33.8056	0.0668428	0.789374	0.871502	1.14744
gi|56806674|ref|NM_001008739.1|	42.75	22.73	32.01	33.59	24.51	28.15	27.6	18.13	34.12	29.2878	25.51	26.14	11.87	19.67	22.03	36.26	22.37	23.21	18.49	22.8389	0.0668678	0.78565	0.77981	1.28236
gi|109637789|ref|NM_021959.2|	135.25	108.95	154.27	101.53	115.82	125.38	119.42	152.39	144.52	128.614	105.54	110.28	135.87	78.97	108.69	112.45	137.05	121.59	84.67	110.568	0.066875	0.904556	0.859684	1.16322
gi|54792074|ref|NM_198883.2|	3.08	9.9	3.16	0	7.75	4.03	3.81	3.84	1.95	4.16889	12.38	3.01	6.62	8.23	3.26	9.1	3.21	7.99	10.19	7.11	0.0668883	0.73336	1.70549	0.586342
gi|224831247|ref|NM_130834.2|	0	0	0	0	0	0.29	0	1.2	0	0.165556	0	2.43	0	0	1.51	0.81	1.95	0	1.03	0.858889	0.0669336	0.0260629	5.18792	0.192755
gi|66933003|ref|NM_001746.3|	45.14	63.61	65.4	123.59	96.85	76.62	40.88	93.53	74.49	75.5678	73.48	98.95	149.2	82.49	114.78	108.18	160.13	54.54	92.98	103.859	0.0669932	0.466504	1.37438	0.7276
gi|383842755|ref|NM_021988.5|	0	0	0.29	0	1.14	0	0	1.31	1.85	0.51	0	0	0	0	0	0	0	0	0	0	0.067212	#DIV/0!	0	#DIV/0!
gi|293597570|ref|NM_173653.3|	8.01	5.36	6.43	10.88	6.53	9.12	4.73	5.19	4.53	6.75333	4.88	4.64	3.77	6.16	5.99	4.39	4.61	4.78	6.99	5.13444	0.0673087	0.0471896	0.760283	1.3153
gi|544346253|ref|NM_017844.3|	0	1.82	0.51	0	2.04	0	0.54	0.83	1.77	0.834444	0	0.97	0	0	0	0	0.58	0	0.42	0.218889	0.0673356	0.0271317	0.262317	3.81218
gi|531990803|ref|NM_001256790.2|	1.57	2.95	1.88	0.89	1.79	1.33	1.63	2.23	2.12	1.82111	1.61	0	2.23	1.49	0.83	1.06	1.29	1.5	1.39	1.26667	0.0673735	0.900967	0.695546	1.43772
gi|170172514|ref|NM_002495.2|	130.29	88.11	141.32	103.9	132.85	130.09	137.04	216.52	148.53	136.517	79.29	106.24	86.23	80.18	150.82	114.95	140.01	122.22	86.39	107.37	0.0674635	0.431031	0.786497	1.27146
gi|219842276|ref|NM_005439.2|	885.48	818.05	827.08	642.78	769.6	700.48	665.75	817.33	811	770.839	821.25	619.4	791.36	626.13	705.24	675.68	740.18	694.54	599.69	697.052	0.0676377	0.840894	0.904277	1.10586
gi|524551390|ref|NM_001278920.1|	1.6	1.33	1.45	1.64	2.05	1.5	2.29	1.48	2.42	1.75111	2.05	1.81	1.31	1.14	0.4	1.7	0.83	1.64	0.94	1.31333	0.0676579	0.422752	0.75	1.33333
gi|15451747|ref|NM_033043.1|	0	0	0	0	0.57	0	0	0	0	0.0633333	0.75	0	1.07	0	0	0.12	0	0.71	1.1	0.416667	0.0676686	0.0159021	6.57895	0.152
gi|48675810|ref|NM_004907.2|	49.52	63.79	48.77	76.82	45.63	31.66	51.89	38.35	35.1	49.0589	38.97	23.62	42.87	52.85	39.15	44.12	29.13	22.92	44.21	37.5378	0.0677789	0.366463	0.765158	1.30692
gi|347300412|ref|NM_197967.2|	8.04	4.32	8.97	9.31	4.2	2.85	0	5.88	0	4.84111	4.27	0	3.34	0	5.27	5.21	0	0	0	2.01	0.067851	0.319697	0.415194	2.40851
gi|211057414|ref|NM_052960.2|	24.78	13.93	13.41	20.11	20.62	32.3	12.59	18.97	5.74	18.05	19.65	20.11	4.06	10.12	14.75	9.52	8.17	2.63	14.77	11.5311	0.0678525	0.558665	0.638843	1.56533
gi|193788729|ref|NM_001129830.1|	0	0	1.22	0	0	0.79	0.71	0.61	0	0.37	0	0	0	0	0	0	0.33	0	0	0.0366667	0.0679474	0.000458372	0.0990991	10.0909
gi|291575127|ref|NM_001174097.1|	0.66	2.58	0.86	2.77	1.86	1.09	0.8	2.59	0	1.46778	3.78	2.76	4.84	2.77	2.19	1.08	1.6	1.13	2.41	2.50667	0.0679959	0.587651	1.7078	0.58555
gi|212720667|ref|NM_016146.4|	63.79	85.82	70.36	71.55	73.82	78.27	67.23	91.77	96.12	77.6367	75.34	70.71	67.31	45.41	77.93	61.56	65.78	81.27	61.96	67.4744	0.0680003	0.902964	0.869105	1.15061
gi|308818205|ref|NM_001197296.1|	0	0	0	0	0.09	0	0	0	0	0.01	0.09	0	0.34	0	0.71	0.65	0	0	0.12	0.212222	0.0680168	9.28494e-07	21.2222	0.0471204
gi|66346684|ref|NM_015640.3|	7.18	0	17.26	13.67	14.45	7.97	9.76	8.63	7.07	9.55444	0	5.39	5.51	1.86	12.99	1.18	8.41	4.94	7.47	5.30556	0.0682073	0.530443	0.555297	1.80084
gi|322303763|ref|NR_037802.1|	0	1.08	1.47	1.13	0	0.74	0	0.74	0.9	0.673333	0.37	0.49	0	0	0.39	0	0.41	0.28	0.51	0.272222	0.0682321	0.0151495	0.40429	2.47347
gi|223029468|ref|NM_006159.2|	13.78	0	30.98	5.08	17.35	0	10.43	15.75	40.32	14.8544	10.59	0	0	0	7.08	2.24	17.97	0	5.46	4.81556	0.068288	0.0414463	0.324183	3.08468
gi|344313182|ref|NM_016022.3|	35.08	25.3	32.76	57.22	38.26	40.9	24.7	28.45	29.34	34.6678	35.09	26.82	27.8	26.84	17.69	30.05	31.32	23.55	24.99	27.1278	0.0684039	0.0597134	0.782507	1.27794
gi|224465179|ref|NM_001134673.3|	0	1.59	0.07	1.36	0	0	0	0	0	0.335556	2.63	3.72	0	6.86	2.41	0.02	0	0	2.3	1.99333	0.0684073	0.00161072	5.9404	0.168339
gi|334358865|ref|NM_001242362.1|	2.41	2.38	1.72	0	0.76	0.57	0.6	0.83	0.54	1.09	0.53	1.58	4.67	0.64	2.05	0.68	2.83	3.3	4.7	2.33111	0.0684651	0.0863641	2.13863	0.467588
gi|440546418|ref|NM_001272061.1|	2.41	2.38	1.72	0	0.76	0.57	0.6	0.83	0.54	1.09	0.53	1.58	4.67	0.64	2.05	0.68	2.83	3.3	4.7	2.33111	0.0684651	0.0863641	2.13863	0.467588
gi|224922838|ref|NM_152421.3|	80.06	85.52	89.07	75.06	69.57	58.82	60.81	70.73	80.12	74.4178	73.57	61.02	46.4	64.97	72.18	90.74	54.5	56.36	41.75	62.3878	0.0684668	0.317878	0.838345	1.19283
gi|222418768|ref|NM_145262.3|	1.46	1.4	1.6	2.3	1.17	1.2	1.64	1.4	1.68	1.53889	1.05	1.13	1.82	0.73	1.26	1.73	1.43	0.92	0.68	1.19444	0.0684733	0.610966	0.776173	1.28837
gi|38570155|ref|NM_152729.2|	8.32	5.6	15.29	13.21	11.54	13.09	7.53	18.39	9.02	11.3322	4.39	15.3	4.79	3.56	9.54	11.27	9.17	5.53	5.19	7.63778	0.068476	0.912787	0.673988	1.48371
gi|31342210|ref|NM_175911.2|	6.47	3.9	7.03	4.71	8.14	5.72	1.03	11.4	6.16	6.06222	2.76	2.67	4.12	1.84	5.29	6.87	5.83	2.66	2.47	3.83444	0.0685247	0.194443	0.632515	1.58099
gi|379698841|ref|NM_001256965.1|	0.61	0	0	0	0	0	0.64	0.54	0	0.198889	0	0.98	1.38	1.35	1.1	0	0	0	1.46	0.696667	0.0685315	0.0331848	3.50279	0.285486
gi|393185913|ref|NM_001270373.1|	0.53	2.85	1.4	0	0	1.19	2.87	0	0	0.982222	0	0	0	0	1.15	0	0	0	0	0.127778	0.0685543	0.00432211	0.13009	7.68696
gi|295293172|ref|NM_001174129.1|	2.32	1.58	3.9	1.91	1.59	1.05	4.88	0.69	2.37	2.25444	0.87	1.74	2.15	1.57	0.65	0.76	1.69	0.35	1.56	1.26	0.0685716	0.0385505	0.558896	1.78924
gi|134133225|ref|NM_001083538.1|	0.88	0.74	0.51	0	0.52	0	0.23	0.41	0.34	0.403333	0.32	0	0	0	0.01	0.41	0.46	0.29	0	0.165556	0.0685822	0.267814	0.410468	2.43624
gi|209862888|ref|NM_001136044.1|	85.96	50.24	69.2	60.88	28.08	52.82	80.76	44.05	72.17	60.4622	44.55	43.99	25.06	49.08	28.49	57.08	42.98	56.85	62.99	45.6744	0.0686364	0.307258	0.755421	1.32376
gi|116292749|ref|NM_005577.2|	0.13	0.16	0.22	0.37	0.2	0.18	0.27	0.34	0.21	0.231111	0.27	0.4	0.5	0.21	0.29	0.24	1.15	0.56	0.33	0.438889	0.0686989	0.00150475	1.89904	0.526582
gi|327199312|ref|NM_194255.2|	2.51	6.76	13.23	10.02	5.67	5.41	2.54	7.82	6.77	6.74778	6.42	3.97	7.06	5.36	0.46	3.98	2.84	4.05	3.13	4.14111	0.0687144	0.14903	0.6137	1.62946
gi|51871119|ref|NM_138401.2|	37.38	26.01	23.91	31.8	23.99	23.71	22.8	19.55	18.51	25.2956	25.26	18.52	13.62	30.19	17.99	26.59	11.87	17.07	16.29	19.7111	0.0688246	0.891647	0.779232	1.28331
gi|394953929|ref|NM_153001.2|	0	0	0	0	0	0	0	0	0	0	0.51	0	0	18.66	25.12	15.12	0	2.98	0	6.93222	0.0689204	#DIV/0!	#DIV/0!	0
gi|333108266|ref|NM_001207020.1|	15.75	12.67	22.34	14.71	9.8	11.3	12.48	7.19	25.47	14.6344	8.8	6.97	8.93	10.3	7.68	17.57	11.74	13.18	5.39	10.0622	0.0689799	0.209217	0.687571	1.45439
gi|22091451|ref|NM_019101.2|	0.85	0	0.5	0	0	0.91	2.49	0.85	0.8	0.711111	0	0	0	0	0	0	0	0.84	0.49	0.147778	0.0689943	0.0164032	0.207813	4.81203
gi|223029456|ref|NM_032728.3|	48.88	45.34	46.9	31.79	35.4	26.97	28.58	38.08	36.1	37.56	36.13	29.37	31.41	32.48	32.41	35.91	32.39	31.82	22.62	31.6156	0.0691207	0.0660886	0.841735	1.18802
gi|315434209|ref|NM_004632.3|	26.91	12.81	20.7	22.92	28.67	16.71	0	32.11	20.97	20.2	19.58	7.84	11.17	0	19.79	18.13	16.55	13.73	5.09	12.4311	0.0691901	0.37744	0.615402	1.62496
gi|109240545|ref|NM_021016.3|	0.19	0	0.06	0.21	0	0	0.2	0.05	0.1	0.09	0	0	0	0	0	0.05	0	0	0.15	0.0222222	0.0692035	0.131783	0.246914	4.05
gi|110556650|ref|NM_016446.3|	17.22	17.85	21.88	19.01	18.14	11.93	21.31	22.69	22.32	19.15	16	10.73	7.95	12.67	14.98	20.68	22.08	18.75	14.83	15.4078	0.0692287	0.416955	0.804584	1.24288
gi|115648141|ref|NM_014956.4|	2.73	6.55	5	0	2.59	3.11	5.63	2.56	2.08	3.36111	2.21	6.25	6.22	3	3.89	6.31	8.31	6.65	4.02	5.20667	0.0692785	0.979672	1.54909	0.64554
gi|324120877|ref|NM_001204356.1|	0	0	0	4.09	1.09	4.9	4.67	0	0	1.63889	0	0	0	0	0	0	0.73	0	0	0.0811111	0.0693118	1.33327e-06	0.0494915	20.2055
gi|331999965|ref|NM_001206691.1|	0	2.21	1.46	1.06	0	1.93	0	0	2.21	0.985556	0	0.74	0	0	0	0	0.69	0.91	0	0.26	0.069323	0.0162768	0.263811	3.7906
gi|352962148|ref|NM_001251825.1|	4.41	1.26	4.33	7.78	0.57	8.15	1.85	2.46	2.97	3.75333	0	1.56	0.88	0.73	0	0	3.81	3.97	3.81	1.64	0.0695003	0.235465	0.436945	2.28862
gi|156071493|ref|NM_002455.3|	45.42	37.65	36.54	40.47	29.51	33.24	26.85	35.09	36.77	35.7267	38.22	24.31	18.47	31.58	40.3	27.82	31.14	34.24	20.52	29.6222	0.069521	0.404086	0.829135	1.20608
gi|171846247|ref|NM_015665.5|	36.47	36.06	34.84	43.73	27.55	36.49	18.63	27.23	25.12	31.7911	28.92	30.46	21.09	30.27	22.37	31.84	20.97	25.83	21.56	25.9233	0.0695979	0.155027	0.815427	1.22635
gi|332078524|ref|NM_001909.4|	704.93	970.48	617.37	452.73	577.01	528.08	390.39	497.79	589.76	592.06	608.33	457.68	480.06	422.56	563.32	302.89	437.56	466.26	452.51	465.686	0.0696848	0.0732568	0.786551	1.27137
gi|196259804|ref|NM_001131036.1|	3.15	0	5.59	6.8	0	0	0	3.23	4.61	2.59778	7.26	10.36	2.08	0	4.2	9.48	6.91	5.89	2.86	5.44889	0.0697332	0.503647	2.09752	0.476754
gi|298358568|ref|NM_001165881.2|	0.47	1.79	4.83	4.2	0	0	2.14	2.88	1.49	1.97778	0	0	0	0	0	0.28	4.33	0	0	0.512222	0.0698306	0.595446	0.258989	3.86117
gi|283484018|ref|NM_001040712.2|	0	8.12	18.25	0.01	13.77	8.21	13.15	25.69	8.1	10.5889	0	10.62	0.99	0	0	11.69	7.64	3.71	4.35	4.33333	0.0698345	0.123832	0.409234	2.44359
gi|223278338|ref|NM_001144906.1|	0.29	0.16	0	0.79	0.06	0.06	0	0.44	0.28	0.231111	0.31	0	0	0	0	0.03	0	0	0.06	0.0444444	0.0698672	0.0163748	0.192308	5.2
gi|545479115|ref|NM_001282989.1|	14.28	12.44	8.9	7.81	15.81	8.44	9.51	7.79	14.2	11.02	14.16	10.83	22.29	18.64	15.3	8.23	7.29	19.86	19.96	15.1733	0.0699018	0.143741	1.37689	0.726274
gi|48762945|ref|NM_000454.4|	801.78	1038.9	784.68	785.25	1197.16	908.18	735.98	943.04	837.44	892.49	1009.94	896.6	1184.02	1118.33	1339.16	909.86	863.86	991.85	969.4	1031.45	0.0699071	0.902168	1.1557	0.86528
gi|308193336|ref|NM_001197100.1|	0.1	0	0	0	0	0.09	0.03	0	0	0.0244444	0	0	0.19	0.08	0.11	0	0.09	0.49	0.33	0.143333	0.0699194	0.000627881	5.86364	0.170543
gi|154354986|ref|NM_001100176.1|	2.12	8.79	0	4.81	5.52	0.83	0	2.08	4.72	3.20778	3.67	0	0	0	0	0	1.69	2.4	1.54	1.03333	0.0699409	0.041796	0.322134	3.1043
gi|545478936|ref|NM_001282952.1|	0	0	0	0	0.53	0	0	0	0	0.0588889	0	0	5.49	0	0	0.35	0.92	3.73	2.89	1.48667	0.0699508	2.06436e-07	25.2453	0.0396114
gi|221316644|ref|NM_001144072.1|	31.37	26.51	30.92	34.31	23.26	33.87	21.77	38.59	30.68	30.1422	36.5	19.4	21.08	16.19	27.05	26.96	28.71	28.79	14.14	24.3133	0.0699627	0.457675	0.80662	1.23974
gi|261278355|ref|NM_001166242.1|	23.59	29.94	22.09	21.69	35.58	34.7	24.8	27.84	24.63	27.2067	37.15	29.53	32.43	44.49	36.62	30.49	27.71	31.26	22.75	32.4922	0.0700241	0.607893	1.19427	0.837329
gi|188528660|ref|NM_001127393.1|	1.36	3	3.3	5.03	1.65	0	3.8	3	1.11	2.47222	0	0.78	0.97	0.79	1.89	1.28	2.24	0.68	2.93	1.28444	0.0700501	0.147834	0.519551	1.92474
gi|305410790|ref|NM_001195103.1|	0	0	0	0	0	0	0	0	0.63	0.07	3.33	0	0	0	1.33	2.05	1.65	0	0	0.928889	0.0700626	4.32195e-05	13.2698	0.0753589
gi|89886240|ref|NM_001039783.1|	0.16	0.97	0.21	0.58	0	0.62	0.45	0	0.54	0.392222	0	0	0	0.39	0.4	0	0.37	0	0.15	0.145556	0.070081	0.141736	0.371105	2.69466
gi|540344549|ref|NM_001145903.2|	0	0	0	0	0	0.34	0	0	0.21	0.0611111	0	0	0.74	0	0.42	0.26	0.53	0.46	0	0.267778	0.0700868	0.0339242	4.38182	0.228216
gi|51702476|ref|NM_003782.3|	12.8	11.54	9.4	8.68	9.74	7.33	6.54	8.84	10.43	9.47778	9.46	7.79	9.45	5.93	9.65	6.81	7.35	8.92	4.42	7.75333	0.0701166	0.834626	0.818054	1.22241
gi|295842489|ref|NM_020370.2|	0.06	0.58	0	0	0	0.33	0.29	0.19	0.07	0.168889	1.11	0.17	0.6	0.31	0	0.35	0.06	0.55	0.95	0.455556	0.0701419	0.0811978	2.69737	0.370732
gi|169646714|ref|NM_002063.3|	0.21	0.5	0.8	0.7	0	0	0	0	0	0.245556	0	2.32	0	0.53	0	0.24	3.9	2.13	1.97	1.23222	0.0701746	0.000492632	5.0181	0.199279
gi|224494025|ref|NM_147187.2|	1.79	5.61	5.03	4.43	3.68	3.25	4.94	3.3	3.01	3.89333	0	0	0	0	0	2.9	3.96	6.25	5.04	2.01667	0.0702474	0.0490237	0.517979	1.93058
gi|261278305|ref|NM_001166215.1|	0	0	0	0	0	0.7	0.88	0	0	0.175556	0	1.86	0	0	0.96	1.25	0	0.87	1.66	0.733333	0.0702501	0.0428773	4.17722	0.239394
gi|221136765|ref|NM_001144063.1|	7.53	0	9.92	17.85	0	6.54	0	0.64	5.08	5.28444	0	0	0	0	0.53	7.6	0	0	0	0.903333	0.0703242	0.0231766	0.170942	5.84994
gi|116268106|ref|NM_145272.3|	0.81	1.29	1.5	1.62	0.24	0.39	1.2	0.47	1.76	1.03111	1.43	0.5	0.3	0.46	0.57	1.04	0.19	0.41	0.29	0.576667	0.070338	0.347307	0.559267	1.78805
gi|442565702|ref|NM_015023.4|	1.99	3.09	1.56	0	0	0	0	2.8	0	1.04889	6.83	10.45	6.65	0	0	2.46	1.5	6.26	0	3.79444	0.0703565	0.00660766	3.61758	0.276428
gi|223941931|ref|NM_172373.3|	0	0	0.52	0	0	0.45	0	1.51	0	0.275556	1.01	2.29	1.11	1.05	0	0.47	0.43	0	1.3	0.851111	0.0704105	0.34074	3.08871	0.32376
gi|390190226|ref|NM_001267605.1|	7	9.58	13.69	7.26	12.41	14.49	18.42	11.66	10.99	11.7222	7.08	7.78	5.98	13.17	6.03	9.1	6.12	12.78	10.62	8.74	0.0705655	0.521026	0.745592	1.34122
gi|371875716|ref|NM_001654.4|	16.17	12.87	11.29	21.51	12.2	15.72	11.94	7.06	8.38	13.0156	10.9	3.66	6	16.72	0	10.31	3.87	12.6	12.63	8.52111	0.0705838	0.551566	0.654687	1.52745
gi|319918880|ref|NM_152850.3|	5.97	3.95	5.78	4.69	2.58	5.4	4.66	5.01	4.83	4.76333	4.08	5.67	1.15	1.43	5.08	2.51	5	3.65	3.06	3.51444	0.0707303	0.221672	0.737812	1.35536
gi|221625486|ref|NM_001144878.1|	0	0	0	0	0	0	0	0.41	0.84	0.138889	0	1.04	1.47	0	0.76	0.77	0.39	0	0.35	0.531111	0.070798	0.133372	3.824	0.261506
gi|209862802|ref|NM_000071.2|	27.79	17.67	18.35	15.67	8.58	21.25	18.62	16.86	14.16	17.6611	23.61	4.5	6.98	17.62	13.08	4.71	15.81	7.13	16.14	12.1756	0.0708151	0.493373	0.689399	1.45054
gi|378744187|ref|NM_001095.3|	47.09	43.8	42.84	45.49	37.95	31.31	37.89	34.83	37.47	39.8522	36.95	28.99	43.7	37.92	37.87	30.46	40.34	30.53	22.08	34.3156	0.0708322	0.491846	0.86107	1.16135
gi|291463262|ref|NM_001199.3|	1.34	2.3	1.9	2.5	0.86	1.26	0.9	1.53	1.19	1.53111	1.22	0.71	1.36	0.74	0.35	2.17	0.8	0.96	0.92	1.02556	0.0708488	0.745799	0.669811	1.49296
gi|68800242|ref|NM_001569.3|	17.89	35.53	46.31	14.49	42.99	17.11	9.74	40.35	42.66	29.6744	16.23	16.57	22.86	11.69	18.08	18.45	28.24	20.97	20.85	19.3267	0.0708524	0.00423139	0.65129	1.53541
gi|337299048|ref|NM_001242750.1|	0.19	0.23	0.37	0.43	0.76	0	0.11	0.2	0.41	0.3	0.25	0	0	0.24	0	0	0.4	0.22	0	0.123333	0.070969	0.320396	0.411111	2.43243
gi|206597519|ref|NM_000625.4|	7.98	11.99	11.98	4.13	11.88	5.22	2.42	9.93	8.79	8.25778	5.23	4.54	6.46	7.64	9.61	5.27	3.22	4.5	3.21	5.52	0.0710549	0.141879	0.668461	1.49597
gi|169636423|ref|NM_023937.3|	156.85	109.68	123.73	139.84	91.17	108.27	98.52	109.42	109.71	116.354	88.77	101.16	102.18	91.55	89.84	132.74	93.01	102.61	101.05	100.323	0.0710854	0.243629	0.862222	1.15979
gi|218084483|ref|NM_020778.4|	1.44	2.07	2.06	1.72	2.05	1.43	1.42	3.38	1.33	1.87778	1.29	1.11	2.25	0.73	1.61	1.95	1.37	1.11	0.66	1.34222	0.0711914	0.591446	0.714793	1.39901
gi|224586837|ref|NM_001145668.1|	4.79	4.73	7.01	3.9	4.39	9.15	9.21	8.31	6.89	6.48667	2.92	6.39	4.35	3.63	5.75	5.69	4.35	7.33	2.48	4.76556	0.0712253	0.490435	0.734669	1.36116
gi|56961677|ref|NM_001008779.1|	0.17	0	0.49	0.76	0	0.39	0.45	0	0	0.251111	0	0	0	0	0	0.12	0	0	0.32	0.0488889	0.0712415	0.0146976	0.19469	5.13636
gi|299890851|ref|NM_031419.3|	0.5	0	0	1.26	0	0.29	0	0.59	0.82	0.384444	0	0.97	0.91	0.89	0	1.81	0.63	1.14	1.52	0.874444	0.0712626	0.407684	2.27457	0.439644
gi|394582050|ref|NM_001270467.1|	0	0	0.39	0	0.64	0	0.55	0.47	0	0.227778	0	0	0	0	1.28	0.92	1.67	2.97	2.41	1.02778	0.0713182	0.000605327	4.5122	0.221622
gi|194328721|ref|NM_001045556.2|	0.42	0.31	0.16	0	0	0.31	0.2	0	0	0.155556	0	1.18	0	0	0.29	0.16	1.48	1.97	1.04	0.68	0.0713747	0.000278977	4.37143	0.228758
gi|194733757|ref|NM_145251.3|	1.79	0.86	3.8	0	1.62	0.78	1.73	1.85	3.15	1.73111	1.76	2.51	2.76	1.92	1.75	2.07	3.14	5.52	4.18	2.84556	0.0714089	0.819289	1.64377	0.608356
gi|313747550|ref|NM_018840.4|	112.97	99.79	128.75	87.96	107.01	100.74	88.33	155.16	126.84	111.95	77.03	87.11	90.19	67.66	97.48	92.13	106.96	139.78	69.77	92.0122	0.0714389	0.979711	0.821905	1.21669
gi|332634693|ref|NM_170696.2|	0.28	0.75	0	0	0.84	0.55	0	1.04	0	0.384444	0	0	0	0	0.66	0	0	0	0	0.0733333	0.0715824	0.0875437	0.190751	5.24242
gi|62953139|ref|NM_006169.2|	3.48	8.74	6.92	6	6.82	5.45	4.48	7.58	7.19	6.29556	5.66	2.27	6.18	5.08	8.26	3.89	3.06	4.96	2.82	4.68667	0.071606	0.671783	0.744441	1.34329
gi|540344561|ref|NM_002712.2|	0	0	3.66	1.33	0	7.35	6.45	9.27	8.79	4.09444	3.35	0	0	0	0	0	0	6.62	0	1.10778	0.0716121	0.167006	0.270556	3.69609
gi|312284069|ref|NM_017696.2|	0.78	1.53	2.54	1.98	1.78	2.32	1.76	1.87	1.2	1.75111	0.57	1.37	1.67	0.81	1.44	1.65	1.48	1.61	1.31	1.32333	0.0717008	0.362059	0.755711	1.32326
gi|373251220|ref|NM_025072.6|	53.34	51.27	59.2	29.36	47.01	25.45	28.06	43.53	63.86	44.5644	49.16	33.41	31.14	31.54	34.86	32.13	39.82	30.94	25.1	34.2333	0.0717134	0.0554038	0.768176	1.30179
gi|157041236|ref|NM_001103169.1|	0	0.04	0.06	0	0.06	0.03	0	0.07	0.05	0.0344444	0	0	0	0	0.05	0.03	0.03	0	0	0.0122222	0.0717475	0.293091	0.354839	2.81818
gi|238624121|ref|NM_031466.5|	0	1.11	2.22	0	0	0	1.2	0.44	1.45	0.713333	0	0	0	0	0	0	0	1.09	0	0.121111	0.071823	0.034553	0.169782	5.88991
gi|284172482|ref|NM_001171632.1|	0.76	0	1.43	0	0	0	1.28	0.21	0	0.408889	0	0	0	0	0	0	0	0	0	0	0.0718554	#DIV/0!	0	#DIV/0!
gi|344030239|ref|NM_001243732.1|	1.38	0	1.1	0	0.31	1.07	0.25	0	0.58	0.521111	0	0	0.99	0	0	0	0	0	0	0.11	0.0718647	0.189332	0.211087	4.73737
gi|301898342|ref|NM_001193511.1|	16.04	21.49	27.74	9.91	13.56	17.73	14.06	25.47	27.67	19.2967	14.32	8.93	18.11	8.1	14.99	8.88	24.59	13.84	13.24	13.8889	0.0719971	0.526119	0.719756	1.38936
gi|219879813|ref|NM_001012642.2|	1.36	1.69	1.74	1.22	2.35	1.07	1.83	1.07	1.56	1.54333	1.72	1.98	2.35	1.73	1.36	0.91	3.26	4.26	3.24	2.31222	0.0720582	0.0144322	1.4982	0.667468
gi|153945851|ref|NM_025258.2|	10.74	17.1	18.1	7.1	10.85	6.69	6.62	13.71	15.49	11.8222	6.04	7.19	9.68	5.42	8.22	8.43	15.36	7.05	7.63	8.33556	0.0720693	0.243754	0.705075	1.41829
gi|20162567|ref|NM_138702.1|	0.1	0.19	0	0	0	0.18	0	0.08	0	0.0611111	0.23	0	0.42	0	0.12	0.24	0.23	0.35	0	0.176667	0.0721908	0.0757466	2.89091	0.345912
gi|29540552|ref|NM_022805.2|	29.2	16.17	66.42	11.49	55.45	27	2.87	66.41	53.88	36.5433	13.78	17.17	10.67	3.1	21.09	18.59	40.76	31.52	12.06	18.7489	0.0721983	0.0449136	0.513059	1.94909
gi|530422139|ref|XM_005262175.1|	0.32	0	0	0	0	0	0	0.17	0.34	0.0922222	0.21	0.23	0.27	0.42	0.34	0	0.26	0.27	0	0.222222	0.0722008	0.917498	2.40964	0.415
gi|21362069|ref|NM_024067.2|	42	39.26	40.3	38.4	31.02	31.36	32.69	33.41	29.34	35.3089	32.3	22.08	30.91	33.34	28.89	35.68	30.2	27.69	38.33	31.0467	0.0723272	0.978511	0.879288	1.13728
gi|332078537|ref|NM_005698.3|	100.38	103.64	91.51	55.51	89.17	73.19	53.02	70.67	74.47	79.0622	79.96	58.68	78.02	61.94	77.17	41.68	57.38	73.55	51.35	64.4144	0.0723954	0.404292	0.814731	1.2274
gi|149158724|ref|NM_031231.3|	85.89	94.48	118.93	77.06	93.05	62.05	70.51	129.24	99.2	92.2678	87.79	69.83	48.58	68.34	97.22	93.07	74.5	81.85	43.86	73.8933	0.0724244	0.663997	0.800857	1.24866
gi|38505155|ref|NM_198723.1|	4.58	6.94	5.37	0	0.9	10.63	2.01	11.73	5.15	5.25667	1.55	1.75	1.62	1.87	0	4.19	2.78	5.28	2.22	2.36222	0.0724248	0.0140468	0.449376	2.22531
gi|315259106|ref|NM_001199821.1|	10.94	8.78	6.17	2.98	2.94	7.59	10.59	6.74	9.89	7.40222	5.37	14.89	9.96	10.05	9.17	9.04	7.18	12.41	12.7	10.0856	0.0724635	0.933324	1.3625	0.733943
gi|124378038|ref|NM_014866.1|	12.66	18.08	19.19	12.53	15.31	14.73	10.89	14.08	15.96	14.8256	10.29	13.49	13.45	10.02	12.24	12.19	17.84	12.55	10.76	12.5367	0.0724664	0.734154	0.845612	1.18258
gi|545688328|ref|NM_001283018.1|	1.73	3.42	0	0	0	0	0	4.67	0	1.09111	3.21	4.6	9.6	7.53	0	0	7.52	1.77	0	3.80333	0.0724707	0.0559966	3.48574	0.286883
gi|315259102|ref|NM_014169.3|	67.01	85.5	45.65	51.34	67.07	70.27	56.37	48.39	56.79	60.9322	92.07	63.87	97.96	104.8	95.91	51.96	49.61	78.08	59.7	77.1067	0.072519	0.161782	1.26545	0.790233
gi|145309329|ref|NM_175872.4|	0.53	0.88	0.62	0.52	0.74	0.58	0.28	0.6	0.73	0.608889	0.55	0.32	0.54	0.36	0.24	0.63	0.44	0.74	0.27	0.454444	0.0725472	0.965489	0.74635	1.33985
gi|312261235|ref|NM_006711.3|	220.66	207.52	223.35	178.39	132.07	214.3	194.66	202.61	247.6	202.351	203.57	176.92	141.08	152.97	147.86	177.12	199.39	196.87	190.72	176.278	0.072578	0.381861	0.871148	1.14791
gi|297139740|ref|NM_001184997.1|	1.37	0	0	2.34	0.17	2.05	0.97	0.14	2.21	1.02778	0.31	1.2	0	0	0	0	1.14	0	0	0.294444	0.0725784	0.0738237	0.286486	3.49057
gi|178056551|ref|NM_014865.3|	7.4	8.41	9.98	12.86	10.36	8.58	5.93	8.61	6.3	8.71444	8.31	7.42	7.08	7.35	6.91	7.64	5.89	5.01	8.54	7.12778	0.072591	0.0796742	0.817927	1.2226
gi|54607085|ref|NM_021937.3|	32.22	29.35	23.62	24.23	25.06	21.58	21.81	21.3	22.07	24.5822	28.63	16.8	20.3	22.53	21.03	16.78	22.68	23.41	18.27	21.1589	0.0726412	0.963867	0.860739	1.16179
gi|109633032|ref|NM_015605.7|	0.28	0	0.55	0	0	0.56	0	0	0.45	0.204444	0	0	0	0	0.07	0	0	0	0.17	0.0266667	0.0726412	0.000386548	0.130435	7.66667
gi|195232764|ref|NM_000116.3|	3.25	9.16	5.62	1.59	2.97	4.58	3.77	6.05	11.9	5.43222	2.35	4.03	4.12	2.23	1.36	3.39	1.5	3.57	5.29	3.09333	0.0727459	0.0190364	0.569442	1.75611
gi|337756510|ref|NM_001242769.1|	1.11	1.13	0.89	1.65	2.11	0.74	2.36	1.79	1.21	1.44333	0.55	1	1.31	0.28	1.88	0.22	1.1	1.37	0.78	0.943333	0.0727669	0.934591	0.65358	1.53004
gi|262263430|ref|NM_003093.2|	82.67	62.65	72.32	66.54	72.3	65.49	63.35	67.87	73.36	69.6167	64.78	56.34	48.1	55.91	73.35	59.26	63.9	76.72	64.96	62.5911	0.0728002	0.346838	0.899082	1.11225
gi|15718725|ref|NM_003536.2|	0	0.5	0.27	0	0	0.23	1.52	0.43	0.91	0.428889	0	0	0	0	0	0	0.22	0	0.44	0.0733333	0.0728148	0.00316712	0.170984	5.84848
gi|425876781|ref|NM_001271831.1|	10.49	12.97	8.23	9.67	6.66	6.12	9.53	10.28	12.43	9.59778	22.57	9.8	13.64	20.3	14.67	16.34	10.22	10.07	4.83	13.6044	0.0730299	0.0230078	1.41746	0.705488
gi|40805839|ref|NM_005040.2|	47.27	34.01	52.17	49.46	51.33	68.39	44.5	57.45	45.94	50.0578	47.49	27.29	33.25	48.12	45.54	39.34	38.89	56.33	40.65	41.8778	0.0730318	0.811579	0.836589	1.19533
gi|156766065|ref|NM_001103151.1|	11.94	13.04	3.86	4.94	9.43	0.08	16.56	3.06	12.83	8.41556	6.71	13.23	28.63	13.1	7.4	0	20.38	33.46	29.4	16.9233	0.0730492	0.0537174	2.01096	0.497275
gi|390190234|ref|NM_001267607.1|	0.12	0.41	0	0	0	0	0.14	0	0	0.0744444	0	0	0.83	0.32	0.38	0.58	0.81	0	0	0.324444	0.0731008	0.0162432	4.35821	0.229452
gi|291490698|ref|NM_005584.4|	0.31	0.22	0.52	0.7	0.58	0.58	0.34	0.42	0.54	0.467778	0.78	0.35	0.62	0.48	0.39	0.65	0.72	0.78	1.22	0.665556	0.073121	0.158576	1.4228	0.702838
gi|289547717|ref|NM_033410.3|	0	1.48	0.54	0.02	0	0	1.87	0	0.5	0.49	0	0	0	0	0	0	0	0	0	0	0.073207	#DIV/0!	0	#DIV/0!
gi|166064031|ref|NM_003899.3|	0	0	3.67	0	3.93	3.22	0	1.42	0	1.36	3.82	6.17	0	0	6.05	2.96	13.67	0	10.58	4.80556	0.0732114	0.00929275	3.5335	0.283006
gi|115527089|ref|NM_001076674.1|	6.84	17.25	11.33	5.87	24.24	6.34	7.5	3.5	9.36	10.2478	10.07	4.2	7.95	3.36	2.36	5.17	8.72	6.34	1.18	5.48333	0.0732985	0.0410507	0.535075	1.8689
gi|219689112|ref|NM_001143819.1|	0.14	1.97	2.4	3.79	0	2.09	6.12	2.83	1.04	2.26444	5.15	0	5.32	10.59	6.41	2.11	3.05	2.17	7.55	4.70556	0.0734827	0.149921	2.07802	0.481228
gi|85787993|ref|NM_197960.2|	0	1.59	1.46	0	0	0	1.25	0	0.73	0.558889	0	0	0	0	0	0.61	0	0	0	0.0677778	0.0735331	0.00207257	0.121272	8.2459
gi|56788350|ref|NM_001008695.1|	83.98	61.12	65.38	58.07	51.38	62.4	54.59	55.37	70.12	62.49	61.6	52.69	29.26	62.57	54.5	68.79	44.15	58.66	32.69	51.6567	0.0735513	0.386074	0.826639	1.20972
gi|257900475|ref|NM_001164719.1|	0	1.96	0.61	0	2.74	0	1.87	1.75	1.95	1.20889	3.91	2.44	2.57	4.22	2.57	4.85	2	0	0	2.50667	0.0735591	0.197883	2.07353	0.48227
gi|207113138|ref|NM_206918.2|	11.07	13.4	13.95	11.72	12.19	7.37	6.53	10.67	11.19	10.8989	10.13	9.31	6.72	9.07	8.59	7.52	13.06	9.13	5.81	8.81556	0.0736085	0.641723	0.808849	1.23632
gi|302393542|ref|NM_005929.5|	16.13	10.38	14.28	13.63	8.23	8	11.21	8.11	11.16	11.2367	9.22	6.92	8.59	7.52	8.21	16.2	7.7	6.11	6.35	8.53556	0.0736087	0.918386	0.759616	1.31645
gi|154354975|ref|NM_006607.2|	0.84	0.4	0.43	0.76	0.45	0.5	0	0.87	0	0.472222	0.44	1.41	0.56	2.16	0	1.75	0.18	1.15	1.43	1.00889	0.0736446	0.0284519	2.13647	0.468062
gi|50897838|ref|NM_032550.2|	0	1.34	4.3	1.86	4.02	1.23	2.68	4.74	0	2.24111	2.7	1.29	5.12	3.95	4.87	3.49	3.24	2.64	6.82	3.79111	0.0736908	0.789984	1.69162	0.591149
gi|149158699|ref|NM_001098478.1|	0	0	0.99	2.01	0	0.68	1.12	1.1	1.2	0.788889	0	0	0	0	0	1.52	0.6	0	0	0.235556	0.0737025	0.448681	0.298592	3.34906
gi|313747554|ref|NM_001199535.1|	0	0	0	0.14	0	0	0	0	0	0.0155556	0	1.27	1.02	2.73	0.08	0	0	0.76	0	0.651111	0.0738466	2.84097e-09	41.8571	0.0238908
gi|94536839|ref|NM_018502.3|	8.16	6.32	8.08	8.43	7.71	7.77	6.67	7.17	5.38	7.29889	5.19	8.21	5.91	4.08	7.94	8.01	4.46	5.97	4.93	6.07778	0.0738565	0.209123	0.832699	1.20091
gi|386642890|ref|NM_015937.5|	53.17	42.13	66.55	61.27	61.73	32.06	30.38	56.84	36.05	48.9089	28.46	29.24	54.93	18.66	56.4	20.23	49.73	29.45	38.15	36.1389	0.0739161	0.922192	0.738902	1.35336
gi|262050544|ref|NM_001102416.2|	0.31	0.77	1.37	0.62	1.18	0.52	0.67	1.63	0.5	0.841111	0.53	0	0.54	0.52	0.45	0.91	0.09	0.92	0.46	0.491111	0.0739167	0.319543	0.583884	1.71267
gi|510025463|ref|NM_001278432.1|	3.94	0	1.9	0	9.99	6.2	0	2.04	2.14	2.91222	5.2	16.52	7.96	5.07	8.25	4.96	5.47	2.25	2.09	6.41889	0.0739284	0.482832	2.20412	0.453696
gi|299829218|ref|NM_147133.2|	0.19	0.51	0.59	0	0.43	0.09	0.58	0.35	0.27	0.334444	0.27	0.48	1.73	0.39	1.12	0.32	0.44	0.53	0.82	0.677778	0.073973	0.0349539	2.02658	0.493443
gi|289063418|ref|NM_001172428.1|	0.9	3.11	2.16	1.35	2.85	1.2	2.12	1.16	1.24	1.78778	0.83	0.84	0.8	1.73	2.1	1.24	1.77	0.72	0.28	1.14556	0.0740252	0.433299	0.640771	1.56062
gi|116734692|ref|NM_152988.2|	34.88	30.5	33.12	36.06	20.78	25.93	22.46	19.63	22.78	27.3489	26.97	21.31	19.58	23.15	18.48	31.5	20.73	21.91	17.75	22.3756	0.0740509	0.308104	0.818152	1.22227
gi|31563538|ref|NM_080753.2|	0.2	0	0	0	0.55	0.45	0	0.64	0.45	0.254444	1.08	0	2.05	1.58	1.29	0.95	0	0.23	0	0.797778	0.0740631	0.0072073	3.13537	0.318942
gi|308081963|ref|NM_001197051.1|	0	0	3.68	4.1	8.44	0	0	2.56	4.33	2.56778	0	0	0	1.25	0	0	3.29	0	0	0.504444	0.0740648	0.01442	0.196452	5.09031
gi|388596708|ref|NM_001267061.1|	84.7	60.18	58.23	27.71	46.3	63.95	63.56	43.01	72.36	57.7778	66.2	33.05	1.97	36.83	52.57	47.12	28.85	59.9	47.02	41.5011	0.0742672	0.719618	0.718288	1.3922
gi|109637787|ref|NM_033244.3|	1.87	2.77	0.99	5.99	1.7	0	1.04	1.22	0	1.73111	0	0	0	0	0	1.24	1.2	1.56	0	0.444444	0.0744122	0.0109045	0.256739	3.895
gi|344313154|ref|NM_001243759.1|	13.48	13.36	14.53	18.08	0.05	24.67	34.14	17.14	9.34	16.0878	4.81	7.08	0.27	9.14	9.93	7.61	14.71	20.58	5.69	8.86889	0.0744241	0.196997	0.551281	1.81396
gi|73623032|ref|NM_001031848.1|	0.17	1.2	0	0	0	0.52	0.31	0.37	0	0.285556	0.56	0.63	2.05	0.84	0.49	0.15	1.16	0.54	0.2	0.735556	0.0744404	0.293539	2.57588	0.388218
gi|320202987|ref|NM_001202413.1|	56.54	42.71	38.85	39.75	40.52	51.38	43.72	52.8	54.53	46.7556	46.86	50.83	18.95	49.98	37.03	37.18	35.19	43.38	28.96	38.7067	0.0744471	0.280881	0.827852	1.20795
gi|332078495|ref|NM_178156.2|	2.17	0	0	0	0.96	1.94	6.47	0	0	1.28222	0	3	1.1	4.17	7.48	4.52	4.72	6.04	0	3.44778	0.0745411	0.561758	2.68891	0.371898
gi|375151574|ref|NM_001256569.1|	8.31	0	1.48	5.43	0	2.12	5.22	2.74	1.13	2.93667	0	0	0	0	0	0	0	3.94	3.49	0.825556	0.0745488	0.146963	0.28112	3.5572
gi|338753407|ref|NM_001242787.1|	0	0	0	0	0	0	0	0.39	0	0.0433333	4.14	0	0	1.69	2.47	0	6.47	0	0	1.64111	0.0746057	6.27727e-09	37.8718	0.0264049
gi|217416389|ref|NM_001869.2|	0.21	0.16	0.26	0.31	0	0.68	0.08	0.36	0.15	0.245556	0.54	1.29	0	0.35	0.43	0.16	0.8	0.39	0.8	0.528889	0.0747336	0.0734405	2.15385	0.464286
gi|499589571|ref|NM_001278192.1|	7.44	3.45	2.1	8.49	4.44	2.17	1.14	5.05	0.49	3.86333	0	0	1.46	0	2.57	2.96	3.17	2.05	4.13	1.81556	0.0748162	0.122009	0.469945	2.12791
gi|344217764|ref|NM_001243751.1|	0	0	0	0	2.43	0	0	0	0	0.27	2.25	0	5.33	3.17	2.94	0	1.01	0	0	1.63333	0.0748251	0.0256754	6.04938	0.165306
gi|223718115|ref|NM_002635.3|	297.33	326.87	370.55	283.41	381.59	329.26	344.69	479.34	394.13	356.352	317.96	286.68	268.84	241.32	359.07	315.51	414.63	310.1	188.39	300.278	0.0748838	0.777314	0.842643	1.18674
gi|497239882|ref|NM_024003.3|	0.07	0	0.05	0	0	0	0	0	0	0.0133333	0	0	2.48	0	2.32	0.36	3.49	16.91	13.12	4.29778	0.0749585	7.97503e-18	322.333	0.00310238
gi|394025721|ref|NM_001033859.2|	32.74	33.96	3.49	0	28.93	38.78	32.06	8.59	6.74	20.5878	20.85	45.46	48.07	47.85	46.71	30.57	15.25	30.3	18.06	33.68	0.0750313	0.730643	1.63592	0.611276
gi|503775287|ref|NM_001278249.1|	6.36	8.83	6.25	5.02	4.55	8.22	4.85	6.94	7.28	6.47778	6.24	6.1	6.09	5.14	6.7	5.08	3.94	2.56	5.1	5.21667	0.0750538	0.696012	0.805317	1.24175
gi|374349206|ref|NM_001256469.1|	4.41	7.23	6.69	5.78	8.32	6.37	5.73	6.17	5.62	6.25778	5.97	6.13	10.47	8.85	6.98	9.24	9.54	6.29	5.43	7.65556	0.0751286	0.158243	1.22337	0.817417
gi|148613875|ref|NM_144715.3|	0.09	1.96	0.12	0.99	2.11	1.45	2.45	2.46	1.03	1.40667	0.5	1.5	0	0.41	0.26	1.02	1.49	0.58	0.77	0.725556	0.0751423	0.133836	0.515798	1.93874
gi|217416258|ref|NM_032484.4|	26.5	37.19	25.04	28.25	29.85	23.24	13.2	22.53	24.55	25.5944	23.12	21.23	17.12	27.55	29.85	14.48	15.93	17.26	15	20.1711	0.0751694	0.714238	0.788105	1.26887
gi|359298505|ref|NM_001035235.3|	25.38	31.21	24.61	28	22.28	21.58	47.59	28.17	29.74	28.7289	22.76	17.79	23.39	25.95	25.47	24.01	23.61	17.52	27.84	23.1489	0.0751809	0.0351344	0.80577	1.24105
gi|295849288|ref|NM_013251.3|	50	53.05	52.67	62.86	38.66	49	39.21	51.7	56.72	50.43	27.15	20.4	47.97	32.63	37.53	53.97	50.67	62.82	19.21	39.15	0.0751898	0.0636933	0.776324	1.28812
gi|110224468|ref|NM_004569.3|	32.56	23.7	44.1	24.12	29.31	61.44	33.2	49.46	41.28	37.6856	22.05	29.78	26.56	18.45	28.98	28.09	36.35	37.62	29.75	28.6256	0.0753017	0.0562176	0.75959	1.3165
gi|224549031|ref|NM_173811.3|	4.43	3.58	2.38	4.04	3.68	5.37	2.75	4.47	3.91	3.84556	3.16	3.02	3.59	2.62	4.76	2.63	3.17	2.8	2.16	3.10111	0.075393	0.595147	0.806414	1.24006
gi|326937483|ref|NM_001205179.1|	2.54	1.37	0	0	0	0	4.29	0	1.07	1.03	0	0	0	0	0	0	0	0	0	0	0.0755089	#DIV/0!	0	#DIV/0!
gi|215598560|ref|NM_001142444.1|	4.31	4.36	0.71	0	5.93	0.07	3.27	4.01	3.78	2.93778	9.68	3.21	10.2	3.85	5.68	7.45	6.45	2.84	0	5.48444	0.0756225	0.227616	1.86687	0.535656
gi|46409301|ref|NM_207330.1|	0.2	0.26	0.41	0.46	0.76	0.54	1.21	0.54	0.87	0.583333	0.67	0.23	1.33	1.12	0.54	0.9	0.71	1.76	1.23	0.943333	0.0756865	0.300226	1.61714	0.618375
gi|282847379|ref|NM_001170795.1|	63.57	32.8	42	49.45	40.02	82.14	51.07	57.6	35.79	50.4933	35.82	28.93	15.76	47.78	36.51	44.99	37.67	61.48	29.85	37.6433	0.0756901	0.618795	0.745511	1.34136
gi|443929382|ref|NM_001276309.1|	11.97	0	11.54	0	0	11.1	8.23	9.77	11.05	7.07333	0	0	0	0	0	4.09	8.2	8.69	4.97	2.88333	0.0757124	0.300818	0.407634	2.45318
gi|442796455|ref|NM_001276273.1|	5.54	0	3.35	6.14	0	10.43	4.98	0	5.14	3.95333	0	1.46	0	0	0	4.17	0	3.17	3.73	1.39222	0.0758718	0.0766659	0.352164	2.83958
gi|237820710|ref|NM_017527.3|	0.94	1.02	0	0.79	0	1.43	0	0.72	0	0.544444	0	0.42	0	0	0	0.28	0	0.65	0	0.15	0.0759285	0.0323671	0.27551	3.62963
gi|32699146|ref|NM_181704.1|	0	0	0.06	0	0	0	0	0.05	0	0.0122222	0.19	0.14	0	0	0	0	0.11	0.45	0.12	0.112222	0.0759599	3.48601e-05	9.18182	0.108911
gi|523567529|ref|NM_012208.3|	7.09	22.62	19.61	19.74	15.47	13.52	16.22	20.2	20.05	17.1689	3.12	15.83	7.87	15.22	14.12	10.92	25.63	6.78	8.26	11.9722	0.0759813	0.352975	0.697321	1.43406
gi|145275194|ref|NM_031215.2|	14.14	16.18	20.92	18.58	15.23	14.34	14.16	18.32	13.03	16.1	10.04	13.7	16.96	12.95	13.03	17	16.61	12.87	10.72	13.7644	0.0760165	0.974394	0.854934	1.16968
gi|151101366|ref|NM_001099339.1|	8.29	10.23	2.44	8.04	13.18	0	17.14	5.89	8.39	8.17778	3.35	0	0	9.13	7.25	2.77	7.77	3.15	4.85	4.25222	0.0760302	0.216743	0.519973	1.92318
gi|297307155|ref|NM_017482.3|	0.01	1.24	0	0.74	0	0	0	0	1.09	0.342222	0	0	1.9	1.36	1.13	0.74	2.24	0	1.48	0.983333	0.076179	0.196623	2.87338	0.348023
gi|525313636|ref|NM_001198834.3|	3.35	4.27	5.45	2.76	8.4	2.34	2.44	2.65	1.78	3.71556	4.3	6.97	10.01	6.07	4.86	2.68	8.21	3.5	4.72	5.70222	0.0762142	0.74033	1.53469	0.651598
gi|356582453|ref|NM_001252273.1|	2.33	0.75	1.31	1.19	1.46	1.57	2.02	1.08	0.72	1.38111	1.26	1.81	4.63	2.06	3.31	4.41	2.08	1.59	0.36	2.39	0.0762967	0.0117706	1.73049	0.577871
gi|320461704|ref|NM_020251.3|	7.66	10.42	0	0.34	0	0	6.08	5.13	14.78	4.93444	14.08	0	16.91	0	8.33	3.9	26.42	31.89	15.38	12.99	0.0762997	0.0525666	2.63252	0.379865
gi|4758087|ref|NM_004861.1|	34.31	18.24	20.46	26.34	16.07	25.02	18.33	12.1	14.56	20.6033	16.4	23.96	6.95	13.73	15.76	14.51	15.32	6.99	21.15	14.9744	0.0763848	0.571979	0.726797	1.3759
gi|94538367|ref|NM_006295.2|	42.62	56.59	52.57	30.64	50.1	31.5	24.2	40.38	46.7	41.7	42.9	26.26	43.68	30.14	42.09	30.58	30.91	29.49	21.66	33.0789	0.0763867	0.366488	0.793259	1.26062
gi|119220561|ref|NM_000896.2|	0	0.21	0	0	0	0	0	0	0	0.0233333	0	0.3	0	0	0	0	0.38	0.3	0.36	0.148889	0.0765462	0.0158617	6.38095	0.156716
gi|218505788|ref|NM_001142770.1|	0	0	0	0	0.11	0.02	0.14	0	0.19	0.0511111	0.14	0	0.23	0.16	0.09	0.2	0.14	0.12	0	0.12	0.0765727	0.864823	2.34783	0.425926
gi|31541779|ref|NM_007022.3|	19.08	19.19	16.78	19.3	12.77	14.83	13.64	16.25	12.9	16.0822	13.8	15.9	9.88	11.39	17.68	12.98	14.24	16.9	8.43	13.4667	0.0766648	0.675533	0.837364	1.19422
gi|538917680|ref|NM_001282387.1|	1.08	1.35	0.73	2.54	0	0	0.68	0	0	0.708889	0	0	0	0.96	0	0	0	0	0	0.106667	0.0767225	0.0113033	0.15047	6.64583
gi|427197600|ref|NM_001271842.1|	0.41	1.67	0	1.43	0	0	0	0.99	0.98	0.608889	0	1.07	0	0	0	0	0	0	0	0.118889	0.0767249	0.0924407	0.195255	5.1215
gi|52851396|ref|NM_138820.2|	290.74	179.81	221.77	260.68	150.89	231.43	197.17	180.59	210.41	213.721	178.67	176.17	143.45	195.06	150.14	250.02	147.66	199.26	171.82	179.139	0.0767929	0.472257	0.83819	1.19305
gi|388453028|ref|NM_198594.2|	0	0	0.66	0	0	2.35	1.87	1.95	0.45	0.808889	0	0	0	0	0	0	0.2	0	0.99	0.132222	0.0768287	0.00593883	0.163462	6.11765
gi|325652038|ref|NM_001204860.1|	0	9.27	6.69	16.26	16.12	10.81	14.27	11.34	11.6	10.7067	0	5.35	3.17	3.53	6.03	5	14.18	13.89	5.75	6.32222	0.0768405	0.847701	0.590494	1.6935
gi|195539374|ref|NM_001130727.1|	0	2.53	1.62	0.01	2.17	0	0	1.11	0	0.826667	2.72	3.11	0	2.9	1.78	3.87	0.75	0	2.3	1.93667	0.0768689	0.430829	2.34274	0.42685
gi|222831572|ref|NM_001145044.1|	27.15	24.71	27.33	28.76	26.56	23.31	16.59	23.2	19.43	24.1156	19.99	26.35	18.62	14.42	24.21	23.39	16.41	10.12	24.97	19.8311	0.0768852	0.397445	0.822337	1.21605
gi|379030591|ref|NM_015913.3|	30.8	30.8	38.83	29.73	35.75	42.98	30.1	40.6	31.84	34.6033	23.46	32.92	30.84	27.05	31.43	34.69	34.04	34.87	23.32	30.2911	0.0771031	0.784536	0.875381	1.14236
gi|49640008|ref|NM_003316.3|	1.17	3.61	2.81	5.54	1.47	4.51	4.21	1.99	1.12	2.93667	2.18	3.44	9.95	6.7	2.44	8.48	4.69	4.46	2.67	5.00111	0.0771344	0.142101	1.70299	0.587203
gi|289666781|ref|NM_001172780.1|	0.93	0.44	1.29	2.9	1.16	4.13	1.62	1.69	2.08	1.80444	0	1.82	0.96	0	0.37	1.35	2	1.41	0.62	0.947778	0.0772226	0.275057	0.525246	1.90387
gi|259013544|ref|NM_001165034.1|	2.46	1.96	2.11	14.3	3.19	4.79	0	0.85	3.12	3.64222	0	0	0	0	3.02	0	2.6	0.94	0	0.728889	0.0772234	0.00206533	0.200122	4.99695
gi|66932983|ref|NM_004957.4|	15.48	15.89	10.04	18.27	9.6	11.4	17.83	8.43	16.75	13.7433	14.01	6.59	8.83	8.28	9.14	13.01	13.8	12.94	10.15	10.75	0.0773152	0.354084	0.782197	1.27845
gi|87042402|ref|NM_003793.3|	255.87	267.95	215.83	175.58	242.66	175.43	163.15	205.27	231.01	214.75	236.13	149.88	184.33	180.77	228.36	123.61	164.77	200.13	169.74	181.969	0.0773189	0.889886	0.847352	1.18015
gi|40255102|ref|NM_153034.2|	26.18	17.21	22.99	27.99	18.97	28.46	16.34	23.94	19.74	22.4244	15.65	20.24	21.56	13.65	24.17	12.35	20	18.47	21.46	18.6167	0.077461	0.688113	0.830195	1.20454
gi|375331917|ref|NM_001256661.1|	0	0	0	0	0	0	0	0.75	0	0.0833333	0	0	1.89	1.32	0	1.17	0	2.75	0	0.792222	0.0775197	0.000558276	9.50667	0.105189
gi|511772983|ref|NM_013256.4|	0	0	0	0	0	0	0	0	0	0	0	0	0.69	0	0	0.14	1.3	0	1.25	0.375556	0.0775718	#DIV/0!	#DIV/0!	0
gi|119220558|ref|NM_001079525.1|	0	3.73	3.8	0	0	5.16	0	1.82	0	1.61222	0	0	0	0	0	0	1.63	0	0	0.181111	0.0775989	0.000966957	0.112336	8.90184
gi|238908520|ref|NM_001161532.1|	0.33	0	0.69	0	0.72	1.56	0	0.4	0.35	0.45	0	0	0	0	0.2	0	0.66	0	0	0.0955556	0.0776609	0.0337252	0.212346	4.7093
gi|23238190|ref|NM_004195.2|	9.83	5.28	5.28	2.69	4.5	1.58	6.18	2.28	7.24	4.98444	4.02	2.56	0	4.51	5.28	2.55	3.27	1.65	3.49	3.03667	0.077677	0.177941	0.609229	1.64142
gi|295148153|ref|NM_006244.3|	145.56	145.46	166.78	120.52	134.88	110	108.18	150.69	138.7	135.641	143.18	129.12	123.64	102.45	124.48	121.42	140.5	87.89	86.26	117.66	0.0776895	0.845975	0.867436	1.15282
gi|343168775|ref|NM_001243283.1|	0	0	0.06	0	0	0	0.06	0	0.11	0.0255556	0	0.43	0	0	0.23	0.12	0.11	0.05	0.16	0.122222	0.0776928	0.0021703	4.78261	0.209091
gi|186928840|ref|NM_032382.4|	19.75	25.94	26.42	18.82	24.95	18.85	13.75	21.53	30.76	22.3078	19.12	17.14	20.65	11.7	21.88	14.18	21.55	20.92	18.02	18.3511	0.0777381	0.295174	0.822633	1.21561
gi|62739178|ref|NM_001015055.1|	16.83	8.65	13.29	11.53	5.18	19.93	9.72	5.79	11.98	11.4333	6.77	4.42	0	11.38	3.88	11.77	5.17	4.4	15.95	7.08222	0.0779542	0.938422	0.619436	1.61437
gi|299522996|ref|NM_172359.2|	0	0	0	0	0	0	0	0	0	0	0	0	1.16	1.63	0	2.9	0.52	0	0	0.69	0.0780158	#DIV/0!	#DIV/0!	0
gi|223671884|ref|NM_001145257.1|	0	0	0	0	1.4	0.48	0	0	0	0.208889	1.38	0	0	0	1.09	1.81	2.13	0	1.1	0.834444	0.0780412	0.115238	3.99468	0.250333
gi|308199444|ref|NM_001571.5|	0.54	0	0	0	0	4.14	0	0	0	0.52	0	0	5.06	3.99	1.7	0	2.25	1.5	3.23	1.97	0.0780828	0.416851	3.78846	0.263959
gi|325995194|ref|NM_000195.3|	38	45.11	37.13	32.62	33.35	39.19	25.85	42.58	36.06	36.6544	42.98	31.52	23.46	32.78	37.82	35.67	28.4	21.83	22.79	30.8056	0.0781164	0.490407	0.840432	1.18986
gi|527122103|ref|NM_001281445.1|	32.34	33.45	56.11	39.15	48.31	24.2	31.59	41.68	29.27	37.3444	30.2	42.4	81.25	57.64	52.59	59.09	34.87	63.44	29.59	50.1189	0.0781352	0.143598	1.34207	0.745117
gi|540344537|ref|NM_001282451.1|	3.69	8.04	0	8.02	0	7	6.07	1.98	7.44	4.69333	2.08	4.44	0	0	3.72	2.06	2.06	1.76	4.48	2.28889	0.0781572	0.0668509	0.487689	2.05049
gi|194363756|ref|NM_001513.3|	0.88	0	1.14	0	1.34	0	1.04	0.6	2.44	0.826667	0	0.99	0	4.59	3.81	2.27	1.33	3.05	1.79	1.98111	0.0782538	0.0648204	2.39651	0.417274
gi|52426788|ref|NM_080818.3|	0.75	0.95	1.88	1.07	1.8	1	0.48	2.55	2.16	1.40444	0.52	0.67	0.26	0.2	1	2.06	1.17	1.08	0.5	0.828889	0.0782893	0.574467	0.59019	1.69437
gi|59806341|ref|NM_007015.2|	1.67	0	0.84	1.87	1.12	0	1.74	0.74	0.77	0.972222	0	0	0	1.23	0	0	1.07	0	1.26	0.395556	0.0783036	0.661626	0.406857	2.45787
gi|57242756|ref|NM_001009566.1|	30.39	109.84	150.91	68.27	188.33	42.35	56.04	199.13	96.11	104.597	82.09	30.06	48.73	45.73	134.86	50.51	90.96	19.77	19.93	58.0711	0.0783645	0.180988	0.555191	1.80118
gi|21040327|ref|NM_138722.1|	0.05	0	0.06	0	0	0.16	0	0.1	0.05	0.0466667	0.13	0	0.32	0	0.1	0.06	0.1	0.28	0.15	0.126667	0.0784446	0.0648549	2.71429	0.368421
gi|169790834|ref|NM_000292.2|	6.01	9.13	7.02	9.42	7.2	8.09	4.83	7.32	5.27	7.14333	5.45	5.94	5.32	6.05	6.4	8.51	5.04	5.64	5.02	5.93	0.0784451	0.2861	0.830145	1.20461
gi|384551639|ref|NM_145068.3|	3.7	3.17	3.82	6.64	2.57	4.68	3.04	2.47	2.32	3.60111	1.72	3.47	2.2	2.72	2.18	3.25	0.62	0	4.88	2.33778	0.0785334	0.824597	0.649182	1.5404
gi|386642909|ref|NM_001604.5|	0	1.69	0	1.35	0	2	0.15	0	0	0.576667	0.08	0	0	0	0	0	0	0	0	0.00888889	0.0785368	6.86187e-11	0.0154143	64.875
gi|209180456|ref|NM_001135732.1|	0	0	0	0	0	0.06	0	3.25	0.01	0.368889	0	0	7.36	0	15.37	0.01	6.3	0	7.6	4.07111	0.0785909	0.000128505	11.0361	0.0906114
gi|59938782|ref|NM_147233.2|	1.84	3.17	1.3	0	1.17	1.97	0	3.66	1.19	1.58889	0	2.05	5.76	0	4.09	2.08	4.17	5.41	6.21	3.30778	0.0786025	0.0870295	2.08182	0.480349
gi|296317288|ref|NM_015703.4|	31.81	35.83	41.75	27.07	30.42	35.87	33.34	28.63	29.78	32.7222	37.93	37.14	40.34	30.29	34.85	30.79	52.38	37.99	37.64	37.7056	0.0786069	0.338751	1.15229	0.867836
gi|223941778|ref|NM_001145356.1|	0	4.22	0	0	0	0	1.47	1.34	0	0.781111	0	0	14.09	9.54	5.28	0	0	3.04	6.12	4.23	0.078634	0.00176594	5.41536	0.18466
gi|382545253|ref|NM_001257330.1|	6.69	7.51	2.32	4.31	9.45	2.81	0.78	3.68	4.71	4.69556	0	2.13	3.22	2.31	0	3.87	5.31	2.66	4.11	2.62333	0.0786533	0.244491	0.558684	1.78992
gi|291219886|ref|NM_182578.3|	4.69	4.64	6.33	4.37	4.97	3.71	2.54	7.34	5.45	4.89333	2.97	3.19	6.5	1.88	4.06	4.31	5.28	1.75	1.88	3.53556	0.0787311	0.651743	0.722525	1.38404
gi|95147537|ref|NM_006051.3|	13.9	5.39	7.87	20.48	11.43	7.96	11.42	12.53	12.37	11.4833	4.06	13.08	12.36	0	10.78	9.38	8.95	4.56	5.51	7.63111	0.0787339	0.996994	0.664538	1.5048
gi|312032446|ref|NM_001012662.2|	5.46	9.61	5.18	5.26	4.82	3.24	2.3	10.61	7.19	5.96333	9.15	1.65	5.04	2.19	4.99	2.75	2.25	2.61	2.61	3.69333	0.0787547	0.696057	0.61934	1.61462
gi|308044481|ref|NM_001197020.1|	0	0	0.47	0	0.49	0	0	0.19	0.4	0.172222	0	0	0	0	0	0	0.19	0	0	0.0211111	0.0788695	0.00193539	0.122581	8.15789
gi|311078762|ref|NM_015547.3|	0.24	0	0.25	0.77	0.22	0.14	0.41	0.14	0.36	0.281111	0	0.67	0.87	0.35	0.41	0.46	0.45	0.45	0.78	0.493333	0.0789852	0.665409	1.75494	0.56982
gi|40549444|ref|NM_014231.3|	119.37	266.4	344.79	103.56	295.09	192.24	29.61	371.8	173.03	210.654	221.38	112.49	148.5	86.75	250.77	171.11	45.63	22.01	23.53	120.241	0.0789875	0.373665	0.570798	1.75193
gi|208610014|ref|NM_001135675.1|	10.3	8.69	9.82	2.1	7.54	6.54	9.11	6.01	1.62	6.85889	4.62	2.39	7.23	3.3	4.39	4.32	8.87	3.11	0.94	4.35222	0.0789979	0.46266	0.634538	1.57595
gi|373432627|ref|NM_001256339.1|	0.83	0	0.89	0	0.83	1.92	0.76	2.23	1.07	0.947778	0.39	0.33	0.89	0	0.03	1.23	0.38	0.18	0.22	0.405556	0.0791373	0.102518	0.427902	2.33699
gi|40807462|ref|NM_021220.2|	2.06	1.69	3.18	2.91	2.53	2.13	1.42	2.38	1.47	2.19667	1.86	0.83	1.76	2.12	1.48	2.45	1.68	2.08	0.87	1.68111	0.0792107	0.750721	0.765301	1.30668
gi|157426895|ref|NM_052828.2|	0	0	0	0.13	0	0.03	0.11	0.09	0	0.04	0	0	0	0	0	0.03	0	0	0	0.00333333	0.0792779	7.46978e-05	0.0833333	12
gi|150010557|ref|NM_014981.1|	0.86	0.72	0.6	1.42	1.11	1.13	1.07	0.8	0.85	0.951111	1.1	1.27	0.8	1.56	1.16	1.02	1.32	1.22	0.99	1.16	0.0793304	0.696523	1.21963	0.819923
gi|296080755|ref|NM_024528.3|	7.03	11.21	12.04	12.09	13.16	13.78	10.77	11.1	13.87	11.6722	7.69	10.58	8.58	7.22	10.18	8.26	11.95	13.69	10.23	9.82	0.0793577	0.970294	0.841314	1.18862
gi|316983170|ref|NM_001199987.1|	4.51	0	1.8	0	6.53	3.71	2.62	1.87	4.14	2.79778	5.95	1.52	3.86	7.25	6.26	3.31	2.72	5.45	4.86	4.57556	0.0794081	0.687968	1.63542	0.611462
gi|219555711|ref|NM_001143762.1|	0	2.25	1.1	0	2.13	0	2.43	0	0	0.878889	0	0	0	0	0	0	0	0	1.08	0.12	0.0794514	0.00468366	0.136536	7.32407
gi|40807483|ref|NM_030815.2|	35.4	45.94	35.41	27.5	47.63	32.48	29.56	34.25	39.24	36.3789	40.48	39.28	50.33	43.47	44.24	28.4	43.41	40.98	49.53	42.2356	0.0794548	0.867784	1.16099	0.861333
gi|431822386|ref|NM_001271950.1|	2.56	0.83	2.7	0	1.1	2.04	2.88	2.71	1.23	1.78333	5.65	4.74	1.8	2.78	0	3.49	2.27	6.75	2.08	3.28444	0.0795277	0.0579059	1.84174	0.542963
gi|526252801|ref|NM_001281304.1|	0.76	0.67	1.15	2.42	0	1.25	1.21	0.99	1.74	1.13222	0	0.93	0	0.61	0.74	1.62	0.65	0.31	0.57	0.603333	0.0796812	0.393235	0.532875	1.87661
gi|501355084|ref|NM_001003676.2|	14.98	13.75	16.91	17.29	17.5	11.52	15.95	13.09	13.67	14.9622	12.6	16.99	4.19	9.63	11.05	11.94	16.19	6.28	16.83	11.7444	0.0797207	0.041738	0.78494	1.27398
gi|194239663|ref|NM_001130040.1|	5.71	8.11	8.2	10.94	3.74	8.12	8.24	4.55	8.21	7.31333	4.66	6.86	8.08	2.42	3.22	3.86	8.8	4.7	5.71	5.36778	0.079781	0.947786	0.733971	1.36245
gi|522838256|ref|NM_020957.2|	0.97	1.86	2.74	2.34	1.29	1.37	1.62	1.8	1.65	1.73778	0.84	1.28	1.82	1.13	1.4	2.02	1.04	1.29	1.09	1.32333	0.0798223	0.335049	0.761509	1.31318
gi|224493722|ref|NM_001145536.1|	7.13	10.84	10.14	6.58	10.43	4.29	10.06	7.83	8.3	8.4	7.08	6.29	8.76	6.1	9.49	6.74	6.35	5.15	4.34	6.7	0.0798706	0.411784	0.797619	1.25373
gi|39777605|ref|NM_199002.1|	6.7	10.57	6.65	17.95	11.44	5.58	5.81	5.83	5.46	8.44333	6.9	7.94	8.78	0	7.29	4.93	5.04	2.39	4.06	5.25889	0.0799398	0.283733	0.622845	1.60554
gi|145386530|ref|NM_001084392.1|	301.23	135.51	222.31	205.48	161.32	180.99	178.82	220.8	246.18	205.849	170.2	209.63	84.12	117.17	181.81	159.29	215.38	175.04	176.71	165.483	0.0799436	0.646104	0.803907	1.24393
gi|282847507|ref|NM_032440.3|	0	0	0	0	0.17	0	0	0	0.3	0.0522222	0	0	0	0.18	0	0.69	1.54	0.45	0.84	0.411111	0.0800773	0.000161878	7.87234	0.127027
gi|208022634|ref|NM_001079827.2|	0.11	0.55	0.15	0	0.31	0	0.42	0	0.37	0.212222	0	0	0	0	0	0.13	0	0.39	0	0.0577778	0.0800877	0.225479	0.272251	3.67308
gi|21361615|ref|NM_022467.3|	2.14	4.5	3.43	2.53	5.24	4.02	1.03	4.27	4.08	3.47111	2.99	1.49	0.81	3.19	2.21	1.74	2.16	4.98	1.48	2.33889	0.0802308	0.852664	0.673816	1.48409
gi|153267458|ref|NM_001987.4|	4.03	4.11	6.85	4.37	4.59	5.16	4.23	6.52	4.87	4.97	3.43	4.23	4.57	3.5	3.56	5.8	4.82	3.29	4.08	4.14222	0.080286	0.517294	0.833445	1.19984
gi|347360903|ref|NM_003088.3|	317.23	277.66	317.09	249.99	255.12	186.51	220.2	217.35	258.04	255.466	230.75	198.47	235.53	189.87	226.88	173.83	307.53	214.64	189.49	218.554	0.0803637	0.762835	0.855514	1.16889
gi|283046777|ref|NM_145017.2|	2.9	6.05	2.16	5.02	1	3.08	8.79	0	4.62	3.73556	0	0	0	3.24	3.17	3.36	3.17	2.69	0	1.73667	0.0804986	0.18855	0.464902	2.15099
gi|116235465|ref|NM_001077241.1|	3.28	2.62	2.12	7.24	1.13	4.6	4.66	1.61	2.72	3.33111	1.59	3.77	0	1.08	0	1.94	0	4.79	2.48	1.73889	0.080513	0.782496	0.522015	1.91565
gi|268840213|ref|NM_001167928.1|	0.59	0	1.18	1.59	0.72	0.45	1.18	0.36	0	0.674444	0	0	0	0.44	0.74	0	0	0.74	0.5	0.268889	0.0805669	0.178127	0.398682	2.50826
gi|506949350|ref|NM_001278278.1|	3.08	7.69	1.98	7.24	8.35	8.17	7.14	5.02	2.97	5.73778	0	5.52	9.01	5.45	0	0	3.76	2.62	3.04	3.26667	0.0806104	0.575209	0.569326	1.75646
gi|264681557|ref|NM_025160.6|	4.26	1.91	4.96	4.81	7.84	2.8	4.46	11.39	6.85	5.47556	3.78	3.4	13.82	4.76	8.51	8.81	10.92	11.29	10.04	8.37	0.0806171	0.50757	1.52861	0.654188
gi|167736377|ref|NM_001114598.1|	25.19	29.75	14.97	26.89	14.9	19.78	13.26	18.44	17.65	20.0922	21.9	14	23.34	12.24	11.48	19.34	8.95	16.42	8.26	15.1033	0.0806765	0.859685	0.7517	1.33032
gi|269308217|ref|NM_001009571.3|	2.63	0.35	2.12	1.81	1.69	2.06	1.48	1.94	2.15	1.80333	1.54	1.14	0.44	0.64	0.65	0.46	2.96	1.29	1.42	1.17111	0.080692	0.546064	0.649415	1.53985
gi|300863106|ref|NM_001193308.1|	0	1.31	0	0	0	0	0	0	0	0.145556	1.21	0	0	0.94	0	0	1.54	1.72	4	1.04556	0.0807426	0.00531096	7.18321	0.139214
gi|30061504|ref|NM_001491.2|	0.38	0.23	0.72	0.82	0.87	0.14	0	0	0.43	0.398889	0.84	0.7	1.92	0.48	0	0.63	0.44	0.98	1.25	0.804444	0.0808525	0.195089	2.01671	0.495856
gi|298104090|ref|NM_001114938.2|	0.56	0.57	0	0	0	0	0	0.62	0	0.194444	0	0	0	0	0	0	0	0	0	0	0.080895	#DIV/0!	0	#DIV/0!
gi|254587898|ref|NM_001008949.2|	0	0	0.45	0.4	0.41	0	0	0	0	0.14	0	0	0	0	0	0	0	0	0	0	0.0810112	#DIV/0!	0	#DIV/0!
gi|531034775|ref|NM_001282146.1|	2.69	0	1.93	0	2.87	2.35	2.6	0.56	0	1.44444	1.42	0	1.79	2.77	4.44	4.88	2.27	2.77	3.89	2.69222	0.0810199	0.597865	1.86385	0.536525
gi|74027262|ref|NM_181642.2|	0	0	0.8	0	0.88	0.92	0	0	0	0.288889	0	0	0	0	0	0	0	0	0	0	0.0811362	#DIV/0!	0	#DIV/0!
gi|300360548|ref|NM_001191007.1|	5.37	0	2.32	9.11	3.85	0.43	5.56	0	0	2.96	1.85	3.36	0	0	0.25	0	0	0	1.1	0.728889	0.081166	0.00988423	0.246246	4.06098
gi|332801083|ref|NM_007174.2|	29.66	27.94	38.42	38.36	19.77	48.01	23.59	36.77	28.43	32.3278	18.38	29.71	14.39	13.98	20.39	43.61	19.02	35.48	21.13	24.01	0.0811966	0.694231	0.742705	1.34643
gi|309951082|ref|NM_001198548.1|	0	0	3.08	0	0	3.57	3.38	0	0	1.11444	0	0	0	0	0	0	0	0	0	0	0.0811973	#DIV/0!	0	#DIV/0!
gi|219521822|ref|NM_006408.3|	0.09	0	0.12	0	0	0.1	0	0	0.31	0.0688889	0	0	0	0	0	0	0	0	0	0	0.0811977	#DIV/0!	0	#DIV/0!
gi|503778476|ref|NR_103486.1|	0	0.08	0.09	0.2	0	0.13	0.29	0.11	0.17	0.118889	0	0	0	0	0	0.02	0.28	0	0.04	0.0377778	0.0812966	0.972297	0.317757	3.14706
gi|61563741|ref|NM_017912.3|	1.45	0	15.87	9.81	3.89	5.56	4.39	14.32	11.07	7.37333	1.92	4.07	0	0	4.56	5.88	7.67	4.97	1.54	3.40111	0.0814365	0.0503931	0.461272	2.16792
gi|46409315|ref|NM_207340.1|	20.8	18.16	16.86	19.43	14.57	14.36	16.19	10.65	19.44	16.7178	16.4	14.48	11.42	17.27	12.28	14.28	14.23	14.17	15.16	14.41	0.081457	0.13296	0.861957	1.16015
gi|30795201|ref|NM_178423.1|	0	0	0	0	0	0	0	0	0	0	0.89	0	0.79	0	0.94	0	0	0	0	0.291111	0.0814702	#DIV/0!	#DIV/0!	0
gi|545686796|ref|NM_018024.2|	8.67	5.58	13.34	9.98	7.96	5.93	8.67	11.36	17.81	9.92222	2.33	6.69	0	6.01	6.24	9.52	12.35	9.31	7	6.60556	0.0814966	0.939168	0.665733	1.5021
gi|253970497|ref|NM_005243.3|	31.46	41.34	48.38	28.19	58.63	24.92	4.63	50.98	64.93	39.2733	35.29	28.66	0	3.79	14.32	14.1	68.73	14.64	17.83	21.9289	0.0815148	0.803866	0.558366	1.79094
gi|371940932|ref|NM_080916.2|	62.13	73.06	81.35	61.72	71.64	89.3	75.46	90.07	86.44	76.7967	71	60.08	60.04	59.85	66.24	68.83	70.36	92.93	55.66	67.2211	0.0815226	0.944851	0.875313	1.14245
gi|222080050|ref|NM_021239.2|	22.53	36.09	36.19	44.64	37.71	43.29	31	36.45	28.91	35.2011	30.3	46.42	69.58	56.43	41.37	49.09	54.93	32.51	26.1	45.1922	0.0815227	0.0592485	1.28383	0.77892
gi|34222120|ref|NM_024057.2|	3.38	3.06	4.15	5.42	3.42	5.68	3.18	3.43	3.27	3.88778	1.79	3.58	3.42	1.74	2.84	4.69	3.73	3	2.55	3.03778	0.081549	0.896492	0.781366	1.27981
gi|116812629|ref|NM_020195.2|	100.34	94.79	91.58	99.73	86.86	82.95	92.28	100.81	95.44	93.8644	108.36	77.09	65.94	87.22	79.5	86.91	83.14	99.58	75.64	84.82	0.0816096	0.0536744	0.903644	1.10663
gi|226371717|ref|NM_001146106.1|	0.17	0.23	0.52	0.38	0.27	0.36	0.55	0.25	0.25	0.331111	0.42	0.49	0.52	0.23	0.3	0.64	0.5	0.92	0.34	0.484444	0.0816837	0.231743	1.46309	0.683486
gi|224586843|ref|NM_001145670.1|	0	2.18	1.94	0	0	1.54	0.38	0	2.45	0.943333	0	4.17	8.02	1.4	1.57	1.81	4.57	0.75	1.79	2.67556	0.0817271	0.0265202	2.83628	0.352575
gi|73858569|ref|NM_001032295.1|	60.38	47.62	50.34	36.22	33.43	62.97	33.71	34.78	40.55	44.4444	56.03	28.89	30.48	34.67	39.47	34.53	30.41	39.18	24.08	35.3044	0.081728	0.545293	0.79435	1.25889
gi|187936948|ref|NM_001127257.1|	0	1.83	0	0	0	0	0	1.5	1.64	0.552222	0	0	0	0	0	0	0	0	0	0	0.081763	#DIV/0!	0	#DIV/0!
gi|124518660|ref|NM_000335.4|	0	0.96	0.92	0	0	0	0	1.11	0	0.332222	0	0	0	0	0	0	0	0	0	0	0.0817761	#DIV/0!	0	#DIV/0!
gi|307691163|ref|NM_000789.3|	2.39	3.73	5.3	2.11	2.43	1.08	1.67	2.86	3.68	2.80556	1.37	1.46	1.9	0.94	2.29	1.75	3.48	2.25	1.49	1.88111	0.0818318	0.145278	0.670495	1.49144
gi|190610019|ref|NM_001128596.1|	0	0	0.81	0	0.77	0	0	0.66	0	0.248889	0	0	0	0	0	0	0	0	0	0	0.0818661	#DIV/0!	0	#DIV/0!
gi|515869589|ref|NM_194451.2|	0	5.3	0	3.12	0.28	1.39	1.62	0	0	1.30111	0.67	0	0	0	0	0	0	0	0	0.0744444	0.081969	2.94381e-06	0.0572161	17.4776
gi|118344449|ref|NM_013399.2|	142.91	29.28	176.57	92.5	77.44	98.19	53.59	88.36	138.21	99.6722	8.18	71.86	73.44	16.67	30.75	44.36	113.77	99.71	101.55	62.2544	0.0819746	0.643297	0.624592	1.60105
gi|296923803|ref|NM_198178.2|	2.24	0	2.76	0	0	2.05	1.56	2.97	1.13	1.41222	0	2.33	0	0	0.87	0	0.65	0.83	0	0.52	0.081995	0.248676	0.368214	2.71581
gi|258613918|ref|NM_012351.2|	0	0	0.33	0	0.46	0	0	0.53	0.09	0.156667	0	0	0	0	0	0	0	0	0.09	0.01	0.0820029	7.33562e-06	0.0638298	15.6667
gi|291219926|ref|NM_001173988.1|	3.68	6.44	8.7	4.53	2.28	4.66	2.12	0	2.16	3.84111	2.81	0	0	7.68	0	1.36	1.36	0	1.35	1.61778	0.0820752	0.880395	0.421174	2.37431
gi|503774378|ref|NM_001278197.1|	4.2	0	7.34	11.41	5.24	13.8	10.72	0	0	5.85667	0	0	0	0	6.59	0	0	7.25	4.07	1.99	0.0820818	0.148749	0.339784	2.94305
gi|299890874|ref|NM_001190837.1|	1.93	0	1.92	0	0	2.05	0.31	0	2.27	0.942222	4.36	4.4	1.9	10.01	3.85	0	3.57	0	0	3.12111	0.0821278	0.00497371	3.3125	0.301887
gi|164663744|ref|NM_003041.3|	0.29	0.53	0.48	0.44	0.3	0.41	0.59	0.29	0.21	0.393333	0.99	0.44	0.63	0.62	0.23	0.22	0.51	0.82	0.71	0.574444	0.0821627	0.0670315	1.46045	0.68472
gi|148596950|ref|NM_198472.2|	4.28	4.35	2.94	2.86	2.31	2.3	2.76	1.54	2.45	2.86556	1.38	2	0	3.78	3.88	0.59	1.36	1.59	2.27	1.87222	0.0822452	0.345562	0.653354	1.53056
gi|262359912|ref|NM_020741.2|	1.21	1.39	1.22	0.95	0.42	0.81	1.62	1.37	1.15	1.12667	1.67	2.07	1.76	1.36	1.99	1.22	1.17	1.14	0.84	1.46889	0.0822524	0.64655	1.30375	0.76702
gi|31542245|ref|NM_024731.2|	4.14	6.77	4.85	5.91	6.58	2.6	3.42	4.85	4.91	4.89222	8.01	4.83	7.78	6.34	6.74	6.3	7.2	3.37	4.93	6.16667	0.0822776	0.797065	1.2605	0.793333
gi|351721992|ref|NM_001145097.2|	0.56	0	2.8	0.85	0	1.32	0.55	0.95	2.79	1.09111	0.67	0	0	0	0.79	1.21	0	0.55	0	0.357778	0.0822903	0.0301604	0.327902	3.04969
gi|222136631|ref|NM_001144929.1|	0	0	0	0	0	0	0	1.39	0	0.154444	0	0	1.29	1.09	2.04	0	0.61	1.49	0	0.724444	0.0823053	0.160738	4.69065	0.21319
gi|44955876|ref|NM_005368.2|	0	0	0	0	0	0	0	0.72	0.19	0.101111	1.82	0.24	0	0	0.36	0	0.27	0.96	1.73	0.597778	0.0823376	0.00500202	5.91209	0.169145
gi|228008294|ref|NM_001159675.1|	3.74	0	7.05	0	0	9.03	6.36	8.8	6.86	4.64889	0	3.97	0	0	1.1	0.06	7.7	2.96	0	1.75444	0.0823976	0.340559	0.37739	2.64978
gi|262231736|ref|NM_001166598.1|	0	0	0.12	0	0	0	0	0.05	0.15	0.0355556	0.12	0.13	0.16	0	0	0	0.1	0.27	0.15	0.103333	0.0824058	0.245395	2.90625	0.344086
gi|68299766|ref|NM_001086.2|	0	0	0	0	0	0	0	0	0	0	0.14	0	0	0	0.11	0	0	0.12	0	0.0411111	0.0824296	#DIV/0!	#DIV/0!	0
gi|215490013|ref|NM_020188.3|	118.7	65.32	114.92	105.05	67.85	132.45	125.45	145.03	109.04	109.312	59.37	101.86	56.18	63.93	91.57	112.93	104.55	116.38	77.48	87.1389	0.0824505	0.699148	0.797156	1.25446
gi|372266145|ref|NM_001256269.1|	0	0	0	0	0	0	0	0	0	0	0	0	0	0	1.15	1.31	0	1.48	0	0.437778	0.0824856	#DIV/0!	#DIV/0!	0
gi|50962825|ref|NM_001720.3|	2.26	2.63	2.44	2.66	2.63	1.81	3.11	1.84	1.87	2.36111	1.74	1.72	3.04	1.99	1.43	2.06	1.77	1.98	1.99	1.96889	0.0825361	0.981843	0.833882	1.19921
gi|88501735|ref|NM_001039550.1|	251.09	204.04	132.7	230.14	191.27	204.96	180.92	126.25	129.17	183.393	334.02	207.73	311.18	250.9	187.39	168.35	146.93	193.99	331.28	236.863	0.0825363	0.208122	1.29156	0.774258
gi|237858579|ref|NM_001098533.2|	10.49	0	5.05	9.31	10.35	1.63	4.67	8.01	8.98	6.49889	0	7.13	0	1.44	6.34	6.81	1.91	5.6	2.2	3.49222	0.0825671	0.467948	0.537357	1.86096
gi|212549552|ref|NM_017620.2|	20.06	25.42	22.47	19.36	15.48	13.88	10.83	22.34	15.72	18.3956	15.49	11.82	17.42	15.2	17.85	11.52	19.58	15.11	8.99	14.7756	0.0826454	0.37657	0.803213	1.245
gi|304284845|ref|NM_001195087.1|	1.86	0.9	1.66	2.5	1.17	1.97	2.29	0.67	2.52	1.72667	1.73	0.84	0.61	0.75	0.74	1.4	1.3	2.23	1.1	1.18889	0.0826575	0.50522	0.688546	1.45234
gi|194239704|ref|NM_001130048.1|	0.71	0	0.76	0	0	4.14	0	1.5	0	0.79	2.68	4.25	1.84	0	0	1.62	2.13	1.72	6	2.24889	0.0826949	0.357744	2.84669	0.351285
gi|523704358|ref|NM_172375.2|	0	0	0	1.4	0	0.67	0.14	0	0	0.245556	1.39	2.08	0.98	0.74	0	0	1.71	0	0.48	0.82	0.0827135	0.201282	3.33937	0.299458
gi|148664200|ref|NM_001098525.1|	0.02	0	0	0.06	2.47	0	0.03	2.35	2.7	0.847778	0.05	0	0	0.02	0	0.04	0	0.08	0.02	0.0233333	0.0827365	4.87244e-12	0.0275229	36.3333
gi|539846920|ref|NM_001282428.1|	0.96	2.06	7	0	6.51	5.26	0	6.33	2.05	3.35222	1.78	0	0	0	1.38	1.65	2.85	4.04	0	1.3	0.0827391	0.0688023	0.387802	2.57863
gi|88853060|ref|NM_001384.4|	12.52	20.32	21.37	14	16.72	9.92	8.29	22.72	18.67	16.0589	11.97	13.21	12.09	9.35	12.76	10.78	16.85	14.92	10.22	12.4611	0.0827733	0.0385451	0.775963	1.28872
gi|38149990|ref|NM_003091.3|	111.87	104.32	104.69	77.19	104.9	68.1	80.98	94.05	109.85	95.1056	100.74	80.82	53.31	76.46	108.12	77.4	92.6	56.16	75.25	80.0956	0.0828182	0.691297	0.842175	1.1874
gi|38708298|ref|NM_001532.2|	13.11	15.05	12.58	14.68	10.07	11.48	9.98	10.54	9.47	11.8844	11.68	7.82	8.81	7.28	10.71	15.94	8.53	8.36	8.89	9.78	0.082847	0.482317	0.822924	1.21518
gi|310616727|ref|NM_001198559.1|	1.69	5.55	7.79	1.72	5.71	5.69	7.41	7.36	5.65	5.39667	0.52	7.02	1.18	5.05	0	4.89	7.26	1.75	0.04	3.07889	0.0828915	0.459748	0.570517	1.7528
gi|387942386|ref|NM_001102401.2|	6.08	1.36	5.76	4.7	3.86	6.08	0	5.1	3.11	4.00556	3.73	3.25	4.73	1.56	2.81	3.54	1.13	0	0	2.30556	0.0829157	0.516566	0.575589	1.73735
gi|269847239|ref|NM_015993.2|	267.68	147.44	160.23	272.37	209.06	253.14	121.7	120.51	99.3	183.492	154.38	212.59	75.89	123.39	198.84	134.1	114.06	36.02	113.48	129.194	0.082935	0.568052	0.704087	1.42028
gi|193083123|ref|NM_002376.5|	2.45	3.12	0	0	0	0	5.68	0.64	2.28	1.57444	0	0	2.06	0	0	0	0	0	0	0.228889	0.0830022	0.00716079	0.145378	6.87864
gi|109715868|ref|NM_005250.2|	0.03	0.2	0.36	0	0	0.25	0.07	0.15	0.34	0.155556	0.37	0.24	0.37	0.22	0.24	0.52	0.15	0.26	0.09	0.273333	0.0830035	0.81674	1.75714	0.569106
gi|224831254|ref|NM_000513.2|	0	0	0	0	0	0	0	0	0	0	0	0	0	0	0.19	0	0	0.25	0.24	0.0755556	0.0830248	#DIV/0!	#DIV/0!	0
gi|325168188|ref|NM_001204513.1|	0.41	1.17	0.67	0.52	1.89	0.28	1.12	0.68	1.14	0.875556	2.46	0.96	0	1.03	1.63	1.13	1.49	1.91	2.77	1.48667	0.0831264	0.170171	1.69797	0.588939
gi|520975488|ref|NM_001278641.1|	3.37	2.72	5.5	3.22	2.99	3.01	1.76	7.61	3.75	3.77	4.39	3.01	4.13	0	1.67	1.75	3.03	1.66	1.88	2.39111	0.0831322	0.516838	0.634247	1.57667
gi|269846909|ref|NM_001167865.1|	0	0	0	0	0	0	0	0	0	0	0	0	1.83	0	0	2.41	0	1.97	0	0.69	0.0831826	#DIV/0!	#DIV/0!	0
gi|218777843|ref|NM_182509.3|	0.58	0	0.74	1.07	0	0.93	0	1.11	0.03	0.495556	0	0.57	0	0.35	0	0.45	0	0	0	0.152222	0.0831895	0.0530212	0.307175	3.25547
gi|525313598|ref|NM_001278939.1|	0	0.53	0.09	0	0	0	0	0.29	0.19	0.122222	0	0	0	0	0	0	0	0	0	0	0.0832375	#DIV/0!	0	#DIV/0!
gi|379056380|ref|NM_006230.3|	106.26	93.72	77.32	84.99	69.21	74.86	76.52	78.47	80.84	82.4656	99.37	52.68	64.82	73.59	80.91	50.7	66.74	67.48	80.94	70.8033	0.0832483	0.42318	0.858581	1.16471
gi|291045143|ref|NM_152366.4|	38.4	41.12	34.57	37.1	31.28	33.76	30.04	28.32	40.41	35	41.42	31.67	25.86	34.38	32.23	28.7	27.27	30.28	25.96	30.8633	0.0832863	0.844025	0.88181	1.13403
gi|300795258|ref|NM_198220.2|	8.88	7.56	30.4	6.21	1.47	33.04	16.5	32.6	20	17.4067	6.21	23.31	0	1.42	5.09	1.57	10.86	19.02	6.96	8.27111	0.0832957	0.262929	0.475169	2.10451
gi|215599500|ref|NM_021170.3|	57.45	33.59	51.22	31.2	12.9	43.82	77.53	22.61	54.08	42.7111	7.21	33.74	5.9	13.56	12.45	40.83	48.78	44.34	33.14	26.6611	0.0833243	0.66018	0.62422	1.602
gi|169646185|ref|NM_001014990.2|	0.49	0.59	0.55	0	1.21	0.58	0.64	0.39	0.83	0.586667	0.89	0.31	1.23	1.44	2.16	0.56	1	0.83	0.52	0.993333	0.0833856	0.141086	1.69318	0.590604
gi|56243479|ref|NM_002953.3|	9.43	10.64	9.38	10.13	5.45	3.34	6.02	7.53	3.15	7.23	2.69	7.42	3.39	0	10.06	7.74	5.74	2.46	0.66	4.46222	0.083454	0.617251	0.617181	1.62027
gi|225543158|ref|NM_001145951.1|	1.91	1.08	1.89	2.48	3.49	0.86	2.56	3.4	0.66	2.03667	4.92	3.17	5.91	2.06	1.61	2.87	3.74	1.65	2.48	3.15667	0.0834793	0.34315	1.54992	0.645195
gi|157388928|ref|NM_017957.2|	3.32	7.01	9.91	2.95	9.45	5.8	1.18	5.86	6.33	5.75667	5.91	1.47	3.83	2.61	4.48	6.65	3.36	3.31	0.7	3.59111	0.0835045	0.263007	0.623818	1.60303
gi|261599043|ref|NM_001166346.1|	2.98	0.95	0.75	1.67	1.65	0.44	0.87	0.93	1.9	1.34889	1.59	1.1	0	1.62	0.64	0.74	0.73	0.18	0	0.733333	0.0835483	0.515014	0.543657	1.83939
gi|313760628|ref|NM_001199573.1|	1.31	0	0	3.53	1.94	0	0	0	2.75	1.05889	1.15	0	0	0	0	0	0	0	0	0.127778	0.0835759	0.00148287	0.120672	8.28696
gi|142360775|ref|NM_173847.3|	0	0	0.44	0	0.31	0	0.28	0.12	0	0.127778	0	0	0	0	0	0	0	0	0.12	0.0133333	0.0836363	0.000435396	0.104348	9.58333
gi|520261711|ref|NM_001278623.1|	1.14	0.6	1.48	0	0	3.07	0	0.35	0.45	0.787778	1.27	4.26	3.62	1.37	2.32	0.59	1.38	1.72	0	1.83667	0.0836382	0.395145	2.33145	0.428917
gi|224831255|ref|NM_001048181.2|	0	0	0.23	0	0	0	0	0.3	0.23	0.0844444	0	0	0	0	0	0	0	0	0	0	0.0836905	#DIV/0!	0	#DIV/0!
gi|223718073|ref|NM_000413.2|	22.32	20.31	23.49	21.76	19.84	18.39	15.44	17.47	18.16	19.6867	18.78	17.18	18.63	19.23	18.38	19.72	14.85	16.54	17.01	17.8133	0.0836986	0.167944	0.904843	1.10516
gi|187761300|ref|NM_001025088.1|	15.82	23.58	27.79	19.12	31.5	21.49	26.23	26.88	36.36	25.4189	29.66	41	52.26	26.59	32.27	18.97	56.44	30.49	22.52	34.4667	0.0837191	0.0576715	1.35595	0.737492
gi|332164753|ref|NM_004579.3|	30.88	37.1	37.03	23.4	32.96	22.33	20.83	31.45	29.08	29.4511	27.78	25.95	25.56	26.73	28.72	28.42	23.91	21.34	14.81	24.8022	0.0837361	0.381444	0.842149	1.18744
gi|56711319|ref|NM_001001872.2|	1.61	3.36	2.4	4.21	2.97	2.81	2.89	2.91	1.84	2.77778	3.78	2.46	5.76	5.57	3.43	2.23	4.6	3.73	2.2	3.75111	0.0837821	0.140562	1.3504	0.740521
gi|195972880|ref|NM_001130963.1|	0.4	0	1.04	1.82	1.27	0	1.47	1.68	0.44	0.902222	0	1.13	0	0	0.85	0.94	0.43	0	0	0.372222	0.0838264	0.283908	0.412562	2.42388
gi|56699494|ref|NM_006103.3|	34.02	28.1	33.17	31.42	29.62	22.92	11.1	40.64	31.39	29.1533	24.71	16.22	24.82	27.64	30	29.32	14.2	24.85	10.1	22.4289	0.0838286	0.684	0.769342	1.29981
gi|291084756|ref|NM_001173456.1|	1.45	0	0	0	0	0	0.55	0	0	0.222222	3.09	0	1.09	0	1.92	0	0	1.05	4.26	1.26778	0.0838299	0.00409214	5.705	0.175285
gi|258613998|ref|NM_001127697.2|	2.09	1.33	0.56	0	0.08	1.08	0	0	0	0.571111	3	0	3.58	2.75	5.58	0.09	0	0	2.58	1.95333	0.0838861	0.0124474	3.42023	0.292378
gi|531990852|ref|NM_057180.2|	1.63	4.7	2.73	8.76	4.41	5.45	2.21	1.19	0	3.45333	5.11	0	8.94	9.77	6.78	1.38	6.21	14.02	6.93	6.57111	0.0839113	0.212345	1.90283	0.525533
gi|188595696|ref|NM_001127496.1|	11.63	13.45	18.03	18.51	9.08	8.34	13.15	18.27	12.02	13.6089	5.63	3.46	20.53	10.36	8.11	12.62	9.97	7.5	9.8	9.77556	0.0839138	0.536237	0.718321	1.39213
gi|538921411|ref|NM_001282422.1|	3.32	1.14	5.21	2.27	0.71	23.62	17.25	6.48	6.26	7.36222	1.48	3.14	1.56	1.96	2.21	2.43	5.98	0	0.5	2.14	0.0841717	0.000284119	0.290673	3.44029
gi|510785741|ref|NM_001278442.1|	40.15	39.31	30.18	30.21	26.41	45	39.9	38.23	28.48	35.3189	41.2	20.42	12.9	15.69	30.04	33.03	28.85	44.87	17.16	27.1289	0.0842875	0.13667	0.768113	1.30189
gi|261862294|ref|NM_001185.3|	4.83	8.46	31.46	15.26	11.58	16.97	5.49	11.45	5.68	12.3533	8.96	12.74	3.6	3.53	11.79	8.42	1.98	2.96	4.58	6.50667	0.08436	0.0549798	0.526713	1.89857
gi|512749771|ref|NM_001278535.1|	0	0	0	0	0	0	0	0	0	0	0	0	0	0	0	0.59	0.81	0.83	0	0.247778	0.0845188	#DIV/0!	#DIV/0!	0
gi|50345291|ref|NM_001002033.1|	1.06	3.47	3.43	0.06	2.28	1.26	1.13	0.61	2.03	1.70333	1.29	2.62	6.42	5.84	1.98	0.05	3.11	5.45	2.57	3.25889	0.0845453	0.106529	1.91324	0.522673
gi|315013577|ref|NM_148964.2|	0.04	0	0.05	0	0	0.05	0.15	0.04	0	0.0366667	0	0	0	0	0	0	0.04	0	0	0.00444444	0.084603	0.00149587	0.121212	8.25
gi|315013580|ref|NM_016020.3|	9.01	7.55	10.49	12.48	11.11	13.33	8.96	7.43	8.95	9.92333	7.4	7.41	6.06	8.5	10.02	11.21	6.94	8.92	8.36	8.31333	0.0846771	0.472304	0.837756	1.19366
gi|300388179|ref|NM_001191036.1|	3.24	0.09	6.97	2.27	2.22	0.5	0	3.86	0	2.12778	0.59	0	0	0.02	0	0	1.92	2.29	0	0.535556	0.084695	0.0157594	0.251697	3.97303
gi|86787825|ref|NM_145186.2|	0	0	0.21	0	0.22	0.26	0	0	0.17	0.0955556	1.06	0.23	0.27	0.62	0.04	0.19	0	0	0.64	0.338889	0.0847311	0.00407932	3.54651	0.281967
gi|118498361|ref|NM_001079522.1|	8.93	7.15	12.07	9.79	0.26	12.14	11.94	13.68	12.32	9.80889	9.87	25.09	21.83	10.28	15.81	5.32	17.98	19.69	7.35	14.8022	0.0847437	0.165303	1.50906	0.662663
gi|66932900|ref|NM_032986.3|	19.33	16.15	22.86	20.86	21.65	19.49	16.97	29.02	17.54	20.43	16.44	19.65	11.35	10.97	25.24	10.91	22.05	19.44	8.61	16.0733	0.0847556	0.272465	0.786752	1.27105
gi|403420579|ref|NM_001271213.1|	3.78	0.92	2.62	2.95	2.14	4.43	2.93	1.73	4.33	2.87	6.12	2.68	5	3.44	2.74	2.84	2.26	6.68	9.69	4.60556	0.0847943	0.0484206	1.60472	0.62316
gi|145580576|ref|NM_001329.2|	6.4	9.54	0.58	0	5.47	8.4	16.35	15.07	7.86	7.74111	15.15	18.1	0	14.26	15.65	12.67	13.7	14.07	8.6	12.4667	0.0849016	0.895167	1.61045	0.620945
gi|147898645|ref|NM_005300.3|	0.34	0	1.14	0.88	0.39	2.57	0.53	0	1.44	0.81	0	1.37	0	0	0	0.23	0.42	0	0	0.224444	0.0849086	0.114225	0.277092	3.60891
gi|21396483|ref|NM_003523.2|	0.47	0.64	0.3	1.09	1.37	1.04	1.56	0.73	0.6	0.866667	0.98	0.67	0	1.17	0.77	0.33	0	0	0.51	0.492222	0.0849683	0.90811	0.567949	1.76072
gi|239787079|ref|NM_030972.3|	0	0	1.59	0	0	0.21	0	0	0	0.2	0.8	0	0.89	0	1.06	0.72	1.55	0.98	0	0.666667	0.0849822	0.894476	3.33333	0.3
gi|307133685|ref|NM_001127510.2|	3.28	1.96	1.05	0	1.79	0.9	0	1.7	0	1.18667	6.5	0	9.86	4.98	1.58	3.27	0	0.94	3.48	3.40111	0.0850523	0.00613078	2.8661	0.348906
gi|218505681|ref|NM_001142726.1|	241.87	87.21	143.48	137.55	80.29	163.17	169.57	122.94	170.61	146.299	91.64	144.74	30.38	78.9	84.58	108.26	114.26	159.94	151.43	107.126	0.0851134	0.649773	0.732238	1.36568
gi|374671767|ref|NM_001256508.1|	0	0.13	0.35	0.8	0.64	0.91	0	0	0	0.314444	0	0	0	0	0.5	0	0	0	0	0.0555556	0.0851435	0.0337938	0.176678	5.66
gi|395394048|ref|NM_001270519.1|	0	0	0	0	0	0	0	0	0.07	0.00777778	0.04	0.13	0	0	0	0	0.06	0.17	0.05	0.05	0.0852708	0.0118281	6.42857	0.155556
gi|337752169|ref|NM_001242758.1|	183.75	30	70.19	209.98	167.48	61.75	88.7	53.49	126.06	110.156	55.08	79.19	128.69	0.5	59.99	80.5	96.11	41.73	34	63.9767	0.0852834	0.149307	0.580785	1.72181
gi|540344541|ref|NM_152227.2|	11.19	0	3.52	12.12	0.58	11.26	0	5.16	0	4.87	11.05	0	17.75	16.92	27.69	7.69	16.15	0	5.6	11.4278	0.0852991	0.145418	2.34657	0.426155
gi|98985794|ref|NM_001040630.1|	0	0	0.47	0	0	0	0	0.38	0	0.0944444	0	0	0	0	0.76	0.43	0.76	0.83	0.38	0.351111	0.085304	0.0804814	3.71765	0.268987
gi|56788348|ref|NM_030573.2|	7.05	5.98	4.49	4.41	2.66	2.13	0.61	2.06	5.37	3.86222	12.1	1.39	13.57	5.04	5.23	6.48	7.18	3.87	4.78	6.62667	0.0853085	0.104286	1.71577	0.58283
gi|301601642|ref|NM_019074.3|	3.71	4.66	5.27	5.33	3.24	4.8	1.75	1.94	3.01	3.74556	2.23	2.21	2.8	3.05	2.37	5.26	1.42	1.56	3.04	2.66	0.0853216	0.618271	0.710175	1.4081
gi|41327735|ref|NM_201284.1|	0.08	0.25	0.12	0	0	0	0.05	0	0.1	0.0666667	0	0	0	0	0	0.05	0.05	0	0	0.0111111	0.0853498	0.0010746	0.166667	6
gi|299890843|ref|NM_001002273.2|	0.23	0.3	1.37	1.19	0.57	0.51	1.14	0.81	0.62	0.748889	0.12	0.6	0.14	0	0.7	0.82	0.76	0	0.66	0.422222	0.085409	0.673305	0.563798	1.77368
gi|313482862|ref|NM_015704.2|	58.28	60.16	83.86	69.63	72.63	69.59	42.68	88.25	78.29	69.2633	50.58	56.91	69.43	50.3	59.46	55.5	64.84	74.38	49.43	58.9811	0.0854359	0.219415	0.851549	1.17433
gi|545746391|ref|NM_001284241.1|	0	0	0	0	0	0	0	0	0	0	0.22	0	0	0	0	0.29	0	0	0.2	0.0788889	0.0854886	#DIV/0!	#DIV/0!	0
gi|8922910|ref|NM_018346.1|	41.92	47.9	40.46	40.4	51.17	45.45	35.91	42.11	45.75	43.4522	43.14	33.82	32.82	35.14	41.69	47.81	40.4	42.68	35.95	39.2722	0.0855015	0.779255	0.903802	1.10644
gi|333609294|ref|NM_001214903.1|	0	0	0	0	0	0	0	0	0	0	0	0.32	0.39	0	0	0	0	0	0.26	0.107778	0.0855659	#DIV/0!	#DIV/0!	0
gi|387762674|ref|NM_001014380.2|	3.73	5.36	8.27	5.34	6.31	9.44	8.99	6.2	9.94	7.06444	0	4.76	5.51	4.75	0	4.48	9.9	8.15	4.42	4.66333	0.0856096	0.273978	0.660113	1.51489
gi|82546844|ref|NM_021574.2|	0.62	0	0	0	0.74	0	0.49	0	0	0.205556	0	0	0	0	0	0	0	0	0	0	0.0856428	#DIV/0!	0	#DIV/0!
gi|83376127|ref|NM_001959.3|	50.24	51.5	104.65	36.74	65.54	45.34	29.95	83.59	98.6	62.9056	32.82	66.5	43.6	29.04	45.19	45.69	57.19	44.77	34.41	44.3567	0.085649	0.0318405	0.705131	1.41818
gi|381388764|ref|NM_001257320.1|	9.49	13.46	14.1	0	7.71	3.16	6.09	6.06	18.15	8.69111	2.16	4.57	2.71	2.1	5.11	1.29	8.69	9.69	5.64	4.66222	0.085776	0.0812399	0.536436	1.86416
gi|93277073|ref|NM_017793.2|	26.75	25.96	40.11	19.62	30	23.01	8.92	26.24	28.41	25.4467	21.96	16.11	24.95	13.66	26.5	27.05	13.89	18.28	7.5	18.8778	0.0857803	0.548157	0.741857	1.34797
gi|187829870|ref|NM_001127244.1|	0.58	1.33	1.43	2.62	0	1.27	0	0	1.47	0.966667	0.73	0	0	0.7	0	0.63	0.3	0.34	0.59	0.365556	0.0858195	0.00722506	0.378161	2.64438
gi|388453006|ref|NM_153372.1|	0.9	2.15	0	0	0.62	1.56	1.5	0	3.22	1.10556	8.73	0.68	1.28	4.15	3.89	2.72	0.73	1.76	1.7	2.84889	0.085829	0.0309788	2.57688	0.388066
gi|298286512|ref|NM_016291.3|	15.34	39.57	40.26	32.86	55.48	28.45	26.45	22.25	34.24	32.7667	38.31	40.8	45	37.5	50.38	35.7	41.61	30.91	49.15	41.04	0.085848	0.101792	1.25249	0.798408
gi|109948306|ref|NM_001042483.1|	1.58	0	0.81	0	0	0	0.59	0	0	0.331111	0	0	4.5	0	2.82	0.67	2.05	0	3.72	1.52889	0.0858794	0.00355826	4.61745	0.21657
gi|197276610|ref|NM_016826.2|	0.87	2.28	0	0	0	2.03	3.18	0	0	0.928889	0	0	0	0	0	0	0	0.93	0	0.103333	0.0859038	0.00069992	0.111244	8.98925
gi|19913386|ref|NM_004810.2|	0.18	0.14	0.08	0	0.16	0	0.07	0.37	0	0.111111	0.16	0.17	0.2	0	0.37	0.14	0.31	0.47	0.19	0.223333	0.0859046	0.678948	2.01	0.497512
gi|49087144|ref|NM_001002.3|	579.26	563.46	533.6	433.2	506.08	651.45	472.46	613.49	613.18	551.798	599.98	472.99	319.48	542.56	446.26	520.42	438.23	577.98	425.95	482.65	0.0859269	0.589661	0.874686	1.14327
gi|150010653|ref|NM_032450.2|	45.71	59.32	55.3	34.51	38.28	31.76	30.38	37.72	46.04	42.1133	42.88	30.16	35.83	30.06	35.34	39.94	39.53	31.64	29.74	35.0133	0.0859444	0.0548561	0.831407	1.20278
gi|446713798|ref|NM_001276385.1|	0.49	0.26	0.67	1.11	0.62	0.67	0.88	0.69	0.48	0.652222	0.53	1.4	1.42	0.47	0.66	0.94	0.85	0.99	0.91	0.907778	0.0859497	0.3746	1.39182	0.718482
gi|258613988|ref|NM_004044.6|	64.18	62.11	54.64	49.66	70.41	64.56	55.97	67.65	64.79	61.5522	62.33	41.59	69.45	47.01	67.28	41.58	53.84	57.48	36.81	53.0411	0.0859848	0.125515	0.861725	1.16046
gi|34222170|ref|NM_144661.2|	1.11	0.88	1.41	0.83	1.98	1.21	1.78	1.53	1.31	1.33778	0.73	0.78	0	0.72	0.58	1.42	1.46	0.94	1.76	0.932222	0.0860128	0.367186	0.696844	1.43504
gi|163310762|ref|NM_001112724.1|	0.59	0.39	0	0.99	0	0.12	0.2	0	0.65	0.326667	1	0	1.1	0.97	0.23	0.51	0.63	0.37	1.08	0.654444	0.0860616	0.70886	2.0034	0.499151
gi|5453639|ref|NM_006304.1|	159.94	135.7	108.69	186.19	194.77	178.08	136.61	149.51	116.79	151.809	233.58	151.69	219.37	258.3	222.2	217.72	136.74	161.92	102.48	189.333	0.0861744	0.142938	1.24718	0.801808
gi|119943109|ref|NM_004937.2|	5.36	5.19	6.12	7.59	4.27	5.8	5.27	3.31	3.67	5.17556	4.59	2.61	0.76	4.97	4.51	4.32	3.7	5.52	4.82	3.97778	0.0862967	0.760073	0.76857	1.30112
gi|315013528|ref|NM_178138.4|	0	0	0	0	0	0	0	0	0	0	0	0	0	0	0	0	0.12	0.09	0.08	0.0322222	0.0862987	#DIV/0!	#DIV/0!	0
gi|197100229|ref|NM_001131064.1|	0.56	0.51	0.61	0.79	1.58	0.19	0	0.63	1.66	0.725556	1.29	0.47	0	0	0	0	0.47	0.4	0	0.292222	0.0863449	0.478849	0.402757	2.48289
gi|225637460|ref|NM_001145933.1|	0	0	0.18	0	0	0	0	0.18	0.12	0.0533333	0	0	0	0	0	0	0	0	0	0	0.0863612	#DIV/0!	0	#DIV/0!
gi|354983502|ref|NM_003817.3|	0	0	0	0	0	0	0	0	0	0	0	0	0	0	0	0.03	0.03	0.12	0.06	0.0266667	0.0863612	#DIV/0!	#DIV/0!	0
gi|40807362|ref|NM_138969.2|	4.18	4.47	10.12	3.2	5.39	4.99	4.18	9.72	7.74	5.99889	2.66	4.82	3.46	2.67	5.59	5.28	5.09	5.71	2.57	4.20556	0.086416	0.0889016	0.701056	1.42642
gi|186910301|ref|NM_001126104.1|	5.56	5.85	9.1	7.84	8.21	8.26	6.88	11.71	7.29	7.85556	3.85	6.59	6.92	4.2	4.95	9.06	8.81	7.33	3.9	6.17889	0.0864344	0.783598	0.786563	1.27135
gi|216548055|ref|NM_001142544.1|	2.72	0	0	0	3.1	0	0	1.72	0	0.837778	0	4.07	5.97	6.89	0	0	3.17	0	5.18	2.80889	0.0864642	0.0397028	3.35279	0.298259
gi|372266183|ref|NM_001190723.2|	16.63	20.48	10.24	11.47	14.4	11.6	8.28	9	14.28	12.9311	13.49	7.8	8.75	8.17	4.69	8.93	11.31	7.37	16.69	9.68889	0.0864981	0.817077	0.74927	1.33463
gi|296434228|ref|NM_001184856.1|	0	2.07	0	0	0	0	0	2.99	0	0.562222	1.44	6.69	8.48	7.43	0	2.48	0	0	0	2.94667	0.0865282	0.0040571	5.24111	0.190799
gi|62739164|ref|NM_182943.2|	1.38	1.15	3.95	6.33	2.77	5.31	1.7	4.6	3.62	3.42333	0	3.95	1.83	0	2.31	3.25	4.94	0	0	1.80889	0.0865624	0.869958	0.5284	1.89251
gi|189339226|ref|NM_000499.3|	1.11	1.33	2.18	0.94	0.93	0.34	0.8	1.19	1.21	1.11444	0.73	0.39	0.92	0.71	1.23	0.88	0.77	0.91	0.33	0.763333	0.0866633	0.118284	0.684945	1.45997
gi|354721194|ref|NM_001252043.1|	0.74	0	4.18	0	0.84	0	2.14	1.18	0.64	1.08	0	1.3	0	0	0	0.3	0	0	0	0.177778	0.0866926	0.00413262	0.164609	6.075
gi|109689706|ref|NM_199261.2|	0	0	0	0	0.48	0.61	0.39	0	0	0.164444	0	0	0	0	0	0	0	0	0	0	0.0867835	#DIV/0!	0	#DIV/0!
gi|256985157|ref|NM_177403.4|	0	2.28	2.38	1.62	0	0.83	0	1.05	0	0.906667	0	0	0	0	0	0.5	0	0	1.45	0.216667	0.0868141	0.0630108	0.238971	4.18462
gi|157266336|ref|NM_001713.2|	0.75	0.43	0.88	0.17	0.1	0.99	0.84	1.19	0.99	0.704444	0.2	3.17	0.72	0.95	0.38	0.51	2.4	2.11	2.77	1.46778	0.0868592	0.00577578	2.0836	0.479939
gi|311213910|ref|NM_152246.2|	1.97	1.08	0	4.89	0	1.27	1.54	7.52	0	2.03	0.37	0	0.06	0.24	0	0	0	2.3	0	0.33	0.0868957	0.00226522	0.162562	6.15152
gi|219842347|ref|NM_001143837.1|	0	0	0.18	0	0	0.28	0	0.27	0	0.0811111	0	0	0	0	0	0	0	0	0	0	0.0869037	#DIV/0!	0	#DIV/0!
gi|281182835|ref|NM_001169117.1|	0.83	2.37	3.39	4.23	1.67	3.15	0.73	4.87	4.66	2.87778	0	3.17	1.36	0	0.91	2.87	3.96	1.75	0	1.55778	0.0869094	0.88626	0.541313	1.84736
gi|296179434|ref|NM_021115.4|	11.25	24.3	31.27	6.73	23.06	12.43	12.47	18.11	21.57	17.91	0.66	15.12	12.61	0	11.07	0	19.97	24.45	12.52	10.7111	0.0869514	0.724838	0.598052	1.6721
gi|112382238|ref|NM_015286.5|	19.15	12.74	13.24	19.88	17.63	28.53	16.82	17.68	16.9	18.0633	22.02	28.79	20.05	32.09	19.19	19.75	14.66	26.95	18.81	22.4789	0.0869538	0.587489	1.24445	0.803569
gi|239047342|ref|NM_017826.2|	1.25	0.65	1.24	0	1.82	1.99	1.37	0.59	0.18	1.01	0	0	0	0.21	0	0	1.42	1.75	0.39	0.418889	0.0870049	0.949235	0.414741	2.41114
gi|187131237|ref|NM_006176.2|	5804.9	5513.69	6076.92	4813.86	5839.67	3002.83	4608.47	5912.93	5471.03	5227.14	5883.49	3306.51	5018.26	5284.93	3936.58	4746.76	3890.55	4470.8	3282.1	4424.44	0.0870688	0.822662	0.846436	1.18142
gi|223468599|ref|NM_001136049.2|	0	1.91	0	0	0	0	0	0.83	1.74	0.497778	0	2.24	8.78	2.06	1.67	1.85	2.8	0	0.85	2.25	0.0870795	0.00290716	4.52009	0.221235
gi|148277040|ref|NM_000678.3|	17.92	9.32	26.98	8.08	13.19	7.72	8.68	18.7	10.56	13.4611	7.74	2.47	16.52	9.16	12.31	10.29	8.08	8.8	2.19	8.61778	0.0871344	0.303487	0.640198	1.56202
gi|321267568|ref|NM_001202517.1|	0	0	0.61	0	0	0	0.4	0	0.44	0.161111	0	0	0	0	0	0	0	0	0	0	0.087152	#DIV/0!	0	#DIV/0!
gi|40538800|ref|NM_052913.2|	0	0	0	0	0	0	0	0	0	0	0	0	0.13	0	0	0	0.13	0.19	0	0.05	0.0871658	#DIV/0!	#DIV/0!	0
gi|260436838|ref|NM_004437.3|	0	0	0	0	0	0	0	0	0.43	0.0477778	0	0.99	0	1	0	1.38	0.36	0	0	0.414444	0.0871808	0.000912236	8.67442	0.115282
gi|37537709|ref|NM_018357.2|	137.31	127.5	149.34	97.12	149.92	128.23	97.06	139.47	136.7	129.183	109.94	109.16	137.6	87.2	139.61	101.25	112.81	110.12	114.26	113.55	0.0871919	0.607413	0.878983	1.13768
gi|156630986|ref|NM_145731.3|	0	0	0	0	0	0	0	0	0	0	2.3	0	0	0	0	0	2.95	0	3.68	0.992222	0.087223	#DIV/0!	#DIV/0!	0
gi|157412248|ref|NM_001105205.1|	6	1.78	9.26	5.38	3.3	7.72	1.75	2.32	6.39	4.87778	0	0	1.03	0	0	8.1	4.87	3.38	4.59	2.44111	0.0872715	0.83515	0.500456	1.99818
gi|151101269|ref|NM_000363.4|	0.76	0.78	0.98	0.98	1.16	0.12	1.7	1.01	1.53	1.00222	1.15	2.13	2.17	2.24	1.82	0.38	0.8	1.61	1.15	1.49444	0.0873173	0.319164	1.49113	0.670632
gi|148612858|ref|NM_001098502.1|	26.49	23.87	30.35	20.96	28.5	31.22	19.64	29.68	33.04	27.0833	17.58	18.79	27.45	18.89	28.11	25.82	24.12	27.96	20.07	23.1989	0.0874199	0.842896	0.856574	1.16744
gi|68303568|ref|NM_001025104.1|	0	0	0.25	1.32	0	0.43	0.67	0.52	0.75	0.437778	0.26	0	0	0	0.62	0.11	0	0.22	0	0.134444	0.0874258	0.050378	0.307107	3.2562
gi|295821219|ref|NM_003357.4|	0.66	0.53	0.28	0.99	1.18	0.72	0.8	0.91	2.63	0.966667	1.16	0.62	0	1.13	0	0.76	0.24	0.25	0	0.462222	0.0874343	0.328532	0.478161	2.09135
gi|222144269|ref|NM_052916.2|	117.04	158.73	181.45	142.16	158.7	117.79	84.88	199.21	145.21	145.019	120.94	105.42	161.15	123.69	139.73	149.53	104.1	81.69	53.5	115.528	0.0877521	0.925701	0.79664	1.25527
gi|541862384|ref|NM_001142391.2|	1.86	0	0	3.17	1.55	0.95	0.45	4.34	0	1.36889	0	1.19	0	0	0	1.26	0	0	0.6	0.338889	0.0878285	0.00760263	0.247565	4.03934
gi|388890219|ref|NM_001267548.1|	40.3	22.96	22.23	28.14	31.03	29.57	32.59	13.37	25.67	27.3178	22.18	19.81	12.42	20.9	28.39	23.06	20.68	29.15	19.34	21.77	0.0878752	0.260297	0.796917	1.25484
gi|223555962|ref|NM_001145158.1|	4.01	0	2.35	2.4	0	4.3	5.8	0	0	2.09556	0	0	0	0.89	0	2.67	0	1.6	0	0.573333	0.0879085	0.029422	0.273595	3.65504
gi|289547651|ref|NM_001172659.1|	1.24	6.2	0.98	0	4.4	0.5	0	0	0	1.48	3.58	4.3	7.01	8.71	0	1.53	2.89	0.69	4.52	3.69222	0.0880693	0.52281	2.49474	0.400843
gi|525507387|ref|NM_001280560.1|	0.81	0	1.49	1.52	0.47	4.34	0	1.77	0	1.15556	0.78	0	0.37	0	0	0	0.55	0	0.53	0.247778	0.0880985	0.000333304	0.214423	4.66368
gi|384081586|ref|NM_001257968.1|	0	0.06	0	0	0	0	0	0.04	0.04	0.0155556	0	0	0	0	0	0	0	0	0	0	0.0881486	#DIV/0!	0	#DIV/0!
gi|39777598|ref|NM_198951.1|	0	0	0.14	0	0	0	0	0.33	0	0.0522222	0	0	0.96	0.66	0.27	0	0.12	0.17	0.28	0.273333	0.0881742	0.00671406	5.23404	0.191057
gi|124269712|ref|NM_002716.4|	0	0	0	0	0	0	0	0	2.18	0.242222	1.99	0.14	0	0	2.48	1.57	2.25	0	0.77	1.02222	0.0881762	0.316181	4.22018	0.236957
gi|284520132|ref|NM_001171799.1|	2.33	2.92	9.25	2.57	1.33	12.8	5.92	4.03	11.31	5.82889	2.43	0	2.81	0	2.65	3.35	0.47	10.88	0	2.51	0.0881769	0.55237	0.430614	2.32227
gi|51599150|ref|NM_001003962.1|	293.63	261.24	220.06	132.49	263.41	321.18	278.67	451.23	358.43	286.704	306.28	232.35	156.46	202.17	243.92	151.2	164.97	293.81	247.17	222.037	0.0881958	0.241338	0.774444	1.29125
gi|118402581|ref|NM_001255.2|	3.23	3.09	3.8	5.33	5.04	3.83	3.64	6.98	3.75	4.29889	4.97	2.87	1.25	3.74	3.26	5.29	2.61	2.94	1.82	3.19444	0.0882367	0.883833	0.743086	1.34574
gi|153791719|ref|NM_001099672.1|	0	0	0.83	2.46	11.06	4.34	7.4	6.63	3.86	4.06444	0	0	0	2.58	4.34	3.69	2.32	0	0.45	1.48667	0.0883084	0.0464266	0.365774	2.73393
gi|334848152|ref|NM_001170820.3|	48.34	47.47	35.01	33.83	43.08	32.84	31.88	29.74	35.09	37.4756	47.6	33.78	30.74	33.34	37.63	27.92	26.49	15.44	19.65	30.2878	0.0883815	0.3892	0.808201	1.23732
gi|223972652|ref|NM_001145396.1|	0	0	5.2	2.42	1.92	2.61	4.75	1.82	2.51	2.35889	3.93	0	0	0	0	2.15	0	2.44	0	0.946667	0.0884014	0.631808	0.401319	2.49178
gi|226437578|ref|NM_001146334.1|	104.09	101.74	104.75	79.18	86.96	74.54	54.45	86.25	74.55	85.1678	76.62	74.64	67.69	68.43	82.83	51.02	98.84	67.84	61.35	72.14	0.0884847	0.569713	0.847034	1.18059
gi|215422424|ref|NM_001142403.1|	0	1.27	0	13.7	10.26	1.21	5.68	1.58	4.31	4.22333	6.88	2.65	10.68	5.08	11.13	8.78	12.57	1.34	16.24	8.37222	0.0885085	0.994435	1.98237	0.504446
gi|328927007|ref|NM_182798.2|	0	0	0.1	0	0.12	0	0	0	0.21	0.0477778	0.15	0.13	0.12	0	0.2	0.05	0.1	0.08	0.13	0.106667	0.0885198	0.439888	2.23256	0.447917
gi|320461534|ref|NM_001123.3|	1.78	3.89	3.29	5.53	3.04	1.88	3.57	4.49	3.29	3.41778	1.12	3.02	2.06	0.55	2.48	3.04	4.33	3.34	1.79	2.41444	0.088533	0.987677	0.706437	1.41555
gi|154800468|ref|NM_001100622.1|	0	0.18	0	0	0.18	0	0.07	0.15	0.08	0.0733333	0.34	0	0.34	0.33	0	0.28	0.3	0.07	0	0.184444	0.0885487	0.061125	2.51515	0.39759
gi|268840340|ref|NM_001167930.1|	0	0.22	0.64	0	0	0.17	0.31	0.23	0.71	0.253333	0	0	0	0	0	0	0.53	0	0	0.0588889	0.0885838	0.271841	0.232456	4.30189
gi|545478135|ref|NM_001282988.1|	4.18	0	0	4.44	4.59	1.4	0	0.1	2.15	1.87333	0.82	0	0	0	0	0.98	0	2.24	0.53	0.507778	0.0885968	0.011324	0.271056	3.68928
gi|126273540|ref|NM_015836.3|	4.31	3.31	5.62	2.75	4.04	7.4	3.09	7	4.69	4.69	2.24	4.12	3.12	1.57	4.31	4.57	4.64	3.57	3.17	3.47889	0.0886459	0.222864	0.741767	1.34813
gi|402794183|ref|NM_197957.3|	0	0.98	0	0.01	0	0.02	0	0.04	0	0.116667	1.34	3.16	4.13	0.38	0.21	0.2	0.02	0.11	0.38	1.10333	0.0887045	0.000234874	9.45714	0.10574
gi|300193050|ref|NM_001190947.1|	2.34	0	0.76	3.13	4.6	5.95	2.09	1.3	0	2.24111	4.79	5.75	2.18	4.12	4.26	3.54	2.65	2.15	3.82	3.69556	0.0887217	0.161865	1.64898	0.606434
gi|310923087|ref|NM_175634.2|	0	0	0.66	0	0.91	0	0	0	1.12	0.298889	0	0	0	0	0	0	0	0	0	0	0.0887383	#DIV/0!	0	#DIV/0!
gi|27734696|ref|NM_173605.1|	0	0	0	0	0	0	0	0	0	0	0.52	0.74	0	0	0.46	0	0	0	0	0.191111	0.0887577	#DIV/0!	#DIV/0!	0
gi|283135198|ref|NM_130783.4|	2.58	1.97	1.96	3.04	1.47	1.83	2.59	0.99	1.34	1.97444	3.41	2.51	1.76	4.85	1.02	2.45	3.5	2.15	3.37	2.78	0.0887786	0.152056	1.40799	0.710232
gi|81295793|ref|NM_001031693.2|	15.9	19.39	33.63	0	18.21	12.53	14.5	12.62	13.08	15.54	23.92	11.52	37.24	34.12	27.95	15.5	13.29	49.98	13.58	25.2333	0.0888999	0.263917	1.62377	0.615852
gi|335892806|ref|NM_182626.2|	0.13	0.31	0.5	0	0.7	0.29	0	0.54	0.28	0.305556	0	0	0	0	0	0	0	0.74	0.14	0.0977778	0.088996	0.966933	0.32	3.125
gi|210031718|ref|NM_130800.2|	0	0	8.69	0	11.89	0	4.49	4.86	3.05	3.66444	0	0	0	0	0	0	2.79	4.23	0	0.78	0.0890096	0.0105127	0.212856	4.69801
gi|342672032|ref|NM_001040146.3|	0	0	0	0	0	0	11.8	0	6.4	2.02222	10.33	5.21	6	18.58	8.23	11.39	0	0	0	6.63778	0.0890196	0.284649	3.28242	0.304653
gi|47519383|ref|NM_023004.5|	193.17	160.73	184.06	123.45	109.78	99.51	161.63	145.6	188.95	151.876	107.38	128.32	91.5	114.67	81.52	104.06	175.06	180.22	119.05	122.42	0.0890649	0.9724	0.806055	1.24061
gi|387527992|ref|NM_001261423.1|	0	0	2.25	0	3.08	9.96	6.88	0	0	2.46333	7.38	9.48	0	5.51	2.88	4.77	2.56	6.36	9.81	5.41667	0.0891293	0.756753	2.19892	0.454769
gi|133778979|ref|NM_001005354.2|	0	0	3.44	0	0	27.49	8.45	12.84	5.79	6.44556	2.12	0	0	0	2.35	0.56	0	0	0	0.558889	0.0891364	1.07484e-06	0.0867092	11.5328
gi|61676107|ref|NM_001012762.1|	0	0	0	0	0	0	0.86	0	0	0.0955556	1.64	2.53	0	0	0	0.09	0	1.04	1.04	0.704444	0.0891402	0.00340494	7.37209	0.135647
gi|296531450|ref|NM_013983.2|	4.45	5.36	5.94	0	3.28	3.61	3.35	2.45	3.78	3.58	3.44	0.9	5.37	0	0	4.49	0	1.74	1.8	1.97111	0.0891577	0.655448	0.55059	1.81623
gi|78711819|ref|NM_001035511.1|	1.02	0.5	1.33	4.17	1.42	0	0	1.66	1.21	1.25667	0	0.82	0	0	0	1.23	1.24	0.4	0	0.41	0.0892468	0.0302893	0.32626	3.06504
gi|394025750|ref|NM_001270422.1|	0	0	0	0	0	0	0	0	0	0	0.63	0	0	0	0	0.38	0	0	0.45	0.162222	0.0892695	#DIV/0!	#DIV/0!	0
gi|68215643|ref|NM_138940.2|	0	0.23	0	0	0.26	0	0	0.15	0	0.0711111	0	0	0	0	0	0	0	0	0	0	0.0893711	#DIV/0!	0	#DIV/0!
gi|187608766|ref|NM_001127197.1|	0	0.16	0.56	0.2	0.35	0.81	0.16	0.18	0	0.268889	0.58	0.68	0.5	0.45	0.32	0.25	0.3	0.4	0.63	0.456667	0.0894164	0.137162	1.69835	0.588808
gi|323510651|ref|NM_001204175.1|	0	0	0	0	0	0	0	0.03	0	0.00333333	0	0	0	0	0	0.33	0.39	0	0.42	0.126667	0.0894223	3.82305e-09	38	0.0263158
gi|299522993|ref|NM_002389.4|	0	0	0	0	0	0	0	0	0	0	0	0	0.39	0.36	0	1.33	0.47	0	0	0.283333	0.0894865	#DIV/0!	#DIV/0!	0
gi|93141036|ref|NM_005011.3|	0	0	0	0	9.5	0	0	5.41	0	1.65667	11.05	0	0	12.28	9.43	1.85	7.59	5.94	0	5.34889	0.0895067	0.309506	3.22871	0.309722
gi|58530843|ref|NM_003461.4|	57.02	77.84	56.12	94.16	53.06	58.61	32.08	49.76	28.47	56.3467	26.16	36.49	42.93	27.35	33.27	89.89	44.62	18.84	29.65	38.8	0.0895829	0.950901	0.688594	1.45223
gi|344313167|ref|NM_138396.5|	29.23	29.86	27.89	24.6	26.44	18.55	21.67	26.82	26.88	25.7711	28.26	16.17	20.41	27.46	25.86	23.97	20.31	22.07	15.63	22.2378	0.0895924	0.536088	0.862896	1.15889
gi|301897476|ref|NM_053013.3|	3.31	1.64	3.39	3.87	1.84	3.21	3.32	2.14	0.75	2.60778	3.72	1.2	1.65	1.77	2.06	2.38	0.73	0.16	1.89	1.72889	0.0896402	0.936687	0.662974	1.50835
gi|22027485|ref|NM_014310.3|	74.55	96.6	145.5	105.14	136.43	63.86	58.51	168.19	99.88	105.407	82.36	41.87	93.92	81.68	88.55	134.2	67.21	60.41	37.41	76.4011	0.089645	0.48764	0.724822	1.37965
gi|302191699|ref|NM_001193609.1|	0	0	0	0	0	0	0	0	0	0	0	0	0	0	0	0.85	0.5	0	0.62	0.218889	0.0896591	#DIV/0!	#DIV/0!	0
gi|526253057|ref|NM_001280545.1|	0	0	0	0	0	0	0	0	0	0	0.6	0	0	0	0	0.83	0	0.49	0	0.213333	0.0896749	#DIV/0!	#DIV/0!	0
gi|157502185|ref|NM_152341.3|	97.74	78.44	96.54	90.28	86.71	79.57	56.47	60.7	52.67	77.68	65.28	78.36	57.09	63.4	93.46	49.44	68.37	43.26	55.93	63.8433	0.0896983	0.736135	0.821876	1.21673
gi|253970501|ref|NM_001163285.1|	25.57	54.12	15.15	71.53	33.88	22.24	43.94	0.03	0	29.6067	70.67	32.33	89.54	82.71	81.28	45.14	0.36	43.51	29.9	52.8267	0.0897424	0.541631	1.78428	0.560449
gi|358679335|ref|NM_020223.3|	47.69	55.2	55.5	43.77	44.19	37.23	33.75	44.36	43.63	45.0356	46.46	38.22	34.5	41.06	42.54	37.94	47.35	38.77	20.95	38.6433	0.0898595	0.817091	0.858063	1.16542
gi|50593530|ref|NM_014000.2|	0	0	0.51	0	0	0.43	1.45	0.82	0	0.356667	1.15	0	0.6	0.78	0	2.18	1.48	0.94	0.74	0.874444	0.0898754	0.413703	2.45171	0.407878
gi|305682551|ref|NM_001193304.2|	17.05	36.81	33.05	13.53	29.7	47.65	19.56	43.81	27.21	29.8189	12.31	6.59	30.86	22.6	20.08	25.46	16.86	34.4	19.43	20.9544	0.0898814	0.403792	0.702724	1.42303
gi|541862115|ref|NM_001282470.1|	1.61	0	0.3	0	0	0	0	0.53	0	0.271111	0	0	3.67	0.98	0	0.73	0.9	3.39	1.16	1.20333	0.089999	0.0138951	4.43852	0.2253
gi|381388747|ref|NM_013240.4|	2.49	4.69	5.46	0	7	4.08	3.18	4.45	1.58	3.65889	2.19	0	0	3.79	2.21	2.44	2.7	3.35	2.61	2.14333	0.0900078	0.207944	0.585788	1.7071
gi|310832430|ref|NM_001198670.1|	0.13	0.64	0.23	0.17	0	1.76	0.5	0.96	0.2	0.51	1.14	0.95	0.83	1.38	0.5	0.7	1.08	1.27	0.34	0.91	0.0900611	0.210087	1.78431	0.56044
gi|296317275|ref|NM_001184808.1|	109.85	40.29	57.4	73.23	0	60.71	41.76	0.14	43.26	47.4044	0	26.13	1.07	48.64	0.01	69.5	0	18.81	31.47	21.7367	0.0900755	0.384549	0.458536	2.18085
gi|536291227|ref|NM_001282323.1|	0	0	0.06	0	0.52	0	0.24	0.04	0.32	0.131111	0	0	0	0	0	0	0	0	0.09	0.01	0.0900892	2.57058e-05	0.0762712	13.1111
gi|353731085|ref|NM_001251905.1|	1.17	1.83	0	2.46	0	0	1.29	0	1.59	0.926667	0	0	0	0	0	0.86	0	1.47	0	0.258889	0.0901151	0.125177	0.279376	3.5794
gi|341865549|ref|NM_001161576.2|	0.55	1.17	0.27	0.83	0	1.58	1.05	2.02	2.68	1.12778	0	4.35	4.12	3.83	0.31	1.98	5.85	0.92	1.31	2.51889	0.0901247	0.0218471	2.2335	0.447728
gi|523425725|ref|NM_001278699.1|	2.46	9.15	0	7.3	0	0	1.04	3.38	3.56	2.98778	0	7.51	3.51	13.85	7.3	8.25	0.96	4.65	12.19	6.46889	0.0901272	0.344226	2.16512	0.461869
gi|93277112|ref|NM_138384.2|	33.56	37.7	30.86	28.3	29.81	23.8	20.81	29.57	35.62	30.0033	31.83	24.46	23.58	21.75	32.99	32.21	18.96	22.58	20.22	25.3978	0.0901372	0.958952	0.846499	1.18134
gi|221316724|ref|NM_031498.2|	0	0	0	0	0	0	0	0	0.76	0.0844444	0	0	0	1.8	1.46	2.67	0.74	0	0	0.741111	0.090139	0.000761767	8.77632	0.113943
gi|122937511|ref|NM_001080527.1|	0.33	0.29	0.24	0.36	0.5	0.18	0.24	0.21	0.3	0.294444	0.45	0.22	0.49	0.38	0.45	0.26	0.31	0.45	0.37	0.375556	0.0901877	0.963963	1.27547	0.784024
gi|401461822|ref|NM_012140.4|	18.09	19.38	20.52	17.93	14.06	13.45	13.58	14.54	15.61	16.3511	20.78	11.98	11.46	15.86	16.87	14.12	9.45	12.59	8.29	13.4889	0.0901953	0.309408	0.824952	1.21219
gi|46877065|ref|NM_207299.1|	3.9	1.59	5.99	6	12.48	1.38	1.61	1.28	4.35	4.28667	6.59	6.08	8.88	5.15	4.94	6.79	11.26	3.92	8.43	6.89333	0.0901991	0.214436	1.60809	0.621857
gi|388890231|ref|NM_006079.4|	33.54	49.5	94.03	39.3	71.91	33.56	134.77	98.73	67.24	69.1756	41.85	29.09	80.2	25.94	70.84	60.07	40.7	29.8	21.54	44.4478	0.0902862	0.180778	0.642536	1.55633
gi|116642886|ref|NM_015488.4|	89.17	115.14	129.74	52.75	110.93	92.5	35.36	104.71	88.05	90.9278	114.16	50.92	87.59	48.64	90.72	86.22	41.45	44.46	26.21	65.5967	0.0903903	0.96016	0.721415	1.38616
gi|528524480|ref|NM_001281723.1|	0	0	0.34	0	0.95	0.33	0.33	0.66	0	0.29	0	1.97	1.45	0.92	0.73	0.37	0.8	0	0.42	0.74	0.0904256	0.0821656	2.55172	0.391892
gi|289191296|ref|NM_001172562.1|	7.13	10.58	7.09	13.35	9.19	7.02	5.16	6.82	5.03	7.93	8.01	4.51	0.88	5.8	7.45	7.84	5.44	4.62	7.67	5.80222	0.0904571	0.68329	0.73168	1.36672
gi|194394164|ref|NM_024928.4|	4.67	5.7	7.31	5.33	6.6	5.15	3.99	8.92	6.71	6.04222	4.51	4.79	6.19	4.47	6.98	4.7	4.83	4.82	2.68	4.88556	0.0905076	0.518659	0.808569	1.23675
gi|190014596|ref|NM_001128221.1|	2.55	3.15	4.72	0	5.86	1.2	2.2	2.97	2.38	2.78111	3.84	4.09	8.5	1.88	3.62	0.84	11.94	4.51	7.34	5.17333	0.0905125	0.0663315	1.86017	0.537586
gi|323276660|ref|NM_001204080.1|	4.45	1.77	13.2	28.91	6.82	21.59	10.54	3.83	9.94	11.2278	0	6.09	1.9	13.09	3.39	8.7	3.58	1.81	7.93	5.16556	0.0906721	0.044873	0.460069	2.17359
gi|219842344|ref|NM_016931.3|	0	0	0	0	0	0	0	0	0	0	0	0.79	0	0.5	0	0	0.49	0	0	0.197778	0.0907924	#DIV/0!	#DIV/0!	0
gi|59799165|ref|NM_001012300.1|	33.01	50.26	46.57	52.1	38.54	42.62	35.73	38.1	24.55	40.1644	54.84	35.41	39.48	9.8	35.8	22.41	27.21	28.89	24.18	30.8911	0.0909711	0.322472	0.769116	1.30019
gi|520975480|ref|NM_002882.3|	80.47	64.87	79.82	52.96	67.69	84.68	59.54	61.8	73.49	69.48	69.34	66.04	67.32	45.13	70.47	62.74	66.89	53.76	36.94	59.8478	0.0910491	0.786312	0.861367	1.16095
gi|39753955|ref|NM_175834.2|	0.17	0	0.16	0.19	0.23	0.09	0.31	0.09	0.09	0.147778	0	0.12	0	0	0.09	0.1	0.04	0.24	0.09	0.0755556	0.0910771	0.651688	0.511278	1.95588
gi|364803810|ref|NM_016556.3|	2.27	3.17	1.13	0	2.43	0.07	0.27	1.33	0.8	1.27444	8.23	2.04	1.53	5.14	2.54	4.64	0.38	0	2.7	3.02222	0.0911697	0.0304312	2.3714	0.421691
gi|117190325|ref|NM_001077394.1|	0	0	0	0	0	0	0	0	0	0	0	0	0	0	3.15	0	0	1.76	2.28	0.798889	0.091215	#DIV/0!	#DIV/0!	0
gi|296317299|ref|NM_001184835.1|	0	0	0	0	0	0.18	0.14	0.25	0	0.0633333	0	0	0	0	0	0	0	0	0	0	0.0912154	#DIV/0!	0	#DIV/0!
gi|333033791|ref|NM_001206931.1|	0.09	1.96	4.48	0	2.97	6.84	9.8	4.89	3.15	3.79778	0	3.13	0.01	0	0	1.69	4.02	2.72	3.02	1.62111	0.0912343	0.0841347	0.426858	2.3427
gi|373838805|ref|NM_001256333.1|	0	0	0.03	0	0	0	0	0.02	0	0.00555556	0	0.57	0	0	0.17	0	0.28	0.15	0	0.13	0.0913844	8.92137e-09	23.4	0.042735
gi|392050738|ref|NM_014960.4|	1.04	1.24	0	1.23	0	0	0	0.54	1.13	0.575556	2.73	2.91	0	1.34	1.79	0.52	0.55	1.18	0.58	1.28889	0.0913902	0.136392	2.23938	0.446552
gi|226246633|ref|NM_033448.2|	0	0	0.1	0	0	0	0	0.08	0	0.02	0.21	0.11	0	0	0	0.09	0	0.09	0.21	0.0788889	0.0914069	0.0416054	3.94444	0.253521
gi|283945557|ref|NM_001171201.1|	3.45	4.59	5.82	0	4.8	0	0	6	7.76	3.60222	0	7.29	0	0	0	1.06	0	1.11	2.47	1.32556	0.091431	0.571048	0.367983	2.71752
gi|110431335|ref|NM_182572.3|	6.51	6.24	5.85	3.95	4.14	3.05	6.46	3.4	4.91	4.94556	3.85	5.6	3.39	4.33	2.87	4.97	4.85	2.72	2.39	3.88556	0.0914556	0.599348	0.785666	1.27281
gi|193788541|ref|NM_001129843.1|	0.9	0	3.74	0	0	1.96	2.74	0	0	1.03778	0.88	0	0	0.13	0	0	0	0	0	0.112222	0.0915481	0.000155892	0.108137	9.24752
gi|375065841|ref|NM_001256547.1|	4.61	1.5	16.16	14.39	3.89	26.64	8.5	14.03	5.84	10.6178	0.7	2.71	2.11	3.49	6.39	9.7	10.36	8.17	3.78	5.26778	0.0915873	0.0322372	0.496128	2.01561
gi|545688662|ref|NM_015259.5|	10.04	15.68	11.08	20.03	13.65	6.93	4.36	8.08	3.91	10.4178	6.15	13.98	0.84	5.9	12.69	6.07	5.86	0.66	3.65	6.2	0.0916327	0.681703	0.595137	1.68029
gi|209862786|ref|NM_001136003.1|	7.03	5.23	7.12	4.08	3.85	3.56	3.09	3.81	4.47	4.69333	4.22	6.87	3.37	2.19	2.12	3.02	3.94	2.31	2.93	3.44111	0.091633	0.985206	0.733191	1.3639
gi|344198226|ref|NM_001243746.1|	0	0	1.01	0	0.86	0	0	0	0.54	0.267778	0	0	0	0	0	0	0	0	0	0	0.0916422	#DIV/0!	0	#DIV/0!
gi|304555582|ref|NM_001130053.2|	47.88	48.57	63.73	32.54	38.12	38.3	19.87	44.02	55.85	43.2089	50.24	31.75	31.95	29.11	38.78	28.48	38.02	33.9	24.8	34.1144	0.0916468	0.144257	0.789524	1.26659
gi|214832548|ref|NM_025203.2|	1.5	3.42	4.19	3.38	2.01	3.73	1.82	4.14	4.06	3.13889	0	0	2.5	1.07	1.57	0.87	4.89	4.47	1.59	1.88444	0.0916523	0.174961	0.600354	1.66568
gi|429325236|ref|NM_001271908.1|	0	0	0	2.34	3.83	0	0	2.37	0	0.948889	0	0	0	0	0	0	0	0	0	0	0.0916689	#DIV/0!	0	#DIV/0!
gi|149408140|ref|NM_001098796.1|	25.95	25.97	30.77	30.74	34.14	25.35	13.92	31.13	24.88	26.9833	32.8	22.75	26.74	20.02	21.44	30.55	9.26	12.9	9.46	20.6578	0.0917924	0.291169	0.765575	1.30621
gi|501354355|ref|NM_001278213.1|	3.59	11.8	5.19	23.56	16.15	14.07	7.53	3.15	0	9.44889	4.13	4.52	0	11.47	2.12	4.8	7.04	4.87	0	4.32778	0.0918537	0.0478542	0.45802	2.18331
gi|193083232|ref|NM_203344.2|	8.81	6.83	6	11.09	5.73	7.86	6.21	3.63	5.32	6.83111	7.02	3.28	4.32	5.88	5.16	4.96	4.45	4.56	7.76	5.26556	0.0919076	0.236309	0.77082	1.29732
gi|331999993|ref|NM_001206702.1|	0	0	0	0.46	0	0	0	0	0	0.0511111	0.34	1.36	1.06	0	0.94	0	0	0	0	0.411111	0.091983	0.00151448	8.04348	0.124324
gi|325652047|ref|NM_001204864.1|	0	0	0.7	0	0	0	0	0	0	0.0777778	0	1.67	0.47	0	0	0	2.13	1.62	0	0.654444	0.0919933	0.00103437	8.41429	0.118846
gi|506949375|ref|NM_001278290.1|	0.38	0	0	0	0.74	0	0.1	0.26	0.28	0.195556	0	0	0	0	0	0.27	0	0	0	0.03	0.0919979	0.00887368	0.153409	6.51852
gi|34222158|ref|NM_018275.3|	45.66	47.38	47.6	39.04	35.27	31.71	28.93	36.92	36.6	38.79	34.13	33.52	35.44	29.35	35.3	43.12	35.68	28.5	30.13	33.9078	0.0920396	0.250778	0.874137	1.14399
gi|221316643|ref|NM_177967.3|	1.6	5.17	2.68	0	6.15	0	10.49	0.86	3.88	3.42556	0	10.64	6.06	17.91	3.5	5.87	3.77	6.11	11.27	7.23667	0.0922246	0.242189	2.11255	0.473361
gi|346644760|ref|NM_176801.2|	23.41	58.16	78.51	16.12	62.95	38.27	12.64	61.75	44.53	44.0378	32.65	26.72	37.57	15.52	56.13	15.01	33.43	20.19	11.63	27.65	0.0923194	0.181994	0.62787	1.59269
gi|208609963|ref|NM_001135663.1|	0.78	0.6	0	0	0.8	0	0.42	0.54	1	0.46	1.48	0	3.62	0	0.55	1.04	0.36	1.67	2.88	1.28889	0.0924413	0.00271067	2.80193	0.356897
gi|226246624|ref|NM_001101417.3|	0.69	0	1.88	2.35	2.09	1.6	4.34	1.1	0.85	1.65556	1.53	0	0	1.62	0	1.55	1.13	1.02	0.14	0.776667	0.0924733	0.148518	0.469128	2.13162
gi|38146115|ref|NM_006589.2|	15.79	32.4	29.39	5.63	19.71	15.16	14.46	23.17	24.59	20.0333	14.77	11.02	17.97	11.92	18.01	9.87	21.46	15.66	8.18	14.3178	0.0925419	0.0899894	0.714698	1.39919
gi|44680109|ref|NM_203418.1|	0.67	0	0	4.7	0.97	0.73	3.19	0.68	0	1.21556	0	0	0	0	0	0.78	0.71	0	0	0.165556	0.0926486	0.000146798	0.136197	7.34228
gi|142356949|ref|NM_023930.3|	0	0	0	0	0	0	0	0	0.17	0.0188889	0	0	0.25	0.21	0.25	0	0.47	0	0	0.131111	0.0927459	0.00514282	6.94118	0.144068
gi|374717331|ref|NM_001256533.1|	0.84	0	0	0	0	2.23	0	0	0	0.341111	0	2.18	0	0	0	2.45	2.5	1.25	2.33	1.19	0.0928113	0.230798	3.4886	0.286648
gi|188497694|ref|NM_181678.2|	2.2	0	0	0	3.52	0	2.04	1.94	0	1.07778	0	0	0	0	0	1.61	0	0	0	0.178889	0.0928292	0.0167529	0.165979	6.02484
gi|425905339|ref|NM_080725.2|	34.44	41.64	55.47	41.6	56.65	36.91	21.76	60.52	45.27	43.8067	34.62	28.56	51.71	29.45	37.23	34.81	38.02	37.99	21.32	34.8567	0.092872	0.296649	0.795693	1.25677
gi|388240779|ref|NM_001265593.1|	3.28	0	5.92	0	0	1.2	0	0	1.35	1.30556	0	0	0	0	0	0	0	0	0	0	0.0928833	#DIV/0!	0	#DIV/0!
gi|361050330|ref|NM_001128126.2|	10.07	0.45	24.54	8.74	18.54	8.32	6.2	12.92	13.34	11.4578	12.09	20.36	22.71	14.88	17.88	18.18	20.76	6.56	16.15	16.6189	0.0929065	0.345664	1.45045	0.689443
gi|254911006|ref|NM_172110.3|	1.32	0	0	0	0	0.84	0	0.38	0.78	0.368889	0	0	0	0	0	0.42	0	0	0	0.0466667	0.093049	0.0017055	0.126506	7.90476
gi|66933010|ref|NM_024812.2|	198.48	186.42	202.61	317.96	172.27	233.82	217.72	212.78	268.84	223.433	223.1	167.73	186.03	206.52	189.42	177.97	232.21	205.17	121.62	189.974	0.0932527	0.394453	0.850251	1.17612
gi|260064067|ref|NM_177937.2|	2.52	35.21	6.37	0	8.59	23.59	0	23.63	24.86	13.8633	0	8.67	0	0	0	0	15.76	15.66	4.23	4.92444	0.0933158	0.0823258	0.355214	2.81521
gi|291045182|ref|NM_001173474.1|	7.04	0	1.61	0	6.89	0	0	3.97	0	2.16778	0.04	13.64	3.02	11.88	0	3.46	2.28	6.25	16.14	6.30111	0.0933529	0.0646387	2.90671	0.344031
gi|260436852|ref|NM_021074.4|	223.24	170.17	268.32	231.6	240.18	273.19	222.56	291.59	261.14	242.443	160.17	203.77	147.05	214.76	241.41	296.18	218.41	223.37	156.33	206.828	0.0934186	0.463629	0.853097	1.1722
gi|45827791|ref|NM_004074.2|	1018.99	776.88	791.2	761.72	657.41	619.49	701.69	845.35	682.29	761.669	980.31	619.25	535.5	521.45	725.74	713.44	536.64	649.71	559.57	649.068	0.0935491	0.593122	0.852165	1.17348
gi|156415983|ref|NM_013353.2|	0.35	0.34	0.36	0.31	0.19	0	0.34	0.22	0.23	0.26	0.94	0.2	1.16	0.36	0.15	0.4	0	0.72	0.67	0.511111	0.0935941	0.00270607	1.96581	0.508696
gi|66932998|ref|NM_006285.2|	100.8	76.77	95.56	85.94	62.64	62.28	65.06	63.47	82.03	77.1722	71.72	52.84	62.3	68.69	61.02	82.58	67.48	76.2	56.36	66.5767	0.0935998	0.228289	0.862702	1.15915
gi|34147591|ref|NM_024029.3|	67.93	50.83	56.53	50.9	47.29	47.25	44.45	43.02	46.47	50.5189	44.92	42.95	50.42	41.81	37.27	56.28	41.42	44.93	43.8	44.8667	0.0936581	0.375268	0.888117	1.12598
gi|526253091|ref|NM_001281300.1|	45.57	85.72	40.68	40.6	54.05	40.98	63.56	52.44	47.17	52.3078	65.42	44.21	79.55	84.15	74.08	45.4	52.16	71.14	64.84	64.55	0.0936723	0.974093	1.23404	0.810345
gi|78711800|ref|NM_032952.2|	0	0	0	0	0.5	0	0	0	0	0.0555556	0	0	0.96	0	1.53	2.26	0.55	0	0	0.588889	0.0936754	0.000139873	10.6	0.0943396
gi|75905798|ref|NM_014451.3|	0	0	0	0	0	0	0	0	0	0	0	0	5.48	1.75	0	0	0	0.64	3.21	1.23111	0.0936821	#DIV/0!	#DIV/0!	0
gi|538921297|ref|NM_001282420.1|	0	4.16	12.46	0	10.71	0	14.98	17.67	16.31	8.47667	0	4.25	5.74	1.92	11.01	5.42	0	2.58	0	3.43556	0.0937058	0.0585419	0.405296	2.46734
gi|399498489|ref|NM_001270837.1|	0.18	0	0	0	0	0	0	0	0	0.02	0	0	0.55	0.88	0	0	0.37	0.21	0	0.223333	0.0937215	8.99121e-05	11.1667	0.0895522
gi|183396782|ref|NM_001123383.1|	0	0	1.09	0	2.11	0	0	0	1.5	0.522222	0	0	0	0	0	0	0	0	0	0	0.0938805	#DIV/0!	0	#DIV/0!
gi|302148506|ref|NM_016113.4|	13.87	21.59	17.65	5.6	16.78	7.03	11.61	5.69	17.52	13.0378	11.27	12.52	11.14	6.41	6.14	3.72	15.13	7.34	5.91	8.84222	0.0939912	0.233823	0.6782	1.47449
gi|539845979|ref|NM_001282413.1|	0	0	3.04	0.31	0	26.68	15.75	14.65	28.63	9.89556	0	0	0	0	0	0	0	17.11	0	1.90111	0.0941077	0.0540721	0.192118	5.20514
gi|215820658|ref|NM_022169.4|	5.14	14.22	30.87	3.56	6.73	5.19	1.91	6.85	21.96	10.7144	5.89	3.33	6.59	1.02	4.14	6.24	7.88	2.71	2.09	4.43222	0.0941132	0.000504287	0.413668	2.4174
gi|530412337|ref|XM_005257421.1|	0.83	0.83	1.1	1.62	1.56	0.54	1.34	0.48	0.65	0.994444	2.02	1.16	1.4	0.6	0.7	1.65	1.4	1.66	3.28	1.54111	0.0941699	0.102607	1.54972	0.645278
gi|285394226|ref|NM_001171951.1|	0	0.19	0.1	0	0	0	0.19	0.08	0.17	0.0811111	0	0	0.52	0	0.32	0.27	0	0.53	0.57	0.245556	0.0941781	0.00604525	3.0274	0.330317
gi|93141222|ref|NM_004503.3|	0	0	0	0	0	0	0	0	0	0	0	0	0	0	0.11	0.06	0	0.12	0	0.0322222	0.0942842	#DIV/0!	#DIV/0!	0
gi|508083042|ref|NM_001278303.1|	19.33	22.57	16.33	5.89	13.26	21.41	3.47	15.25	17.86	15.0411	14.48	13.96	4.4	22	2.32	9.63	5.79	11.7	0	9.36444	0.094343	0.877746	0.62259	1.60619
gi|395455080|ref|NM_001270528.1|	0	0	1.03	0	0	0	0	0	0	0.114444	0	0	0	0	1.82	0	4.25	1.07	4.11	1.25	0.0944823	0.000106165	10.9223	0.0915556
gi|221316555|ref|NM_001144070.1|	0.15	0.9	0.23	0.59	0.59	0.13	0.71	0.14	0.18	0.402222	0	0.31	0.21	0	0	0.3	0.22	0.1	0.58	0.191111	0.0944947	0.246465	0.475138	2.10465
gi|296434265|ref|NM_001184871.1|	0	0	0.5	0.25	0.3	0.18	0.13	0	0.24	0.177778	0	0	0.18	0	0.12	0	0	0.25	0	0.0611111	0.0945	0.144376	0.34375	2.90909
gi|537361034|ref|NM_183002.2|	0	1.24	0	0	0	0.73	0.71	0	0	0.297778	0	0	0	0	0	0	0	0	0	0	0.0945925	#DIV/0!	0	#DIV/0!
gi|189571656|ref|NM_030792.6|	20.64	23.03	29.26	18.02	19.47	14.77	19.72	33.88	19.49	22.0311	17.68	18.18	14.25	15.7	21.26	20.85	23.49	17.82	10.9	17.7922	0.0946133	0.239801	0.807595	1.23824
gi|386268041|ref|NM_032807.4|	0	6.34	4.26	0	0	1.53	0	3.08	0	1.69	0	0	0	0	0	0.86	0	0.86	0	0.191111	0.0946303	2.66454e-05	0.113083	8.84302
gi|56790929|ref|NM_004434.2|	5.67	0.94	9.04	9.37	15.69	8.38	4.68	6.93	8.92	7.73556	0	6.36	7.19	6.24	5.51	7.65	5.48	0.14	4.62	4.79889	0.0947264	0.33766	0.620368	1.61195
gi|292658784|ref|NM_001174160.1|	0.43	0	0	0	0	0.15	0	0.19	0.29	0.117778	0	0.58	0.69	0.02	0	0	0.32	0.85	1.08	0.393333	0.0948462	0.0126916	3.33962	0.299435
gi|194363761|ref|NM_001130442.1|	0	0	1.85	0	5.94	4.42	2.54	0.02	0	1.64111	7.43	0	0	26.56	0	0	4.96	14.28	15.82	7.67222	0.0948564	0.000518951	4.67502	0.213903
gi|323362951|ref|NM_207002.3|	0.23	0.38	0.78	0	1.1	0.45	0.46	0.34	1.65	0.598889	0	0	0.61	0.42	0	0.2	0.63	0.27	0.19	0.257778	0.0948799	0.0618804	0.430427	2.32328
gi|282847474|ref|NM_006223.3|	25.48	29.55	24.28	34.48	32.18	32.9	25.2	27.37	24.83	28.4744	44.98	27.53	45.25	37.23	39.69	32.66	22.92	27.12	28.39	33.9744	0.0949097	0.0519191	1.19316	0.838114
gi|256017123|ref|NM_001164266.1|	9.32	3.43	0	0	8.56	3.19	0	15.41	8.91	5.42444	0	0	8.44	0	0	6.23	0	0	0	1.63	0.0949101	0.178787	0.300492	3.32788
gi|229892307|ref|NM_001160033.1|	0.22	0	0	0.3	0.19	0	0	0.41	0	0.124444	0	0.18	0	0	0	0	0	0	0	0.02	0.0949687	0.0121606	0.160714	6.22222
gi|283806704|ref|NM_001171137.1|	3.66	4.31	5.53	10.17	11.19	3.81	1.5	4.88	4.88	5.54778	7.39	12.25	15.64	6.71	10.63	11.75	8.85	4.79	0.91	8.76889	0.0949872	0.35435	1.58061	0.632666
gi|194306659|ref|NM_001130147.1|	0	0	0	0	0	0	0	0	0	0	3.14	0	0	0	0	1.9	1.73	0	0	0.752222	0.0949975	#DIV/0!	#DIV/0!	0
gi|283135213|ref|NM_001170881.1|	15.36	10.67	16.07	13.24	11.27	10.44	8.3	9.97	12.15	11.9411	9.99	10.42	8.2	6.28	9.24	8.82	6.39	9.03	17.19	9.50667	0.0950154	0.525306	0.796129	1.25608
gi|296011029|ref|NM_001178136.1|	2.95	1.94	0	0	0	9.74	5.7	0.62	4.98	2.88111	0	0	0	0	0	0	1.98	0	3.96	0.66	0.0951143	0.0230442	0.229078	4.36532
gi|372622370|ref|NM_001256313.1|	1.2	0.87	0	0	0	0.63	0.15	0.58	0.95	0.486667	1.15	2.23	0	1.18	0	0.61	0.64	1.66	1.88	1.03889	0.0951323	0.149785	2.1347	0.468449
gi|34330167|ref|NM_003696.2|	0	0.32	0	0	0.18	0	0.16	0	0.07	0.0811111	0	0	0	0	0	0	0.07	0	0	0.00777778	0.0952473	0.000153811	0.0958904	10.4286
gi|297206734|ref|NM_001184990.1|	121	33.99	45.47	135.04	37.66	62.83	106.83	104.79	91.12	82.0811	16.2	34.06	7.53	61.85	29.09	138.28	58.41	20.65	76.83	49.2111	0.0953353	0.851164	0.599542	1.66794
gi|316659406|ref|NM_002489.3|	490.48	334.92	617.32	370.55	483.32	499.97	432.13	858.61	607.73	521.67	312.2	424.67	229.27	251.08	558.56	572.86	419.89	519.03	317.47	400.559	0.0953917	0.604416	0.76784	1.30236
gi|24475862|ref|NM_153833.1|	0	0	0.11	0	0.23	0	0.11	0	0.19	0.0711111	0	0	0	0	0	0.1	0	0	0	0.0111111	0.0954387	0.00949884	0.15625	6.4
gi|313661396|ref|NM_001199383.1|	4.9	7.54	13.79	7.88	5.61	5.46	16.51	7.63	14.87	9.35444	7.39	16.7	26.84	10.83	6.6	10.5	12.58	14.72	19.93	14.01	0.0954421	0.319789	1.49768	0.667698
gi|126032337|ref|NM_001036.3|	0	0.01	2.16	0.04	1.82	0	0	2.81	0.01	0.761111	0.03	0	0.01	0	0.01	0	0	0.24	0.01	0.0333333	0.0955488	2.98323e-08	0.0437956	22.8333
gi|259490326|ref|NM_001165883.1|	0.06	0	0	0	1.8	1.66	0	0.76	2.88	0.795556	0	0	0	0	0	0.03	0	0	0.93	0.106667	0.0955615	0.00201578	0.134078	7.45833
gi|297374814|ref|NM_001185095.1|	0	0	0.74	0	0	0	0	0	0	0.0822222	1.27	1.4	0	0	0	1.75	0	0	0.55	0.552222	0.0955646	0.00631808	6.71622	0.148893
gi|319996616|ref|NM_032627.4|	11.22	12.15	7.51	13.66	6.8	4.2	7.3	3.97	11.35	8.68444	4.71	10.22	0	3.8	2.49	9.89	4.32	9.12	7.03	5.73111	0.0955985	0.986367	0.659928	1.51532
gi|302058258|ref|NM_001193523.1|	4.47	3.3	9.75	3.1	10.08	6.61	1.63	10.27	6.85	6.22889	3.53	5.37	4.61	1.54	2.81	5.17	3.45	6.82	2.81	4.01222	0.0957083	0.0609006	0.644131	1.55248
gi|27765071|ref|NM_024344.1|	0.28	0	2.35	2.45	0	1.38	0.87	2.32	0	1.07222	0	0	0	0	0	0.55	0.96	1.15	0.57	0.358889	0.0957942	0.0275366	0.334715	2.98762
gi|359385722|ref|NM_001253791.1|	0	0	0	1.01	0	0.48	0	0	0.91	0.266667	0	0	0	0	0	0	0	0	0	0	0.0959361	#DIV/0!	0	#DIV/0!
gi|189181657|ref|NM_001012515.2|	0	0	0	1.45	1.32	0	0	1.57	2.1	0.715556	0	0	0	0	0	0	1.2	0	0	0.133333	0.0960026	0.0403747	0.186335	5.36667
gi|163965433|ref|NM_214462.3|	0.77	1.25	3.15	2.21	1.39	1.85	0.81	1.11	2.03	1.61889	1.7	1.46	0.82	1.34	0.96	1.7	0.65	0.84	0.1	1.06333	0.0961844	0.31628	0.656829	1.52247
gi|188497652|ref|NM_003428.4|	0	0	0	0	0	0	0	0	0	0	2.54	0	0	0	0	1.19	0	0	2.18	0.656667	0.0961861	#DIV/0!	#DIV/0!	0
gi|254540107|ref|NM_001163417.1|	0	0	0.54	0	0	0	0	4.33	0	0.541111	2.44	0	0	0	3.87	5.04	6.63	1	1.12	2.23333	0.09622	0.152643	4.12731	0.242289
gi|296179435|ref|NM_001184773.1|	3.4	0	5.6	7.09	9.8	3.85	2.8	9.27	3.24	5.00556	5.58	7.06	13.54	6.35	17.47	8.55	8.95	4.76	2.72	8.33111	0.0962348	0.335324	1.66437	0.600827
gi|385719174|ref|NM_199133.3|	7.25	9.36	9.29	12.92	3.59	0	7.3	11.52	8.55	7.75333	6.34	11.3	13.84	9.3	6.14	9.05	10.65	14.76	17.49	10.9856	0.0963226	0.929215	1.41688	0.705775
gi|194239667|ref|NM_001130041.1|	2.1	1.2	2.72	1.1	1.62	1.98	0	2.34	0.76	1.53556	2.15	0.82	1.71	2.87	2.5	3.26	1.31	2.96	2.48	2.22889	0.0963457	0.884892	1.45152	0.688933
gi|322302754|ref|NM_001202859.1|	2.1	1.2	2.72	1.1	1.62	1.98	0	2.34	0.76	1.53556	2.15	0.82	1.71	2.87	2.5	3.26	1.31	2.96	2.48	2.22889	0.0963457	0.884892	1.45152	0.688933
gi|89903006|ref|NM_002084.3|	107.89	141.1	136.09	54.66	133.53	96.57	33.22	93	142.44	104.278	108.19	39.44	101.87	89.13	143.73	70.9	20.4	31.85	17.91	69.2689	0.0963774	0.737	0.664273	1.50541
gi|55749441|ref|NM_001006935.1|	199.81	186.95	144.59	199.98	194.51	215.06	186.8	185.97	223.5	193.019	240.13	212.28	375.05	277.36	222.58	192.46	190.06	227.59	163.75	233.473	0.0964644	0.00879637	1.20959	0.826728
gi|256818820|ref|NM_020165.3|	1.92	1.42	2.61	2.11	1.17	2.42	2.15	2.73	2.76	2.14333	1.32	1.88	1.92	1.13	1.42	2.08	2.88	1.24	1.14	1.66778	0.0964968	0.941075	0.778123	1.28514
gi|146231965|ref|NM_001015072.3|	4.31	5.05	3.06	1.65	2.94	2.19	1.66	1.43	2.29	2.73111	5.81	3.6	2.44	4.02	3.46	3.29	2.13	3.97	4.76	3.72	0.096548	0.762101	1.36208	0.73417
gi|442796448|ref|NM_003925.2|	1.51	0	0	0	0	0.14	0	0.54	0	0.243333	0	0.65	0	2.99	0	0	3.86	1.33	1.79	1.18	0.0965741	0.00770763	4.84932	0.206215
gi|225543171|ref|NM_006627.2|	26.06	23.17	26.43	22.25	26.93	29.14	22.9	36.21	29.13	26.9133	21.26	25.21	16.89	21.74	24.12	24.11	26.76	30.4	20.99	23.4978	0.0965929	0.766222	0.873091	1.14536
gi|321267498|ref|NM_182697.2|	7.09	16.22	1.73	21.34	20.51	8.38	7.01	3.81	2.89	9.88667	23.6	13.25	14.19	19.53	20.9	13.09	8.17	8.67	16.76	15.3511	0.0966175	0.340306	1.55271	0.644036
gi|506949359|ref|NM_001278282.1|	0	0.64	0.53	0	1.33	0	0	0.96	0	0.384444	0.93	2.13	1.42	0	0.52	0.87	1.03	0	1.02	0.88	0.09675	0.448473	2.28902	0.436869
gi|38016139|ref|NM_198180.1|	0	0.59	0	1.1	0.66	0	0.59	0.51	0	0.383333	0	0	0	0	0.51	0.28	0	0	0.26	0.116667	0.0967728	0.0475694	0.304348	3.28571
gi|188536091|ref|NM_001127453.1|	16.75	19.3	21.05	21.32	28.18	25.49	13.85	32.85	23.83	22.5133	16.49	11.71	20.93	17.74	22.25	22.9	22.96	17.72	10.04	18.0822	0.0968932	0.576549	0.803178	1.24505
gi|216547518|ref|NM_007199.2|	0	0.31	0	0	0	0	0	0	0	0.0344444	0.33	0	0	0	0	0.56	0.85	0	0.4	0.237778	0.0969114	0.0048484	6.90323	0.14486
gi|63252899|ref|NM_001018006.1|	10.22	6.2	8.58	6.82	6.98	8.89	6.47	6.89	4.66	7.30111	18.74	9.57	14.2	11.37	4.18	14.62	3.25	16.63	5.58	10.9044	0.0969981	0.00237591	1.49353	0.669554
gi|195972902|ref|NM_001130967.1|	156.56	149.26	162.71	184.36	128.09	106.35	82.22	91.73	99.68	128.996	146.66	47.05	81.14	170.69	91.67	132.94	54.85	77.23	55.63	95.3178	0.0970412	0.559964	0.738923	1.35332
gi|56961679|ref|NM_001008723.1|	0.3	0.19	0.45	0.25	0.22	0.24	0.49	0.39	0.55	0.342222	0.21	0.38	0.63	0.28	0.8	0.31	0.8	1.23	0.4	0.56	0.0971853	0.0160831	1.63636	0.611111
gi|197245434|ref|NM_014413.3|	55.74	49.49	58.55	68.72	55.34	64.44	43.51	61.9	57.17	57.2067	39.01	62.13	57.34	25.49	44.89	57.76	68.52	36.92	33.48	47.2822	0.0972048	0.0796366	0.826516	1.2099
gi|194328759|ref|NM_001130182.1|	30.89	71.79	48.54	26.28	78.35	21.73	17.66	43.05	48.51	42.9778	53.52	47.8	101.55	40.9	69.73	29.25	77.79	45.36	139.29	67.2433	0.0973319	0.191087	1.56461	0.639138
gi|13376839|ref|NM_025234.1|	52.54	65.57	84.52	57.31	76.77	55.22	42.05	105.9	72.21	68.01	49.57	61.71	51.64	45.25	74.15	59.75	62.52	54.27	30.53	54.3767	0.0973846	0.22574	0.799539	1.25072
gi|323362957|ref|NM_138626.3|	0	0.97	0	0.73	0.71	0.31	0	0	0.05	0.307778	0.47	0	0	0	0	0	0	0	0	0.0522222	0.0974183	0.018025	0.169675	5.89362
gi|422010888|ref|NM_001271775.1|	3.32	6	0	4.08	0	3.39	4.41	1.65	0.87	2.63556	0	0	0	3.47	2.93	1.43	0	0	2.3	1.12556	0.0975218	0.300082	0.427066	2.34156
gi|221136812|ref|NM_020750.2|	11.21	12.31	14.88	11.31	11.97	11.7	9.73	14.88	11.46	12.1611	9.21	8.36	11.69	10.16	10.07	10.48	14.2	13.06	8.1	10.5922	0.0975542	0.599893	0.870991	1.14812
gi|373838753|ref|NM_198380.2|	0	2.21	2.18	0	0.74	0.17	0.09	0.67	0.27	0.703333	0	0.12	0	0	0.88	0	0.2	0	0	0.133333	0.0976235	0.00470004	0.189573	5.275
gi|373938447|ref|NM_001256399.1|	6.5	1.53	4.87	11.37	7.88	4.05	0.74	4.8	3.34	5.00889	1.71	6.24	2.45	0	1.35	1.45	3.09	1.01	6.58	2.65333	0.0976768	0.343065	0.529725	1.88777
gi|256017152|ref|NM_001164271.1|	6.95	7.63	9.72	10.62	11.48	13.64	10.89	13.52	7.44	10.21	6.37	12.12	8.37	5.81	9.3	11.54	6.67	2.94	8.6	7.96889	0.0977873	0.699429	0.780498	1.28123
gi|257470982|ref|NM_022740.4|	5.06	1.42	1.89	2.83	0	3.2	2.36	1.07	2.02	2.20556	8.27	0	9.38	3.36	1.79	12.1	0.99	2.13	6.47	4.94333	0.0978319	0.00589487	2.24131	0.446168
gi|385648243|ref|NM_001258371.1|	0	0	0.56	0	0	0	0.35	0.31	0.67	0.21	0	0	0	0	0	0	0	0.31	0	0.0344444	0.0978669	0.0134437	0.164021	6.09677
gi|189217869|ref|NM_138375.2|	0	0.41	0	0	0	0.48	0.21	0	0.05	0.127778	0	1.71	1.19	0	4.64	0	0	3.38	0	1.21333	0.0979742	1.52956e-06	9.49565	0.105311
gi|373882453|ref|NM_022821.3|	147.68	66.52	77.16	161.81	118.7	107.62	54.29	82.82	35.52	94.68	82.79	115.3	26.7	45.71	89.75	47.61	70.14	24.92	72.74	63.9622	0.0980474	0.353013	0.675562	1.48025
gi|77539053|ref|NM_001773.2|	1.11	2.37	3.42	1.29	2.81	1.68	0.33	1.14	2.39	1.83778	1.11	0.96	1.34	1.57	0	2.82	0.4	1.39	0	1.06556	0.0980478	0.77998	0.579807	1.72471
gi|125490355|ref|NM_213605.2|	15.99	19.34	18.43	17.29	16.65	10.54	11.21	13.95	10.91	14.9233	13.25	13.96	12.08	14.32	12.4	15.49	10.43	9.58	12.07	12.62	0.0981981	0.113697	0.845656	1.18251
gi|269973857|ref|NM_001557.3|	0	0	0	0	0	0	0	0	0	0	0	0	0	0	0	0.49	0	0.49	0.9	0.208889	0.0982602	#DIV/0!	#DIV/0!	0
gi|297206727|ref|NM_002494.3|	6.88	6.88	8.81	7.33	9.58	13.98	0	9.85	8.69	8	7.75	9.33	4.32	4.65	5.2	2.34	5.83	1.41	7.31	5.34889	0.0982893	0.308977	0.668611	1.49564
gi|148539845|ref|NM_001941.3|	0.27	0.47	0.69	0.33	0.33	0.18	1.77	0.36	0.48	0.542222	0.31	0.23	0.48	0.33	0.2	0.29	0.24	0	0.02	0.233333	0.0983622	0.00339114	0.430328	2.32381
gi|270265854|ref|NM_001168375.1|	0.33	4.55	1.06	2.49	3.28	0	0	3.88	2.71	2.03333	0	0	0	0	2.08	0	2.36	0.34	2.49	0.807778	0.098376	0.253038	0.397268	2.51719
gi|387849309|ref|NM_003720.3|	28.55	14.98	39.7	19.89	27.47	45.59	23.79	42.42	43.94	31.8144	18.88	23.97	22.42	15.74	24.5	25.45	40.04	28.01	14.9	23.7678	0.0984168	0.268399	0.747075	1.33855
gi|205361108|ref|NM_024717.4|	0.29	4.29	5.18	2.57	4.24	0.3	4.23	4.37	4.99	3.38444	3.2	8.85	16.71	2.36	4.35	2.33	16.72	3.96	5.42	7.1	0.0984176	0.00483143	2.09783	0.476682
gi|224548985|ref|NM_031301.3|	4.32	3.45	6.48	6.49	6.16	7.44	8.09	3.74	6.87	5.89333	5.48	4.04	6.25	3.71	6.04	5.83	3.81	3.29	3.81	4.69556	0.0984348	0.350244	0.796757	1.25509
gi|332000001|ref|NM_004528.3|	231.55	171.13	255.64	244.71	195.86	233.43	205.94	351.6	259.06	238.769	183.9	229.34	146.48	158.5	227.84	271.52	225.23	195.83	162.79	200.159	0.0984745	0.553715	0.838296	1.1929
gi|312032452|ref|NM_001198909.1|	0.64	1.43	3.47	2.61	1.17	0	1.76	2.06	0.81	1.55	0	1.73	0	1.04	0.09	0	0	2.83	0.56	0.694444	0.0984939	0.874355	0.448029	2.232
gi|205360976|ref|NM_024552.2|	70.03	53.72	55.46	49.23	45.19	48.12	50.28	41.37	50.45	51.5389	47.1	48.08	39.78	40.25	42.82	33.85	51.14	41.87	60.2	45.01	0.098507	0.881328	0.873321	1.14505
gi|186928855|ref|NM_021734.4|	2.83	11.46	1.41	11.51	9.05	3.02	3.83	2.49	3.53	5.45889	4.83	2.45	0	7.04	5.04	1.31	2.24	1.05	0	2.66222	0.0985346	0.183418	0.487686	2.0505
gi|318067971|ref|NM_183400.2|	0	0	0	1.86	1.05	0	1	0.47	0.47	0.538889	0	0	0	0	0	0	0	0	0.95	0.105556	0.0986339	0.0572406	0.195876	5.10526
gi|83367079|ref|NM_003801.3|	170.5	146.22	152.85	90.46	111	100.52	114.51	123.8	159.23	129.899	135.74	95.04	96.31	84.95	112.41	76.91	111.99	154.73	104.33	108.046	0.0986454	0.702412	0.831767	1.20226
gi|444909168|ref|NM_080721.2|	0	0	0.12	0	0	0	0.17	0.1	0.1	0.0544444	0	0	0	0	0	0	0.05	0	0.05	0.0111111	0.0986673	0.00468138	0.204082	4.9
gi|256017147|ref|NM_182643.2|	0.14	0.38	1.48	0	0.42	0.1	0.49	0.87	0.44	0.48	0.41	0.99	0.52	0.94	1.17	0.85	1.11	0.58	0.59	0.795556	0.0986785	0.181597	1.65741	0.603352
gi|523525263|ref|NM_152236.2|	0	0	0	0	0	0	0.02	5.41	8.02	1.49444	6.59	7.67	0	0	0	23.66	0	15.23	8.18	6.81444	0.0987081	0.0104794	4.55985	0.219305
gi|371940848|ref|NM_014489.3|	0	0	0	1.31	2.14	0.39	0.99	1.28	0	0.678889	0	0	0	0.11	0	0.91	0	0	0.49	0.167778	0.0987619	0.0208607	0.247136	4.04636
gi|312261249|ref|NM_001199051.1|	0	0	0	0	0	0	0	0	0	0	0	0.63	0	0.29	0	0	0	0.64	0	0.173333	0.0987716	#DIV/0!	#DIV/0!	0
gi|116256359|ref|NM_005325.3|	0	0	0	0	0	0	0	0	0	0	0.32	0	0	0	0	0.28	0	0.14	0	0.0822222	0.0987719	#DIV/0!	#DIV/0!	0
gi|33636716|ref|NM_025182.2|	26.71	26.21	23.94	28.92	20.65	31.42	25.81	25.13	26.22	26.1122	27.71	26.77	18.73	24.46	19.03	24.37	21.59	25.91	23.34	23.5456	0.0988087	0.855399	0.901706	1.10901
gi|336176056|ref|NM_032635.3|	175.99	130.61	130.81	129.76	113.95	147.62	134.43	138.87	131.42	137.051	168.57	116.08	111.82	107.05	122.51	106.48	113.64	137.72	110.92	121.643	0.0988088	0.663947	0.887576	1.12666
gi|289547535|ref|NM_025161.5|	19.41	20.48	16.78	18.43	10.97	11.61	15.81	12.42	14.52	15.6033	12.81	11.9	10.42	12.95	11.05	19.07	14.96	14.78	7.19	12.7922	0.0989281	0.911841	0.819839	1.21975
gi|238624154|ref|NM_174975.4|	0	0	0	0	0	0	0	0	0	0	0.11	0	0	0.11	0	0	0.05	0	0	0.03	0.0989357	#DIV/0!	#DIV/0!	0
gi|356582256|ref|NM_001252197.1|	0	0	0.11	0	0	0	0.11	0	0.05	0.03	0	0	0	0	0	0	0	0	0	0	0.0989357	#DIV/0!	0	#DIV/0!
gi|223890211|ref|NM_001145344.1|	1.62	2.57	0	0	0	3.63	0	0	0	0.868889	0	0	0	0	0	0	0	0	0	0	0.0990159	#DIV/0!	0	#DIV/0!
gi|333805658|ref|NM_001220484.1|	0	0	0	0	0	0	0.61	0	0	0.0677778	0	0.71	0	0	0	0	0.68	0.95	0.75	0.343333	0.0990253	0.0604738	5.06557	0.197411
gi|189491740|ref|NM_000333.3|	0	0	0	0	0	0.62	0.55	0.3	0	0.163333	0.26	0.75	0.58	0	0	0.37	0.32	0.5	0.64	0.38	0.0991303	0.942505	2.32653	0.429825
gi|325910867|ref|NM_004874.3|	0	1.43	7.24	0	10.34	6.75	1.98	7.5	8.24	4.83111	6.49	9.21	9.32	6.34	12.96	4.07	15.75	6.26	3.05	8.16111	0.099239	0.910369	1.68928	0.591967
gi|308199500|ref|NR_003189.2|	17.26	15.99	25.75	9.25	20.86	7.23	4.81	29.57	23.65	17.1522	8.14	8.01	6.53	3.56	19.44	11.24	24.57	5.81	8.86	10.6844	0.0992429	0.531402	0.622919	1.60535
gi|170932468|ref|NM_018845.3|	7.09	7.4	7.58	9.65	5.86	5.37	5.22	9.16	5.44	6.97444	10.01	2.61	6.14	1.23	0	3.07	5.07	8.03	6.81	4.77444	0.0992604	0.0665348	0.684563	1.46079
gi|124256490|ref|NM_022134.2|	1.46	0.76	1.14	0.57	0.17	0.62	1.07	1.25	0.9	0.882222	0.67	0.36	0.63	0.65	0.27	0.66	0.47	0.79	1.01	0.612222	0.0992915	0.123704	0.693955	1.44102
gi|306774085|ref|NM_006070.5|	0	0.14	1.89	0.47	7.83	0	0	0	4.11	1.60444	5.95	16.59	5.25	0	2	1.62	11.09	0	4.89	5.26556	0.0993232	0.0616364	3.28186	0.304706
gi|353677959|ref|NM_024083.3|	48.85	41.18	45.49	30.92	36.4	38.79	31.8	36.28	39.34	38.7833	43.37	35.58	21.52	31.41	45.54	39.88	25.29	25.94	23.52	32.45	0.0993315	0.24534	0.8367	1.19517
gi|4503758|ref|NM_002022.1|	0.84	0.51	0.81	1.14	0.34	1.16	0.46	0.57	0.23	0.673333	0.45	0.83	0.14	0.22	0.71	0.59	0.35	0.39	0.22	0.433333	0.0993362	0.344756	0.643564	1.55385
gi|385275108|ref|NM_005317.3|	0	0	0	0	0	0	0	0	0	0	0	0	0	0	0	2.03	0	0.91	2.02	0.551111	0.0993637	#DIV/0!	#DIV/0!	0
gi|187608523|ref|NM_152531.4|	7.58	7.83	12.51	7.88	8.62	7.81	9	9.66	10	8.98778	6.52	10.25	8.04	5.67	7.58	8.56	8.8	8.52	4.58	7.61333	0.0993788	0.781458	0.847076	1.18053
gi|189409148|ref|NM_024591.4|	38.8	39.07	30.2	28.68	28.8	25.6	23.9	25.13	29.84	30.0022	34.32	27.6	20.34	30.14	29.07	21.57	24.69	25.44	12.45	25.0689	0.0993859	0.68297	0.835568	1.19679
gi|109948282|ref|NM_014878.4|	4.37	4.66	5.84	5.3	4.98	6.09	6.57	6.4	4.15	5.37333	5.46	4.1	7.58	5.65	6.12	6.85	7.5	7.9	5.38	6.28222	0.0994137	0.346286	1.16915	0.855324
gi|391224458|ref|NM_001267716.1|	0.03	0	0.04	0.14	0	0.16	0.25	0.14	0.22	0.108889	0.18	0.1	0.23	0	0.07	0.15	0.6	0.35	0.51	0.243333	0.0994364	0.0436078	2.23469	0.447489
gi|392050758|ref|NM_001267778.1|	0	0	4.26	13.17	2.5	4.51	1.96	1.11	0	3.05667	2.54	0	0	0	0	0	0.98	0.43	0	0.438889	0.0994639	0.000169435	0.143584	6.96456
gi|283806530|ref|NM_001039690.3|	41.8	35.56	58.38	34.13	40.71	37.44	19.75	50.69	45.85	40.4789	18.84	27.62	27.11	8.46	26.22	19.92	49.46	49.82	42.01	29.94	0.0994744	0.46734	0.739645	1.352
gi|518831186|ref|NM_025163.3|	22.57	25.13	25.05	19.75	19.96	16.64	18.14	23.06	21.64	21.3267	17.92	18.23	17.06	13.07	18.91	22.7	22.65	23.04	12.26	18.4267	0.0994926	0.414424	0.86402	1.15738
gi|126091096|ref|NM_145102.2|	6.99	7.04	9.47	9.25	9.58	9.27	6.81	9.46	6.94	8.31222	6.99	6.3	6.31	6.77	8.61	8.87	9.1	5.15	6.88	7.22	0.0995181	0.926017	0.8686	1.15128
gi|45333897|ref|NM_153690.4|	9.51	9	21.68	11.93	11.13	8.3	11.03	16.65	10.1	12.1478	7.39	6.98	10.08	5.1	9.6	11.94	11.15	4.81	14.05	9.01111	0.0995198	0.393386	0.741791	1.34809
gi|296179437|ref|NM_001184775.1|	3.43	0	0	0	0	0	0	6.74	0	1.13	0.97	0	0	4.14	4.11	12.28	4.14	2.11	6.56	3.81222	0.0995378	0.195189	3.37365	0.296415
gi|223718086|ref|NM_001145287.1|	0	0	0	0	0	0	0	0	0	0	0	0	0	0	0.07	0	0	0.14	0.08	0.0322222	0.0995831	#DIV/0!	#DIV/0!	0
gi|47519615|ref|NM_213674.1|	11.66	13.11	11.43	18.77	6.21	6.07	10.04	4.97	4.8	9.67333	20.78	6.64	17.92	42.08	10.35	19.28	11.53	13.52	8.09	16.6878	0.0996645	0.028995	1.72513	0.579666
gi|291190056|ref|NM_001017961.3|	4.09	8	8.67	5.02	10.11	3.48	3.66	7.9	8.01	6.54889	5.23	2.95	7.75	2.39	6.74	3.94	6.11	3.74	3.87	4.74667	0.0996859	0.391336	0.724805	1.37968
gi|215598515|ref|NM_025083.3|	15.96	17.71	17.47	20.15	11.14	17.34	11.59	13.89	15.26	15.6122	6.61	10.98	10.33	12.05	11.15	8.89	13.54	17.29	21.33	12.4633	0.0996979	0.274605	0.798306	1.25265
gi|291575146|ref|NM_033010.2|	131.22	107.04	79.18	137.38	105.99	112.24	78.22	80.87	60.8	99.2156	106.59	48.77	56.48	78.99	97.27	119.08	53.26	64.26	79.12	78.2022	0.0997085	0.912796	0.788205	1.26871
gi|523704332|ref|NM_005827.2|	36.26	36.63	40.03	40.15	40.35	41.41	36.58	62.01	44.57	41.9989	25.42	22.6	31.8	20.75	46.05	30.48	53.68	47.58	19.48	33.0933	0.0997193	0.200022	0.787957	1.2691
gi|332800964|ref|NM_001206929.1|	0	0	0	0	0	0	0	0.87	0	0.0966667	2.02	2.14	0	0	0	0	0	1.34	0.61	0.678889	0.0997244	0.00391017	7.02299	0.14239
gi|507834088|ref|NM_001278364.1|	0.16	0	0.31	0	0	0	0.17	0	0	0.0711111	0	0	0	0	0	0	0	0	0	0	0.0997254	#DIV/0!	0	#DIV/0!
gi|394582067|ref|NM_001270469.1|	1.18	0.64	0	1.41	0.7	1.29	0	0.57	0	0.643333	0	0	0	0	0	1.28	0.69	0	0	0.218889	0.0997681	0.572544	0.340242	2.93909
gi|214831206|ref|NM_013304.2|	16.93	14.9	16.22	16.52	13.31	11.19	10.89	10.24	12.98	13.6867	14.74	11.83	10.36	13.73	9.38	16.12	8.71	8.86	9.68	11.49	0.0998362	0.85132	0.839503	1.19118
gi|52353271|ref|NM_001005178.1|	0.1	0.7	0.37	0	0.26	0.11	0.12	0.1	0.32	0.231111	0	0	0.32	0	0	0.11	0	0	0.31	0.0822222	0.0999517	0.232391	0.355769	2.81081
gi|67188442|ref|NM_001024736.1|	7.69	11.07	6.74	5.4	5.78	2.7	3.85	5.7	5.32	6.02778	6.95	3.38	3.96	5.41	2.51	4.7	5.72	2.58	4.15	4.37333	0.100012	0.198151	0.72553	1.3783
gi|229577027|ref|NM_001040462.2|	0	0	0.08	0	0.16	0	0	0	0.09	0.0366667	0	0	0	0	0	0	0	0	0	0	0.100032	#DIV/0!	0	#DIV/0!
gi|451327621|ref|NM_001035521.2|	13.8	14.37	20.11	13.94	14.52	16.17	10.14	17.89	15.18	15.1244	12.06	13.55	14.57	8.14	13.69	15.85	14.7	13.84	10.38	12.9756	0.100116	0.681342	0.857919	1.16561
gi|169881245|ref|NM_004959.4|	0.12	0.07	0	0	0.08	0.06	0.14	0	0.22	0.0766667	0.23	0.08	0	0.22	0.12	0.03	0.15	0.3	0.22	0.15	0.100141	0.409444	1.95652	0.511111
gi|335883184|ref|NM_001242524.1|	0	0	6.59	0	0	0	3.53	3.43	0	1.50556	0	0	0	0	0	0	0	0	0	0	0.100172	#DIV/0!	0	#DIV/0!
gi|28872718|ref|NM_006763.2|	18.28	18.17	17.37	69.21	14.04	27	80.49	10.79	11.89	29.6933	11.04	9.41	13.16	14.73	10.43	20.7	14.21	14.23	12.8	13.4122	0.100181	4.03471e-06	0.451691	2.2139
gi|303228325|ref|NM_015983.3|	24.26	23.17	30.01	25.74	24.42	26.12	21.55	29.11	27.84	25.8022	21.34	23.42	21.35	22.96	23.89	25.3	24.35	29.54	15.67	23.0911	0.100186	0.437587	0.894927	1.11741
gi|148839345|ref|NM_001098635.1|	17.34	30.64	32.47	22.56	23.29	18.62	27.34	28.34	35.14	26.1933	16.61	12.15	27.9	14.41	18.69	15.24	37.09	22.13	19.36	20.3978	0.100223	0.516293	0.778739	1.28413
gi|260763987|ref|NM_001099737.2|	9.6	3.9	3.3	6.09	10.46	5.51	3.81	7.07	3.76	5.94444	13.05	8.74	11.31	10.86	13.04	2.64	5.56	5.27	7.03	8.61111	0.10026	0.353774	1.4486	0.690323
gi|522021166|ref|NM_203282.3|	0	0	0.74	2.07	0	0	0	1.67	0.96	0.604444	0.46	0	0	0	0	0	0.4	0	0	0.0955556	0.100333	0.000457488	0.158088	6.32558
gi|88853065|ref|NM_001039592.1|	4.65	4.59	4.47	3.17	5.28	4.2	2.68	4.95	3.04	4.11444	3.55	2.57	2.32	4.17	3.88	4.39	1.13	4.85	1.97	3.20333	0.10038	0.400223	0.778558	1.28443
gi|303519440|ref|NM_001195072.1|	1.3	4.39	2.39	2.74	1.69	0.72	0	1.11	2.21	1.83889	0	1.65	1.58	0	1.25	1.51	1.17	1.51	0	0.963333	0.100436	0.136861	0.523867	1.90888
gi|49574492|ref|NM_001679.2|	64.29	64.9	121.52	61.64	92.32	99.55	184.36	170.48	115.38	108.271	64.77	86.98	73.09	51.69	94.26	100.85	108.83	76.51	51.62	78.7333	0.100473	0.0406585	0.727187	1.37516
gi|400153446|ref|NM_138347.4|	1.45	1.74	0	0	0	0	0.88	0	2.92	0.776667	0	2.04	2.42	1.87	1.6	0.84	3.79	0.83	1.54	1.65889	0.100478	0.94832	2.13591	0.468185
gi|206597521|ref|NM_001135191.1|	0	0	9.71	4.44	0	14.82	4.26	17.57	7.4	6.46667	0	8.61	0	0	0	1.7	2.38	5.18	1.94	2.20111	0.10049	0.0382574	0.340378	2.93791
gi|467094897|ref|NM_001277200.1|	17.63	14.24	19.13	21.37	15.77	23.74	18.47	18.48	19.18	18.6678	16.06	19.11	10.8	12.11	12.24	21.82	18.38	18.46	14.3	15.92	0.10051	0.412567	0.852806	1.1726
gi|50557653|ref|NM_173191.2|	13.59	29.7	57.14	3.11	30.92	19.17	5.55	40.92	37.12	26.3578	12.96	8.59	27.68	5.1	12.13	20.15	20.65	21.93	3.35	14.7267	0.100523	0.047724	0.558722	1.7898
gi|88703049|ref|NM_017828.3|	108.25	84.43	65.1	93.29	65.86	77.73	74.08	63.68	78.54	78.9956	82.87	77.81	45.04	67.36	65.82	94.79	55.35	56.71	50.38	66.2367	0.10055	0.763557	0.838486	1.19263
gi|428977175|ref|NM_001012974.2|	32.92	32.17	50.38	10.95	29.82	12.08	22.44	21.93	50.29	29.22	23.17	16.88	24.31	13.53	22.74	10.97	25.84	26.47	15.79	19.9667	0.100724	0.017954	0.683322	1.46344
gi|187165253|ref|NM_199353.2|	0	0	1.9	0	0.47	0.98	0.28	0	0	0.403333	0	0	0	0	0	0	0	0	0	0	0.100774	#DIV/0!	0	#DIV/0!
gi|186287286|ref|NM_012207.2|	72.99	79.39	83.97	106.35	110.08	96.27	96.23	94.35	72.02	90.1833	86.75	96.47	234.11	118.09	112.22	104.56	104.7	91.48	118.51	118.543	0.100811	0.00325335	1.31447	0.760763
gi|322310373|ref|NM_024747.5|	18.66	18.94	20.96	11.38	19.25	11.35	7.86	17.17	21.07	16.2933	14.79	10.44	16.93	10.38	16.3	11.37	12.23	16.46	5.94	12.76	0.100856	0.453258	0.783142	1.27691
gi|531990849|ref|NM_007213.2|	236.04	191.19	198.43	130.01	145.13	178.37	176.62	186.03	204.76	182.953	173.28	145.28	125.49	123.3	154.79	122.81	183.45	232.44	134.42	155.029	0.100876	0.690928	0.847368	1.18012
gi|510937007|ref|NM_001278426.2|	0	0	0	0	0	0.82	0.01	0.03	0	0.0955556	0	0	0.93	0.09	2.05	0	0	3.61	1.27	0.883333	0.100885	0.000246014	9.24419	0.108176
gi|142388655|ref|NM_005947.2|	0	0	0	2.25	0	0.56	0.9	0	0.67	0.486667	0	0	0	0	0	0	0	0.2	0	0.0222222	0.100933	2.58652e-07	0.0456621	21.9
gi|526479845|ref|NM_148956.3|	32.72	30.17	33.34	28.49	24.9	23.97	25.53	23.73	33.74	28.51	37.18	22.93	13.89	20.52	23.95	33.05	21.87	22.78	13.88	23.3389	0.101001	0.0966532	0.818621	1.22157
gi|236464527|ref|NM_001160008.1|	0.36	0.85	0.41	0.52	0.89	0.54	0.44	1.1	1.12	0.692222	0.21	0.94	0.4	0.3	0.63	0.58	0.66	0.11	0.32	0.461111	0.101042	0.70807	0.666132	1.5012
gi|50345987|ref|NM_001001973.1|	217.81	217.33	329.17	170.92	257.36	294.5	252.43	378.04	297.43	268.332	164.54	208.61	176.41	205.81	259.26	267.27	297.37	262.45	133.6	219.48	0.101054	0.698785	0.817941	1.22258
gi|510785738|ref|NM_001014795.2|	1.21	0.71	0.72	1.22	0.76	0.32	0.74	0.94	0.9	0.835556	1.39	0	3.03	0.73	2.02	1.36	1.87	4.01	0.32	1.63667	0.101063	0.000247039	1.95878	0.510523
gi|46409401|ref|NM_207385.1|	0.07	0.84	1.54	0.32	1.13	0.31	0.17	1.76	1.07	0.801111	0.37	0	0.47	0.36	1.03	0.24	0.07	0.62	0.37	0.392222	0.10109	0.0629756	0.489598	2.04249
gi|283837923|ref|NM_001171171.1|	0.57	1.36	1.1	0	3.04	0	0	0.35	0	0.713333	0	0	0	0	0.65	0	0	0	0.09	0.0822222	0.10113	0.000221469	0.115265	8.67568
gi|530364010|ref|XR_241060.1|	0	0.07	0.07	0	0	0	0	0	0.03	0.0188889	0	0	0	0	0	0	0	0	0	0	0.10115	#DIV/0!	0	#DIV/0!
gi|307691165|ref|NM_152680.2|	0.22	0.07	0.21	0.25	0.37	0.18	0.1	0.2	0.39	0.221111	0.07	0.08	0.28	0.14	0.17	0.1	0.18	0.13	0.18	0.147778	0.101182	0.175911	0.668342	1.49624
gi|261490658|ref|NM_033157.3|	0.14	0	0.53	1.3	0.39	0.35	0	0	0	0.301111	0	0	0	0	0	0	0	0.31	0	0.0344444	0.101258	0.000586497	0.114391	8.74194
gi|451327625|ref|NM_001276478.1|	2.38	3.48	7.52	6.4	0	1.7	3.28	4.85	0	3.29	1.16	0	3.27	1.11	2.48	3.24	2.58	0	0	1.53778	0.101344	0.0886833	0.46741	2.13945
gi|532164701|ref|NM_001167947.2|	6.72	6.46	4.4	3.83	4.41	10.42	2.29	4.59	4.63	5.30556	2.07	2.08	4.76	3.04	7.34	3.47	3.35	2.06	4.43	3.62222	0.101355	0.402586	0.682723	1.46472
gi|214831729|ref|NM_013402.4|	37.74	26.06	32.14	58.35	31.71	50.46	39.64	16.03	17.9	34.4478	28.92	23.34	19.63	37.07	24.8	31.08	24.81	18.41	20.22	25.3644	0.101397	0.0296766	0.736316	1.35811
gi|530374734|ref|XM_005247512.1|	0	1.59	0.34	2.41	0.72	0.39	0.65	1.24	1.88	1.02444	0.71	0	0	0	0.58	0.93	0.28	1.22	0.63	0.483333	0.101415	0.111056	0.4718	2.11954
gi|297374763|ref|NM_001185074.1|	0	0.37	0.92	2.22	2.04	3	1.82	1.06	1.48	1.43444	1.09	1	1.51	1.37	0.1	0.6	0.43	0.28	0.86	0.804444	0.101438	0.0771463	0.560806	1.78315
gi|40805838|ref|NM_032391.2|	0	0	0.97	1.13	0	0.27	0.48	0.52	0.55	0.435556	0	0	0	0	0.52	0	0	0.58	0.27	0.152222	0.101453	0.147877	0.34949	2.86131
gi|270265814|ref|NM_004960.3|	78.46	85.25	63.01	68.88	94.37	50.88	32.02	44.62	47.59	62.7867	131.68	68.89	173.71	88.45	92.17	69.9	66.43	56.99	54.31	89.17	0.101464	0.0858249	1.42021	0.704123
gi|82617644|ref|NM_002360.3|	43.16	40.74	38.03	37.91	40.68	33.77	40.05	19.83	39.56	37.0811	43.17	64.65	66.91	48.38	40.82	32.44	69.77	18.31	48.02	48.0522	0.101468	0.0209352	1.29587	0.771684
gi|189458850|ref|NM_016467.4|	2.81	6.23	11.85	3.9	5.61	11.41	9.24	11.41	9.06	7.94667	3.13	10.05	3.45	1.78	3.21	10.84	7.54	4.08	2.23	5.14556	0.101536	0.993516	0.647511	1.54437
gi|539846290|ref|NM_001282414.1|	7.16	2.16	35.12	4.48	2.23	28.8	25.33	26.22	38.36	18.8733	0	10.17	1.97	0	0	7.07	17.36	33.13	3.78	8.16444	0.101554	0.427391	0.432592	2.31165
gi|389616145|ref|NM_001002269.2|	1.55	1.78	6.58	5.66	3.22	5	3.49	4.05	5.66	4.11	1.99	4.48	2.72	2.98	2.47	1.83	5.09	2.91	1.21	2.85333	0.101682	0.340861	0.694242	1.44042
gi|153791177|ref|NM_014209.2|	0.49	0.15	0.4	1.11	0.66	0.34	0.15	0.06	0.54	0.433333	0	0	0.2	0.79	0	0.28	0	0.28	0.2	0.194444	0.101738	0.52059	0.448718	2.22857
gi|4557328|ref|NM_000639.1|	0	0	0	0	0	0	0.06	0.1	0.05	0.0233333	0	0.13	0	0.12	0	0.06	0	0.22	0.25	0.0866667	0.101774	0.0125806	3.71429	0.269231
gi|22218340|ref|NM_147191.1|	0	0.11	0.12	0.21	0	0.31	0.17	0.2	0.31	0.158889	0	0	0.16	0.12	0.2	0.16	0	0.05	0	0.0766667	0.101817	0.385546	0.482517	2.07246
gi|221316688|ref|NM_001144002.1|	0	0	0	0	0	0.22	0	0	0	0.0244444	0	0.49	0	0	0	0.23	0	0.23	0.36	0.145556	0.101865	0.0149089	5.95455	0.167939
gi|283436082|ref|NM_001170931.1|	4.46	19.23	0	0	4.53	9.97	4.71	0	0	4.76667	24.41	15.69	6.86	18.76	15.12	3.07	0.39	7.37	4.99	10.74	0.101874	0.526933	2.25315	0.443824
gi|219802033|ref|NM_001143835.1|	0	6.48	7.41	0.05	4.22	3.55	4.12	2	5.96	3.75444	7.36	9.66	2.63	7.65	7.62	5.18	21.99	0	7.46	7.72778	0.10189	0.0303168	2.0583	0.485838
gi|342187232|ref|NM_001165975.2|	98.62	95.33	75.56	68.62	77.67	87.08	73.25	69.59	84.67	81.1544	73.3	63.01	73.97	78.96	65.31	63.41	83.29	91.76	54.46	71.9411	0.101944	0.861827	0.886472	1.12807
gi|296785053|ref|NM_001184960.1|	9.36	0	12.76	11.42	5.23	22.63	10.39	12.74	12.92	10.8278	0	12.78	0.82	0.87	2.65	9.48	8.28	11.39	9.62	6.21	0.101947	0.597309	0.573525	1.7436
gi|105990525|ref|NM_001040708.1|	3.71	5.51	0	0	2.63	1.6	4.44	1.29	3.07	2.47222	2.12	7.45	6.77	6.37	3.92	3.55	8.9	1.81	0	4.54333	0.101987	0.233188	1.83775	0.544143
gi|375268692|ref|NM_001256584.1|	0	0	0	0	0	0	0.13	0.1	0.22	0.05	0	0	0	0	0	0	0	0	0	0	0.102043	#DIV/0!	0	#DIV/0!
gi|366039929|ref|NM_001127240.2|	0	0	0	0	0	0	0	0	0	0	0	6.11	3.06	0	3.21	0	0	0	0	1.37556	0.102073	#DIV/0!	#DIV/0!	0
gi|56676310|ref|NM_138294.2|	0	0	0	0	0	0	0	0	0	0	0.15	0	0	0	0	0	0	0.13	0.06	0.0377778	0.10211	#DIV/0!	#DIV/0!	0
gi|373838801|ref|NM_001256331.1|	0	0.22	0.18	0	0	0	0.2	0.06	0.5	0.128889	0	0	0	0	0	0	0.14	0	0.07	0.0233333	0.10214	0.00237128	0.181034	5.52381
gi|545479112|ref|NM_001008491.2|	0.21	0	0	0	0.81	1.15	0.52	0.54	0	0.358889	2.08	0.72	3.93	1.31	0	1.68	0.82	0	0	1.17111	0.102147	0.0050109	3.26316	0.306452
gi|148277041|ref|NM_138448.3|	86.15	47.84	93.61	77.52	59.88	102.44	76.08	110.34	87.26	82.3467	47.4	79.22	58.2	48.98	74.5	93.42	71.52	77.24	60.65	67.9033	0.102232	0.477741	0.824603	1.2127
gi|10190679|ref|NM_020646.1|	0	0	0	0	0	0	0.18	0.15	0.32	0.0722222	0	0	0	0	0	0	0	0	0	0	0.102296	#DIV/0!	0	#DIV/0!
gi|11037054|ref|NM_003116.1|	2.65	5.6	6.09	4.55	3.21	3.94	2.44	4.46	3.85	4.08778	2.83	2.83	2.95	1.95	3.44	7.23	1.73	1.3	0.6	2.76222	0.102296	0.245488	0.675727	1.47989
gi|260656055|ref|NM_001130714.2|	0	0	0	0	0	0	0.9	0	0	0.1	0	1.17	0	0	0	1.38	0	1	0.93	0.497778	0.102337	0.0649235	4.97778	0.200893
gi|197245387|ref|NM_207334.2|	40.03	29.68	40.23	26.98	24.81	20.5	16.74	35.82	27.03	29.0911	29.43	26.38	28.72	19.24	26.95	28.82	16.39	17.63	15.11	23.1856	0.102355	0.377493	0.796998	1.25471
gi|282165803|ref|NM_001170415.1|	14.72	5.72	10.67	16.34	8.19	18.6	4.61	3.24	4.91	9.66667	5.64	6.95	3.37	6.17	5.98	5.7	4.81	3.76	11.6	5.99778	0.102365	0.0247108	0.62046	1.61171
gi|149408156|ref|NM_002102.3|	0.93	0.62	0.27	0.86	2.29	2.04	2.55	0.84	1.31	1.30111	1.74	1.92	1.83	2.87	1.61	1.22	1.97	3.57	0.91	1.96	0.10244	0.978136	1.5064	0.663832
gi|283046648|ref|NM_001170779.1|	0	0.21	1.11	1.44	0	1.53	0	1.16	0.25	0.633333	0	0.52	0	0	0.67	0	0.63	0	0	0.202222	0.102482	0.0432429	0.319298	3.13187
gi|512125231|ref|NM_001197249.2|	1.41	0	0	0	0	1.59	0	0	0	0.333333	0	0	4.84	0	2.88	1.68	1.53	1.66	0	1.39889	0.102489	0.0177469	4.19667	0.238284
gi|292658777|ref|NM_001174157.1|	0	0	0.11	0	0	0	0	0	0.09	0.0222222	0.77	0	0	0	0.47	0	0.47	0.11	0	0.202222	0.102549	1.75498e-05	9.1	0.10989
gi|208431747|ref|NM_145903.2|	7.75	0	0	0	0	6.55	5.87	0	2.72	2.54333	0	0	51.77	30.97	18.11	2.87	2.51	13.41	2.19	13.5367	0.102553	7.90107e-05	5.32241	0.187885
gi|48762745|ref|NM_001001581.1|	1.11	0	0	0.02	1.07	2.2	0	0	0	0.488889	0	0	0	0	0	0	0	0	0	0	0.102568	#DIV/0!	0	#DIV/0!
gi|537544633|ref|NM_001001418.5|	0	2.12	7.77	8.03	6.61	1.13	0	4.19	4.14	3.77667	5.78	0	0	1.32	0	0.87	0.95	4.62	0.38	1.54667	0.102596	0.287478	0.409532	2.44181
gi|411147378|ref|NM_025124.3|	19.9	19.84	2.51	11.21	8.53	17.53	17.44	8.65	5.23	12.3156	17.32	9.14	3.75	32.5	25.58	28.52	9.4	19.68	28.49	19.3756	0.10273	0.232607	1.57326	0.635623
gi|46397315|ref|NM_152911.2|	16.38	11.42	10.52	12.65	7.17	10.93	5.37	9.23	10.34	10.4456	8.27	11.49	6.94	9.63	9.26	8.18	6.16	9.06	5.93	8.32444	0.10277	0.129335	0.796936	1.25481
gi|222537715|ref|NM_152628.3|	0.07	0	0.09	0	0.2	0.04	0.31	0.19	0.12	0.113333	0.1	0.1	0.12	0.19	0.38	0.21	0.19	0.2	0.23	0.191111	0.102804	0.615603	1.68627	0.593023
gi|379317166|ref|NM_001256896.1|	0	0	1.01	1.07	0	1.12	0.37	0.7	0.14	0.49	0	0.2	0	0	0.45	0.21	0.66	0	0	0.168889	0.102828	0.0626075	0.344671	2.90132
gi|166197709|ref|NM_015578.2|	11.32	12.49	11.3	26.94	11.08	12.18	12.13	11.22	8.28	12.9933	13.69	15.59	21.18	23.31	14.54	16.12	17.17	12.24	16.76	16.7333	0.102859	0.253303	1.28784	0.776494
gi|149944423|ref|NM_001031854.2|	0	0	0.13	0	0	0	0	0.05	0.05	0.0255556	0.13	0	0	0	0.21	0	0.11	0.11	0.32	0.0977778	0.102865	0.0171048	3.82609	0.261364
gi|116734677|ref|NM_033090.2|	0	0.11	0.2	0	0	0.05	0.05	0.25	0.05	0.0788889	0	0	0	0	0	0.1	0	0	0.08	0.02	0.102874	0.0320588	0.253521	3.94444
gi|335335011|ref|NM_016470.7|	17.41	19.97	27.35	18.41	22.32	26.76	39.15	28.21	22.06	24.6267	15.76	20.81	16.02	11.88	20.58	19.78	24.01	22.55	27.4	19.8656	0.102938	0.338816	0.806668	1.23967
gi|303304995|ref|NM_005704.4|	2.51	19.65	14.73	4.62	11.49	3.23	6.82	7.83	6.27	8.57222	8.53	27.35	18.11	12.13	10.87	11.36	17.23	5.36	11.05	13.5544	0.102967	0.717592	1.58121	0.632429
gi|157426890|ref|NM_004826.2|	0.63	0.9	1.13	0.99	1.43	0.48	0.64	1.08	1.23	0.945556	0.41	0.35	1.46	0.4	0.66	0.83	0.33	0.76	0.83	0.67	0.10298	0.6937	0.708578	1.41128
gi|269973851|ref|NM_177980.2|	0.25	0.3	0.32	0.89	0.23	0.18	0.15	0.41	0.35	0.342222	0.45	0.95	0.47	0.43	0.35	0.46	0.39	0.38	0.75	0.514444	0.103014	0.789393	1.50325	0.665227
gi|194440688|ref|NM_006064.4|	5.44	5.22	4.34	0	3.51	8.43	6.54	3.11	4.51	4.56667	0	6.43	10.41	0	7.46	11.28	10.68	11.69	10.95	7.65556	0.10302	0.0675988	1.6764	0.596517
gi|217330581|ref|NM_001142618.1|	0	0	0	0	0	0	0	0	0	0	0.56	0	1.4	0	0	0	1	0	0	0.328889	0.103028	#DIV/0!	#DIV/0!	0
gi|219801940|ref|NM_006165.3|	5.93	4.55	1.59	8.78	4.63	3.91	4.56	6.71	3.56	4.91333	0	0	6.76	0	0	1.54	4.71	9.43	0	2.49333	0.103079	0.131432	0.507463	1.97059
gi|46047428|ref|NM_206880.1|	0	0	0	0	0	0	0	0.1	0	0.0111111	0	0.28	0	0	0	0.11	0	0.22	0.1	0.0788889	0.103126	0.00327957	7.1	0.140845
gi|347543761|ref|NM_004901.4|	8.51	9.55	24.63	8.28	10.14	11.61	7.54	16.53	12.12	12.1011	0	8.72	7.75	0	18.26	5.9	7.78	1.88	15.22	7.27889	0.103137	0.664866	0.601506	1.66249
gi|385198070|ref|NM_001258313.1|	0	0	0	0	0	0	0	0.32	0	0.0355556	0	0	0	0	0	0.36	0.37	0.73	0.41	0.207778	0.103201	0.0169181	5.84375	0.171123
gi|325197150|ref|NM_172171.2|	61.48	90.44	91.77	95.21	90.06	61.72	43.58	100.34	92.32	80.7689	71.63	54.29	77.79	74.49	89.41	48.76	85.3	43.45	41.8	65.2133	0.103228	0.829356	0.807407	1.23853
gi|301500691|ref|NM_001193478.1|	5.49	4.57	4.13	7.61	6.5	4.27	4.29	4.61	3.25	4.96889	3.96	5.86	8.75	6.77	8.17	8.27	6.96	5.12	3.24	6.34444	0.103233	0.313905	1.27683	0.783187
gi|303324538|ref|NM_001194999.1|	0	0.81	0	0	0	0	0	0	0	0.09	0	0	0.55	2.13	0	0	0	3.06	1.53	0.807778	0.103318	0.000444625	8.97531	0.111417
gi|224548922|ref|NM_001145635.1|	0	0	0	0.09	0	0	0	0	0	0.01	3.12	0	0	0	0	1.43	0	3.33	0	0.875556	0.103408	2.88459e-12	87.5556	0.0114213
gi|213972592|ref|NM_001141968.1|	0	0	0	0	0	0	0	0	0	0	0	0	0	0	0.22	0.12	0	0.09	0.51	0.104444	0.103567	#DIV/0!	#DIV/0!	0
gi|116235483|ref|NM_002701.4|	0.2	0.18	0.29	0	0	0.36	0.26	0.43	0.44	0.24	0	0.32	0.53	0	0.45	0.61	0.48	1.07	0.66	0.457778	0.103768	0.0610858	1.90741	0.524272
gi|384081573|ref|NM_001257963.1|	0	0	0	0	0	0	0	0	0	0	0.19	0	0	0.38	0	0.19	0	0	0	0.0844444	0.103786	#DIV/0!	#DIV/0!	0
gi|162329609|ref|NM_001111308.1|	0.84	0	1.09	0	0	1.58	2.04	0	0	0.616667	0	0	2.81	3.7	0	1.95	0.89	2.89	1.83	1.56333	0.103859	0.130437	2.53514	0.394456
gi|258613945|ref|NM_001164751.1|	1.11	0	4.73	10.55	0	7.49	0	4.25	4.37	3.61111	0	3.74	0	1.51	1.56	0	0.93	0.58	2.95	1.25222	0.10387	0.00937472	0.346769	2.88376
gi|269914123|ref|NM_017830.3|	26.89	0	45.67	29.41	2.61	92.49	37.33	92.03	41.29	40.8578	0	41.9	0	0	0	35	35.56	27.6	28.59	18.7389	0.103902	0.111548	0.458637	2.18037
gi|525313544|ref|NM_001278733.1|	0.21	0.31	0.66	0.78	0	0.59	0.37	0.5	0.54	0.44	0.4	0.62	1.04	0.23	0.51	0.54	0.8	0.74	0.89	0.641111	0.10396	0.904843	1.45707	0.686308
gi|194248076|ref|NM_004235.4|	3.21	5.12	3.45	20.64	6.87	5.19	3.25	2.22	4.86	6.09	1.45	2.06	2.14	2.84	3.19	5.94	1.68	2.65	1.36	2.59	0.104009	0.000709867	0.425287	2.35135
gi|399154168|ref|NM_024501.2|	2.65	0.55	2.7	3.08	3.3	2.8	0.77	3.41	1.54	2.31111	0.72	4.48	0.3	0.94	2.77	0.58	0.72	0.52	0.58	1.29	0.104038	0.478956	0.558173	1.79156
gi|289547639|ref|NM_001172655.1|	0	1.24	1.34	0	0	1.14	1.17	0.43	0.66	0.664444	0.74	0.93	1.38	0	0.29	1.51	2.19	1.76	2.41	1.24556	0.104059	0.331212	1.87458	0.533452
gi|333360906|ref|NM_001004694.2|	0	0.12	0	0	0.13	0	0	0	0.05	0.0333333	0	0	0	0	0	0	0	0	0	0	0.104094	#DIV/0!	0	#DIV/0!
gi|52317222|ref|NM_001004697.1|	0	0.12	0	0	0.13	0	0	0	0.05	0.0333333	0	0	0	0	0	0	0	0	0	0	0.104094	#DIV/0!	0	#DIV/0!
gi|194018521|ref|NM_001130007.1|	5.58	1.44	5.56	3.09	2.5	9.34	8.97	9.19	5.9	5.73	0.77	4.36	1.19	1.65	0.54	5.64	7.45	6.73	2.49	3.42444	0.104098	0.763307	0.597634	1.67326
gi|117306179|ref|NM_033655.3|	0.4	1.66	0.98	2.06	0.95	1.15	1.44	1.49	0.99	1.23556	1.54	2.76	1.55	1.06	1.3	0.93	3.1	1.33	2.32	1.76556	0.104104	0.208536	1.42896	0.699811
gi|364502944|ref|NM_001255984.1|	0	0	0	0	0	0	0	0.17	0	0.0188889	0	0	0.91	1.39	0	1.69	0	0	0	0.443333	0.104142	1.33327e-07	23.4706	0.0426065
gi|207113158|ref|NM_000356.3|	4.79	0.4	1.51	6.77	4.32	3.09	0	3.88	1.26	2.89111	0	0	0	1.54	1.38	3.36	0	4.37	0.95	1.28889	0.104173	0.353038	0.445811	2.2431
gi|334191678|ref|NM_001242329.1|	0.01	0	0	0	0	0	0.03	0	0	0.00444444	0	0.1	0.2	0	0.05	0	0	0.07	0	0.0466667	0.10421	1.36566e-05	10.5	0.0952381
gi|359279867|ref|NM_001253727.1|	0	0.6	1.68	0	0	0.53	0	2.07	0.75	0.625556	0	0	0.55	0	0	0	0.68	0	0	0.136667	0.104251	0.0079991	0.218472	4.57724
gi|145580601|ref|NM_152402.2|	4.46	2.77	6.87	6.62	4.73	7.76	3.28	6.99	6.02	5.5	2	6.14	3.27	1.61	4.11	4.74	5.84	6.1	2.88	4.07667	0.104266	0.982036	0.741212	1.34914
gi|261862235|ref|NM_020730.2|	0	1.57	0.96	1.11	1.65	0	0.86	0.7	2.16	1.00111	0.73	0	0	1.39	0.87	1.2	0	0	0	0.465556	0.104404	0.54655	0.465039	2.15036
gi|209870064|ref|NM_001136107.1|	0	0.24	0.13	0	0.53	0	0.96	0.52	0	0.264444	0	0	0	0	0	0.12	0	0.34	0	0.0511111	0.104513	0.0063036	0.193277	5.17391
gi|257196253|ref|NM_138636.4|	0.02	0	0.05	0	0	0.14	0	0.04	0.02	0.03	0	0	0	0	0	0	0	0.02	0	0.00222222	0.104557	1.34834e-05	0.0740741	13.5
gi|57546905|ref|NM_001009584.1|	4.17	0	0	0	0	0	3.26	1.6	3.36	1.37667	0.05	0	0	0	0	0	0	0.48	1.86	0.265556	0.10458	0.00771231	0.192897	5.1841
gi|260064066|ref|NM_016548.3|	59.55	46.26	72.85	70.71	79.92	77.71	75.96	51.41	74.15	67.6133	66.02	61.03	104.1	78.37	74.17	72.51	121.7	89.75	64.54	81.3544	0.104608	0.171094	1.20323	0.831096
gi|23238199|ref|NM_152222.1|	10.47	12.94	14.95	11	13.74	9.56	6.81	12.57	9.1	11.2378	8.96	8.28	9.96	7.63	11.66	13.08	11.99	4.09	4.18	8.87	0.104619	0.527476	0.789302	1.26694
gi|260593675|ref|NM_001037.4|	696.15	939.42	1168.47	861.24	1275	473.64	158.32	1117.93	616.25	811.824	901.02	362.18	505.27	613.3	882.86	1044.27	142.13	96.55	89.55	515.237	0.104654	0.953517	0.634665	1.57563
gi|375493564|ref|NM_001256702.1|	2.37	2.79	0	4.86	2.36	3.82	3.8	1.83	0.07	2.43333	0	0	0	2.18	0.61	3.14	0.11	3.75	0.71	1.16667	0.104753	0.757743	0.479452	2.08571
gi|105990540|ref|NM_000350.2|	0.16	0.17	0.28	0.16	0.1	0.45	0.2	0.25	0.21	0.22	0.58	0.34	0.21	0.35	0.2	0.13	0.33	0.46	0.27	0.318889	0.104934	0.39285	1.44949	0.689895
gi|153946400|ref|NM_001205.2|	13.94	14.78	12.73	15.64	14.66	16.05	10.95	15.22	13.33	14.1444	14.31	11.91	19.03	19.16	18.92	13.32	14.94	18.32	14.38	16.0322	0.104983	0.131633	1.13346	0.882251
gi|507834140|ref|NM_018446.3|	0.93	0	5.33	4.14	3.94	2.43	1.01	2.19	2.71	2.52	0	3.39	1.78	0	0	1.15	2.89	1.86	0.46	1.28111	0.105124	0.42274	0.508377	1.96704
gi|386781879|ref|NM_145791.2|	3.1	2.72	0	0	0	1.13	0	0	0.96	0.878889	0	0	3.78	5.79	0	2.06	2.21	2.52	3.99	2.26111	0.105169	0.180194	2.57269	0.388698
gi|217272848|ref|NM_001142595.1|	5.66	2.36	2.76	5.32	0.48	2.21	5.43	3.57	2.96	3.41667	0	4.3	3.13	1.99	0	2.21	0	1.63	4.6	1.98444	0.105205	0.959072	0.580813	1.72172
gi|239787100|ref|NM_001161426.1|	1.95	1.91	2.28	0	2.07	1.26	0	0	1.16	1.18111	0	1.63	1.17	0	0.38	0.53	1.01	0	0	0.524444	0.105216	0.228449	0.444026	2.25212
gi|145611427|ref|NM_181809.3|	6.32	7.26	9.85	9.15	9.91	6.59	7.55	13.04	6.37	8.44889	3.21	5.27	7.35	6	5.35	12.88	5.49	6.54	6	6.45444	0.105226	0.639997	0.76394	1.309
gi|526253067|ref|NM_005085.3|	13.06	12.82	13.56	11.93	11.92	12.74	9.83	11.02	10.12	11.8889	11.14	9.53	13.94	9.53	9.75	10.36	12.21	10.53	9.79	10.7533	0.105264	0.7476	0.904486	1.1056
gi|361050361|ref|NM_001254734.1|	0.13	0	0	0	0	0	0.15	0.04	0.05	0.0411111	0	0	0	0	0	0	0	0	0.04	0.00444444	0.105307	0.000326968	0.108108	9.25
gi|260593734|ref|NM_001166052.1|	0.01	0.16	0.28	0.33	0	0.39	0.03	0.05	0.27	0.168889	0.28	0.31	1.08	0.29	4.67	10.59	3.72	0	0	2.32667	0.105354	7.89031e-10	13.7763	0.0725883
gi|291463276|ref|NM_017852.3|	0	6.81	3.8	0	0	0	0	2.96	0	1.50778	0	0	0	0	0	0	0	0	0	0	0.105357	#DIV/0!	0	#DIV/0!
gi|339895786|ref|NM_001243014.1|	0.53	2.12	0.4	0.37	0	0.08	0.08	0.24	0.49	0.478889	0	0	0	0	0	0.51	0	0.1	0.11	0.08	0.105421	0.000967081	0.167053	5.98611
gi|124517647|ref|NM_014467.2|	0.25	0.2	0.79	0.37	0.11	0.31	0.15	0.3	0.18	0.295556	0.43	0.81	0	0.42	0.77	0.48	0.39	0.52	0.44	0.473333	0.105443	0.694172	1.6015	0.624413
gi|514961939|ref|NM_005429.3|	0.77	0.92	2.42	1.35	0.8	0.98	1.66	2	2.19	1.45444	0.34	0.84	0.71	1.21	0.63	1.83	0.72	1.66	1	0.993333	0.105493	0.481609	0.682964	1.46421
gi|112789533|ref|NM_006603.4|	0	1.82	3.5	1.88	1.12	5.88	0.49	4.11	6.34	2.79333	0.86	2.41	1.46	0	4.44	1.5	0	0	0.3	1.21889	0.105522	0.232621	0.436356	2.2917
gi|154759282|ref|NM_014603.2|	28.81	28.93	40.12	40.96	35.88	25.68	14.74	27.21	16.49	28.7578	23.47	23.18	22.15	25.49	32.28	31	10.49	7.47	19.16	21.6322	0.105559	0.765193	0.752222	1.3294
gi|374671769|ref|NM_198517.3|	0.67	1	0.44	0	0	0	0.57	0.76	0.91	0.483333	0.69	0.44	1.56	0.94	0	0.96	0.88	0.77	1.16	0.822222	0.105599	0.794328	1.70115	0.587838
gi|166197659|ref|NM_000606.2|	1.81	1.77	1.49	1.96	1.41	1.73	1.02	0.77	1.15	1.45667	1.67	1.98	1.06	1.91	1.72	1.59	1.56	2.17	2.24	1.76667	0.105611	0.749092	1.21281	0.824528
gi|297206782|ref|NM_005376.4|	0.09	0	0.25	0	0	0.05	0.28	0.05	0.06	0.0866667	0.21	0.25	0.33	0	0.19	0	0.11	0.59	0.19	0.207778	0.105784	0.155602	2.39744	0.417112
gi|221625537|ref|NM_014429.3|	0	0	0.03	0	0.06	0	0	0.02	0	0.0122222	0	0.07	0.08	0	0	0	0.08	0.14	0.03	0.0444444	0.105912	0.0232253	3.63636	0.275
gi|259013565|ref|NM_024122.4|	71.22	49.7	93.11	65.21	67.06	87.37	72.6	101.76	87.02	77.2278	41.6	64.65	54.16	50.11	68.81	83.92	77.86	85.64	51.21	64.2178	0.105959	0.957599	0.831537	1.20259
gi|194097326|ref|NM_000812.3|	0.9	1.07	1.52	1.98	1.85	2.1	2.2	1.35	0.58	1.50556	2.26	1.14	4.03	1.47	1.02	1.22	4.69	3.02	2.33	2.35333	0.105988	0.0285762	1.5631	0.639754
gi|509155836|ref|NM_001278312.1|	1.38	0.79	0.3	0	1.43	1.27	0	1.16	0.12	0.716667	0.12	0	1.86	0	0	0	0	0	0	0.22	0.106007	0.991109	0.306977	3.25758
gi|372622368|ref|NM_006281.3|	0	0	1.93	2.01	1.56	3.68	1.87	1.88	0.56	1.49889	0	0.72	0.42	0.67	1.54	1.49	0.82	0.29	0.82	0.752222	0.10604	0.0305917	0.501853	1.99261
gi|34878768|ref|NM_183421.1|	12.44	14.17	20.12	6.36	16.76	15.92	18.72	21.23	16.8	15.8356	8.29	13.94	10.07	10.9	16.63	8.8	15.39	16.29	13.63	12.66	0.106062	0.36307	0.799467	1.25083
gi|116014337|ref|NM_030981.2|	293.2	269.87	227.57	236.33	232.16	205.97	193.49	217.75	217.55	232.654	263.87	191.85	224.32	216.91	218.97	182.87	197.74	206.64	183.47	209.627	0.106065	0.574901	0.901022	1.10985
gi|209529720|ref|NM_178007.2|	5.33	1.34	9.14	0	5.71	4.9	4.36	2.5	0.87	3.79444	4.93	0	0	0	0	4.24	0	0	5.46	1.62556	0.106073	0.657678	0.428404	2.33424
gi|291045258|ref|NM_001042631.2|	60.75	49.28	49.27	40.25	53.29	39.39	40.09	49.52	46.82	47.6289	51.56	45.04	29.52	45.48	48.38	39.21	36.08	43.64	39.93	42.0933	0.106077	0.901012	0.883777	1.13151
gi|332309151|ref|NM_001206847.1|	4.98	2.55	10.81	6.94	4.76	9.6	7.44	13.9	13.11	8.23222	0.94	6.65	4.34	3.05	6.46	6.44	5.88	12.03	2.13	5.32444	0.106092	0.62553	0.646781	1.54612
gi|197276639|ref|NM_019859.3|	0	0	0	0	0	0	0	0	0	0	0	0	0	0	0	1.46	0.54	1.04	0	0.337778	0.10613	#DIV/0!	#DIV/0!	0
gi|296040442|ref|NM_001184700.1|	1.45	0	1.13	0	0	1.05	1.89	0	0.56	0.675556	0	0	0	0	0	0	0	1.5	0	0.166667	0.106134	0.305363	0.246711	4.05333
gi|194306657|ref|NM_001130146.1|	0	0	0	2.97	2.61	0	0	0	1.07	0.738889	0	0	0	0	0	0	0	0	0	0	0.106216	#DIV/0!	0	#DIV/0!
gi|189163492|ref|NM_001127696.1|	0	0	0	2.42	2.19	2.96	0	0	0.61	0.908889	0	0.65	0	0	0	0	0	0	0.65	0.144444	0.106221	0.000403045	0.158924	6.29231
gi|214010239|ref|NM_001142292.1|	2.16	7.06	5.7	0	9.82	7.07	3.58	11.15	9.99	6.28111	7.64	7.53	12.25	3.74	10.39	3.54	9.18	18.22	18.02	10.0567	0.106234	0.347281	1.6011	0.624572
gi|315259082|ref|NM_015434.3|	0	4.32	5.85	0	1.61	1.32	0	3.13	5.9	2.45889	0	0	0	0	0	1.39	3.18	0.69	2.55	0.867778	0.106249	0.0729124	0.352915	2.83355
gi|297374804|ref|NM_000705.3|	0	0	0.16	0	0.16	0	0	0.06	0	0.0422222	0	0	0	0	0	0	0	0	0	0	0.106273	#DIV/0!	0	#DIV/0!
gi|186928836|ref|NM_014046.3|	53.77	58.16	58.85	45.73	70.18	56.47	50.07	62.27	58.88	57.1533	66.05	40.53	44.68	50.77	63.03	45.8	39.45	57.63	44.19	50.2367	0.106309	0.368338	0.878981	1.13768
gi|451172099|ref|NM_001478.4|	25.54	24.82	45.36	0	0	0	0	20.51	35.38	16.8456	11.8	7.24	0	1.02	2.09	0	14.87	0	15.33	5.81667	0.106318	0.0124209	0.345294	2.89608
gi|386268045|ref|NM_001258453.1|	0	1.81	1.06	0	0	0	0	0.74	0	0.401111	0	0	0	0	0	0	0	0	0	0	0.106341	#DIV/0!	0	#DIV/0!
gi|145309314|ref|NM_080865.3|	24.95	13.48	11.83	21.83	15.64	16.5	7.84	10.02	5.33	14.1578	12.04	15.55	6.43	8.89	14.84	7.22	8.33	4.31	11.21	9.86889	0.106358	0.169791	0.697065	1.43459
gi|325053703|ref|NM_006418.4|	0.52	0.96	1.54	1.11	1.23	1.08	0.45	0.76	1.1	0.972222	0.65	0.17	0.82	0.47	0.84	1.14	0.94	1.02	0.13	0.686667	0.106425	0.903059	0.706286	1.41586
gi|328927008|ref|NM_152403.3|	0	0	0.04	0	0	0	0	0	0	0.00444444	0	0	0	0	0	0.04	0.04	0.11	0.09	0.0311111	0.106441	0.00341476	7	0.142857
gi|8923755|ref|NM_018402.1|	0	0	0	0	0	0	0	0	0	0	0	0.25	0	0	0	0	0.09	0	0.19	0.0588889	0.106466	#DIV/0!	#DIV/0!	0
gi|50083292|ref|NM_032816.3|	1.95	2.32	2.36	2.03	3.91	2.46	3.17	1.98	2.15	2.48111	3.84	1.65	3.34	3.66	3.12	2.24	3.92	3.12	2.6	3.05444	0.10656	0.666191	1.23108	0.812295
gi|226443021|ref|NM_001146321.1|	0	4.2	8.9	11.56	2.94	0	2.35	2.44	1.15	3.72667	0	4.57	0	0	0	4.18	0	0	1.6	1.15	0.106636	0.0519232	0.308587	3.24058
gi|316983172|ref|NM_182739.2|	5.22	3.57	3.86	0	7.96	4.3	3.02	6.55	4.71	4.35444	0	1.72	0.1	0	6.07	5.95	4.99	2.03	0.83	2.41	0.106676	0.714397	0.553458	1.80682
gi|7657193|ref|NM_015370.1|	0.81	0.21	0.11	0.39	0	1.24	0.31	0.18	0	0.361111	1.6	0	0.29	1.57	0.55	1.09	0.18	0.89	0.74	0.767778	0.106678	0.358773	2.12615	0.470333
gi|544711181|ref|NM_001178046.2|	12.64	7.3	3.33	0	11.21	20.67	6.41	2.17	9.09	8.09111	5.52	0	0	8.55	7.74	0	3.92	7.87	1.38	3.88667	0.106727	0.145413	0.480363	2.08176
gi|109255237|ref|NM_025180.3|	0.94	1.62	0.79	0.73	1.71	1.35	2.16	1.17	1.99	1.38444	1.52	0.68	0.53	0.45	0.66	1.49	1.69	0.77	1.07	0.984444	0.106754	0.795061	0.711075	1.40632
gi|237649011|ref|NM_001159936.1|	0.75	0	1.01	2.03	2.82	1.06	2.25	1.05	1.46	1.38111	0	0	0	0.83	0	0.66	1.18	2.11	1.64	0.713333	0.106809	0.835723	0.516492	1.93614
gi|344030225|ref|NM_001243729.1|	0.09	0	0.23	0	0	0	0	0.19	0	0.0566667	0.24	0	0.3	0	0.38	0	0	0.21	0.39	0.168889	0.106823	0.103383	2.98039	0.335526
gi|285002230|ref|NM_001083112.2|	0.75	0.94	3.34	3.14	1.7	0	1.85	1.63	3.92	1.91889	2.07	5.82	3.92	2.02	3.29	1.24	7.72	1.79	2.42	3.36556	0.106847	0.18383	1.75391	0.570155
gi|213972618|ref|NM_001141973.1|	124.64	119.68	111.18	64.12	104.2	55.7	68.75	79.74	110.48	93.1656	99.55	95.95	53.66	59.42	56.23	85.97	85.67	60.08	78.36	74.9878	0.106857	0.304215	0.804887	1.24241
gi|385198105|ref|NM_207310.2|	3.49	2.06	4.45	6.53	3.6	2.95	2.38	5.26	4.61	3.92556	1.46	6.13	3.2	0	3.3	2.83	3.62	1.63	1.54	2.63444	0.106925	0.584057	0.671101	1.49009
gi|374092019|ref|NM_006457.4|	0	0.02	0	0	1.13	0.68	0	0	0	0.203333	2.15	0	3.43	3.65	0	0	1.17	0	0	1.15556	0.106948	0.00119244	5.68306	0.175962
gi|302058313|ref|NM_017634.3|	3.03	4.09	10.01	6.28	5.81	9.16	3.5	10.57	7.82	6.69667	2.64	6.2	4.99	2.1	5.79	7.87	5.59	5.21	1.76	4.68333	0.107085	0.387109	0.699353	1.42989
gi|526252788|ref|NM_001243198.2|	7.73	0	6.12	2.75	3.83	8.47	8.16	4.03	5.81	5.21111	2.71	5.54	0	0	0.83	2.52	7.7	5.56	2.01	2.98556	0.107265	0.923919	0.572921	1.74544
gi|41349493|ref|NM_000946.2|	2.43	3.13	5.13	3.37	5.17	3.68	2.64	7.05	3.93	4.05889	3.29	4.37	3.74	1.45	3.26	3.24	3.95	2.06	1.98	3.03778	0.107277	0.278064	0.748426	1.33614
gi|30581118|ref|NM_007017.2|	0.03	0	0.29	0	0.17	0	0.35	0	0	0.0933333	0	0	0	0	0	0.07	0	0	0	0.00777778	0.107316	3.39753e-05	0.0833333	12
gi|115387093|ref|NM_003000.2|	121.12	125.36	154.25	117.92	139.04	131.46	103.82	180.68	181.94	139.51	129.32	117.7	113.22	98.94	149.28	120.15	138.07	130.92	81.43	119.892	0.107319	0.425401	0.859381	1.16363
gi|194018473|ref|NM_001005214.3|	0.08	0	0	0	0	0	0	0.09	0.09	0.0288889	0.22	0	0	0.21	0	0	0	0.38	0.44	0.138889	0.107351	0.000578846	4.80769	0.208
gi|212276111|ref|NM_014060.2|	5.44	1.79	6.99	4.45	3.96	8.19	6.06	7.19	6.8	5.65222	3.82	4.26	2.89	2.72	2.27	5.78	4.58	7.1	4.57	4.22111	0.107372	0.492941	0.746806	1.33904
gi|384381489|ref|NM_001258022.1|	1.62	0	0	5.83	0	1.2	5.72	1.59	1.29	1.91667	0	6.76	0	3.39	0.21	1.77	12.15	11.39	15.35	5.66889	0.107409	0.0138166	2.95768	0.338103
gi|13624324|ref|NM_012377.1|	0	0	0.13	0	0.26	0	0.35	0.3	0	0.115556	0	0	0	0	0	0	0	0.11	0.1	0.0233333	0.10747	0.00346963	0.201923	4.95238
gi|34147722|ref|NM_145754.2|	321.82	323.87	307.66	281.25	247.8	212.58	231.44	264.88	303.73	277.226	241.19	232.11	255.07	282.88	227.82	329.29	218.96	210.58	209.24	245.238	0.107669	0.927201	0.884615	1.13044
gi|181336946|ref|NM_000795.3|	1.02	0	0	0	0	1.44	2.17	3.49	3.19	1.25667	0	2.33	3.27	4.38	1.95	1.18	7.56	6.39	0	3.00667	0.107675	0.0900805	2.39257	0.41796
gi|301898544|ref|NM_001193515.1|	2.57	0	3.52	0	0.99	0	0	5.09	0.01	1.35333	1.67	1.41	3.22	1.45	1.85	2.85	3.83	4.64	2.81	2.63667	0.10768	0.159928	1.94828	0.513274
gi|34577082|ref|NM_152724.2|	0.99	0	1.31	0	0	0.79	0	1.18	1.02	0.587778	1	0.84	0.95	0.47	0.97	0	1.58	2.57	1.79	1.13	0.107692	0.453439	1.9225	0.520157
gi|194248061|ref|NM_004145.3|	11.71	12.08	20.75	17.46	14.65	11.13	1.12	11.11	3.59	11.5111	12.24	5.87	0	4.37	12.11	15.97	4.43	4	3.22	6.91222	0.107745	0.669478	0.600483	1.66533
gi|312836834|ref|NM_001199209.1|	0.18	0	0.53	0	0.26	0.17	0.36	0.19	0.12	0.201111	0.1	0	0.12	0	0.13	0.13	0	0.31	0	0.0877778	0.10775	0.188171	0.436464	2.29114
gi|119220555|ref|NM_006452.3|	3.88	0	3.12	2.84	10.16	0	4.21	3.56	1.35	3.23556	0	0	0	0	0	3.4	1.4	5.52	0	1.14667	0.10776	0.259094	0.354396	2.82171
gi|62420881|ref|NM_001014811.1|	4.91	9.54	9.21	7.87	4.45	2.51	5.55	6.66	9.14	6.64889	4.48	1.59	3.47	7.13	4.89	2.02	9.27	2.59	6.25	4.63222	0.107772	0.929731	0.696691	1.43536
gi|221316727|ref|NM_021137.4|	31.77	37.45	48.69	33.9	39.8	36.33	27.67	56.39	40.08	39.12	31.81	29.98	41.97	23.46	36.96	32.25	42.69	33.25	21.23	32.6222	0.107809	0.624743	0.833901	1.19918
gi|68533231|ref|NM_001001957.2|	3.37	5.21	6.74	1.78	8.48	1.62	2.51	6.78	3.88	4.48556	2.35	2.5	3.96	1.53	2.07	2.86	5.75	2.6	2.41	2.89222	0.107818	0.0768209	0.644786	1.5509
gi|263190665|ref|NM_001167608.1|	0.59	0.7	0.38	0	0	0.28	0	0.3	0.32	0.285556	0.78	0	1.02	0	0.95	0.68	0.31	0.34	1.87	0.661111	0.107858	0.0285169	2.31518	0.431933
gi|318037201|ref|NM_002614.4|	0	0	0	0	0	0	0.15	0	0	0.0166667	0	1.99	0	0	1.24	0	0	1	0	0.47	0.107992	2.6325e-08	28.2	0.035461
gi|296040429|ref|NM_019609.4|	0.79	0.54	0.96	0	0	0.53	0.77	0.19	0.43	0.467778	1.05	0	0.75	1.06	0.94	0.48	0.87	1.5	0.42	0.785556	0.108121	0.526037	1.67933	0.595474
gi|254553332|ref|NM_181357.2|	36.3	38.11	18.23	19.19	28.45	43.36	33.49	39.28	36.25	32.5178	31.46	28.1	8.92	28.28	11.96	29.15	25.89	39.25	23.67	25.1867	0.108125	0.851307	0.774551	1.29107
gi|375151548|ref|NM_001256560.1|	0.09	0.45	0.36	0.43	0.25	0.1	0	0.2	0.1	0.22	0.25	0.27	0	0	0	0	0.1	0.29	0	0.101111	0.108131	0.554251	0.459596	2.17582
gi|343790972|ref|NM_018640.4|	5.91	17.61	15.28	14.74	20.15	8.51	9.2	19.16	16.06	14.0689	15.07	23.14	46.95	10.34	22.93	11.77	45.07	13.51	16.08	22.7622	0.108134	0.00939052	1.61791	0.618081
gi|219804268|ref|NM_004492.2|	27.07	14.67	37.07	28.11	22.44	50.67	28.48	40.02	35.43	31.5511	23.65	29.46	17.34	17.95	21.3	33.37	26.37	32.93	17.71	24.4533	0.10814	0.179853	0.775039	1.29026
gi|524552372|ref|NM_001098845.2|	0	0	0	0	0	0	0	0	0	0	0	0	0.29	0	0	0	0.49	0.19	0	0.107778	0.108163	#DIV/0!	#DIV/0!	0
gi|380692326|ref|NM_019082.3|	50.36	50.94	47.67	41.31	39.51	46.27	34.98	43.89	43.45	44.2644	39.8	35.78	38.31	35.6	46.32	40.22	43.48	49.11	27.73	39.5944	0.108233	0.577534	0.894498	1.11795
gi|186910182|ref|NM_001126060.1|	0.22	0.57	1.46	0.6	0.46	0.5	1.49	0.69	0.31	0.7	0.48	1.26	0.93	0.54	0.36	2.12	1.92	1.35	1.32	1.14222	0.108246	0.415586	1.63175	0.61284
gi|109627660|ref|NM_182526.2|	23.18	29.25	35.03	22.75	29.98	16.69	14.42	32.61	27.48	25.71	21.64	14.74	31.11	20.68	26	21.09	17.47	20.95	10.84	20.5022	0.108308	0.645808	0.797442	1.25401
gi|212549755|ref|NM_172129.1|	0.06	0.86	0.1	0	1.56	0	0	1.04	0.62	0.471111	1.6	0.73	2.88	0	3.23	0.07	2	0.13	0.69	1.25889	0.108327	0.0467132	2.67217	0.374228
gi|388890221|ref|NM_001267549.1|	0.02	0	0	0	0.42	0	0	0	0	0.0488889	0	0.83	0	0.38	0	0.49	0	0	0.59	0.254444	0.108384	0.0279969	5.20455	0.19214
gi|196162710|ref|NM_001131027.1|	0	0.94	0.54	0	0	0	0	0	0.37	0.205556	0	0	0	0	0	0	0	0	0	0	0.108407	#DIV/0!	0	#DIV/0!
gi|197100351|ref|NM_001014291.3|	0.59	1.41	0.95	1.33	0.39	0.81	1.22	0.46	1.13	0.921111	0.78	1.24	0.49	0.76	0.62	0.51	0.93	0.17	0.16	0.628889	0.108431	0.807355	0.68275	1.46466
gi|27881493|ref|NM_173059.1|	0	0	0.19	0	0.09	0.01	0	0.08	0.13	0.0555556	0.03	0.03	0	0	0	0	0	0	0.05	0.0122222	0.108497	0.00134551	0.22	4.54545
gi|223717986|ref|NM_183353.2|	0	0	0	0	0	0	0	1.48	0	0.164444	3.77	0	2.58	0	0	0	1.35	1.63	0	1.03667	0.108511	0.00790956	6.30405	0.158628
gi|544583497|ref|NM_001282850.1|	2.42	8.92	15.51	10.04	4.99	12.44	8.08	12.67	10.16	9.47	2.94	15.09	0.64	2.87	0.11	4.93	17.05	2.28	0.45	5.15111	0.108704	0.208072	0.54394	1.83844
gi|197276609|ref|NM_016820.3|	6.04	1.19	3.13	0	0	0.59	1.48	2.24	3.65	2.03556	1.76	0	0	0	1.23	1.05	1.75	1.34	0	0.792222	0.108755	0.0169667	0.389192	2.56942
gi|296531390|ref|NM_033413.3|	0.84	1.24	1.51	1.48	0.75	1.08	0.85	1.17	1.33	1.13889	0.74	0.79	0.94	0.97	1.08	1.36	0.69	0.54	1.19	0.922222	0.108772	0.837004	0.809756	1.23494
gi|349732202|ref|NM_004697.4|	0	5.18	8.8	0	0	4.9	15.63	0	4.94	4.38333	0	0	0	0	0	0	1.87	0	7.2	1.00778	0.108899	0.0385666	0.229911	4.3495
gi|380420337|ref|NM_001257138.1|	4.68	4.06	10.59	0	6.08	12.74	3.61	2.38	7.07	5.69	1.6	5.16	0	0.01	0	8.52	3.5	3.07	4.2	2.89556	0.108922	0.369061	0.508885	1.96508
gi|83641894|ref|NM_031157.2|	37.52	70.11	35.43	46.71	82.41	28.64	27.68	35.95	33.01	44.1622	78.46	40.5	197.65	96.15	97.5	55.28	39.18	48.59	33.99	76.3667	0.108934	0.0116266	1.72923	0.578292
gi|392513685|ref|NM_001267818.1|	0	0.09	1.93	0	0	1.45	0.68	1.89	1.46	0.833333	3.07	0	0	3.94	4.06	3.23	0	4.08	0.21	2.06556	0.108987	0.0306191	2.47867	0.403443
gi|53828675|ref|NM_001001923.1|	0	0.23	0.5	0.87	0.26	0	0.59	0.4	0.42	0.363333	0	0	0	0	0.61	0.11	0	0.55	0.1	0.152222	0.109007	0.737088	0.41896	2.38686
gi|118442826|ref|NM_003193.3|	16.57	12.82	25.12	22.07	24.58	22.74	14.44	25.93	21.35	20.6244	13.29	16.52	18.61	12.2	18.99	26.34	15.64	18.16	12.7	16.9389	0.109045	0.781537	0.821302	1.21758
gi|341604754|ref|NM_001003715.3|	0.49	0.46	1.07	1.51	1.08	0.95	0.39	0.7	0.48	0.792222	0.03	0.49	0	0.13	1.17	0.17	0.25	0	1.48	0.413333	0.109058	0.337431	0.521739	1.91667
gi|117190173|ref|NM_004500.3|	89.05	71.93	98.65	97.07	97.47	119.83	82.44	103.17	102.36	95.7744	130.34	115.52	106.25	72.26	99.25	84.54	138.8	138.91	115.18	111.228	0.109143	0.150731	1.16135	0.861066
gi|307691187|ref|NM_001195738.1|	18.65	36.64	12.53	0	33.05	20.18	11.58	19.83	21.2	19.2956	38.81	24.37	13.3	37.12	28.8	25.98	25.01	24.55	24.3	26.9156	0.109181	0.307147	1.39491	0.716892
gi|32967602|ref|NM_013448.2|	0	0.32	1.05	0	0.95	2.02	1.58	0.97	1	0.876667	0	0	0	1.22	1.09	1.07	0	0	0	0.375556	0.109248	0.609499	0.42839	2.33432
gi|298231244|ref|NM_001190260.1|	0.05	0	0	0	0.07	0	0.03	0.06	0	0.0233333	0	0.08	0	0.14	0	0.13	0	0.09	0.14	0.0644444	0.109275	0.0410891	2.7619	0.362069
gi|197304679|ref|NM_020208.3|	0	0	1.03	0	0	0	0	0	0	0.114444	1.46	0	2.15	0	1.67	0	5.05	0	0	1.14778	0.109294	0.000148419	10.0291	0.0997096
gi|289577110|ref|NM_001172704.1|	2.76	3.32	4.89	3.44	0	5.4	2.09	1.55	7.13	3.39778	0	0.15	4.46	0	0	3.93	0	4.31	2.54	1.71	0.109326	0.902676	0.50327	1.987
gi|393715092|ref|NM_021976.4|	38.77	42.97	39.5	26.46	34.85	20.44	26.8	30.24	35.23	32.8067	29.09	20.93	42.6	22.32	34.58	17.85	22.01	25.28	26.49	26.7944	0.109335	0.889559	0.816738	1.22438
gi|215272330|ref|NM_174934.3|	2.07	6.64	37.39	0	14.53	2.38	0	38.29	10.7	12.4444	6.32	1.46	1.47	1.29	9.35	6.9	1.94	0	0	3.19222	0.109347	0.000326623	0.256518	3.89836
gi|56699464|ref|NM_001008566.1|	0	0	1.59	0	0	0	0	0	0.71	0.255556	1.29	0	0	0	1.3	1.32	0	2.37	1.31	0.843333	0.109375	0.223223	3.3	0.30303
gi|238018053|ref|NM_004016.2|	3.24	0.71	0	6.98	0	3.27	0	0	0	1.57778	0	0	0.42	0	0.29	0.24	0	0	0	0.105556	0.109414	2.88125e-08	0.0669014	14.9474
gi|527317359|ref|NM_001281460.1|	0.41	1.55	0.57	0	0	0.71	0	0	0.58	0.424444	1.69	0	2.6	1.67	2.22	0.75	0.74	0	0	1.07444	0.109455	0.0762345	2.53141	0.395036
gi|21450827|ref|NM_145058.1|	12.92	19.9	13.36	12.09	17.96	11.81	12.29	12.35	15.8	14.2756	16.39	9.65	26.21	20.74	14.6	12.58	30.84	21.08	15.04	18.57	0.109472	0.0286494	1.30083	0.768743
gi|148230342|ref|NM_016334.3|	1.96	0.59	2.9	2.98	0.87	0.75	1.52	2.93	1.89	1.82111	1.33	2.47	2.59	2.01	2.79	2.51	5.57	1.25	5.07	2.84333	0.10951	0.224952	1.56132	0.640485
gi|224548920|ref|NM_025188.3|	3.83	6.32	5.21	7.28	4.4	4.96	6.57	3.92	3.83	5.14667	0	3.58	4.5	5.56	4.59	5.88	3.77	1.87	4.91	3.85111	0.109512	0.324333	0.748273	1.33641
gi|281427156|ref|NM_006201.4|	149.17	177.02	180.37	114.05	195.15	90.96	114.74	175.7	170.79	151.994	143.75	111.38	158.8	106.14	137.72	115.25	151.36	134.96	81.26	126.736	0.10952	0.295028	0.833817	1.1993
gi|261278294|ref|NM_007286.5|	6.43	8.57	10.7	3.75	6.88	6.3	6.84	7.02	9.29	7.30889	5.79	7.35	18.75	9.39	6.15	4.22	10.37	18.75	18.43	11.0222	0.109539	0.00541473	1.50806	0.663105
gi|209977055|ref|NM_001136218.1|	0.98	0	1.09	3.29	0	3.12	0	0	0	0.942222	0	0	0	0	0	1.03	0	0	0	0.114444	0.10957	0.000794021	0.121462	8.23301
gi|530368583|ref|XM_005263914.1|	0	0	0	0	0	2.33	0	0	0	0.258889	0	4.58	0	6.54	0	3.43	0	0.01	1.51	1.78556	0.109588	0.00359517	6.897	0.144991
gi|296011077|ref|NM_001184695.1|	0	0	0	0	0	0	0	2.64	0.96	0.4	0	0	4.86	0	1.75	0.97	4.32	2.86	0	1.64	0.109697	0.042521	4.1	0.243902
gi|304555586|ref|NM_001130056.2|	40.18	60.12	19.97	39.18	32.88	28.5	36.11	10.66	9.21	30.7567	59.39	38.85	107.75	144.13	70.64	28.22	8.93	11.29	56.86	58.4511	0.109831	0.00887326	1.90044	0.526195
gi|342837722|ref|NM_001018070.2|	4.03	0	5.77	12.07	19.79	0	3.85	12.54	10.68	7.63667	0	0	13.42	0	0	7.04	4.26	0	2.8	3.05778	0.109858	0.336537	0.400407	2.49746
gi|206725446|ref|NM_001135217.1|	0.87	2.28	1.06	2.14	0	0	1.15	2.29	3.59	1.48667	0	0	1.61	0	1	0	0.46	1.09	1.98	0.682222	0.109879	0.242399	0.458894	2.17915
gi|296080748|ref|NM_015036.2|	34.11	34.61	41.42	45.5	45.51	46.45	25.53	51.14	33.38	39.7389	27.27	48.88	26.57	24.64	46.87	29.9	38.85	28.05	20.23	32.3622	0.109894	0.580302	0.814372	1.22794
gi|324120884|ref|NM_170743.3|	0	0	0	0	0	0	0	0	0	0	2.13	0	0	0	0	1.56	0.71	0	0	0.488889	0.109896	#DIV/0!	#DIV/0!	0
gi|69122970|ref|NM_001012727.1|	0	0	1.41	4.27	0	0	3.91	0	0	1.06556	0	0	0	0	0	0	0	0	0	0	0.109906	#DIV/0!	0	#DIV/0!
gi|361050337|ref|NM_001254729.1|	4.47	15.34	0	5.36	0	11.54	17.18	11.45	9.73	8.34111	0	0	0	0.07	0	0	0	23.71	0	2.64222	0.109947	0.520869	0.316771	3.15685
gi|16596685|ref|NM_053045.1|	74.2	68.15	86.12	60.1	71.48	74.3	67.01	96.24	86.41	76.0011	58.37	64.14	49.5	55.65	70.05	61.36	80.09	97.58	47.68	64.9356	0.109958	0.375548	0.854403	1.17041
gi|142386122|ref|NM_001042490.3|	0.86	0.7	0.98	0	1.38	0.6	0.8	0.89	0.82	0.781111	0	3.07	2.44	0.53	1.57	1.29	4.12	0.28	1.23	1.61444	0.110031	0.00118809	2.06686	0.483827
gi|47078250|ref|NM_004358.3|	0	14.23	0	13.45	0.88	12.68	12.31	11.04	7.96	8.06111	13.26	0	0	0	0	5.93	0	11.69	0	3.43111	0.110065	0.778137	0.425637	2.34942
gi|385251402|ref|NM_000155.3|	30.85	25.88	25.27	24.72	33.79	19.82	12.03	31.59	28.38	25.8144	22.48	12.15	21	27.81	28.76	19.54	20.98	22.2	12.99	20.8789	0.110134	0.646038	0.808806	1.23639
gi|296278205|ref|NM_001184794.1|	0	0	0	0.43	0.17	0.04	0.23	0	0	0.0966667	0	0	0	0	0	0.05	0	0	0	0.00555556	0.110262	1.37334e-06	0.0574713	17.4
gi|354682006|ref|NM_006073.3|	0.03	0.09	0.11	0.27	0	0.18	0.23	0.08	0.1	0.121111	0	0	0	0.14	0.05	0.07	0.12	0	0.15	0.0588889	0.110342	0.364776	0.486239	2.0566
gi|525313751|ref|NM_015597.5|	0.46	0.46	0.32	0	0.24	0.25	0.38	0.09	0	0.244444	0	0.23	1.06	0.77	0.69	0.38	0.36	0.35	0.27	0.456667	0.110344	0.118504	1.86818	0.53528
gi|335335002|ref|NM_183425.2|	0	0	0	4.13	2.33	1.56	1.49	0	1.27	1.19778	1.4	0	0	0	0	1.38	0	0	0	0.308889	0.110368	0.0301528	0.257885	3.8777
gi|282721076|ref|NM_001170751.1|	1.49	0	0.2	2.34	0	0.87	0	0	0	0.544444	0	0.15	0	0	0	0.15	0	0	0	0.0333333	0.110525	8.782e-08	0.0612245	16.3333
gi|52218825|ref|NM_001004452.1|	0	0	0	0	0	0	0	0	0	0	0	0	0.33	0	0	0.23	0	0.11	0	0.0744444	0.110613	#DIV/0!	#DIV/0!	0
gi|284055272|ref|NM_001005172.2|	0	0	0.22	0	0	0	0	0.09	0.28	0.0655556	0	0	0	0	0	0	0	0	0	0	0.110691	#DIV/0!	0	#DIV/0!
gi|296011084|ref|NM_012064.3|	0.24	0.38	0.53	0.38	0.28	0.53	1.13	0.51	0.57	0.505556	0.09	0.19	0.23	0	0.36	0.36	0.29	0.79	0.47	0.308889	0.110692	0.731503	0.610989	1.63669
gi|332634625|ref|NM_001206881.1|	0.64	1.7	0.93	0	0	1.01	0	0	0	0.475556	0	0	0	0	0	0	0	0	0.75	0.0833333	0.110701	0.0174479	0.175234	5.70667
gi|307574639|ref|NM_194317.3|	3.19	4.05	5.88	6.37	4.04	6.34	3.59	5.98	6.17	5.06778	3.29	2.88	5.39	4.11	5.22	4.88	5.44	3.04	2.27	4.05778	0.110716	0.839481	0.800702	1.2489
gi|395394072|ref|NM_022769.4|	5.49	11.03	7.24	10.73	11.07	7.08	8.12	9.49	7.53	8.64222	7.67	7.49	11.99	12.03	8.86	9.92	11.55	10.03	19.34	10.9867	0.110718	0.126464	1.27128	0.78661
gi|61676924|ref|NM_012242.2|	1.56	0.84	1.93	1.81	1.34	1.76	3.35	1.82	2.51	1.88	0.79	0.79	0.67	0.65	2	3.25	0.9	0.86	1.33	1.24889	0.110799	0.599031	0.664303	1.50534
gi|283436132|ref|NM_001170962.1|	2.92	2.22	0.92	3.31	1.97	1.24	1.54	0	0	1.56889	0	1.75	1.72	0	1.54	0	1.67	0	0	0.742222	0.110803	0.445557	0.473088	2.11377
gi|305410792|ref|NM_001195104.1|	6.29	0	0	0.08	0	13.28	6.05	0	0	2.85556	0	0	0	0	0	0	0	0.25	0	0.0277778	0.110803	6.46161e-13	0.00972763	102.8
gi|94681054|ref|NM_001040437.1|	38.88	38.79	39.02	50.82	32.13	22.74	36.26	34.34	28.41	35.71	51.1	53.36	29.22	47.64	26.31	41.87	37.13	52.13	47.25	42.89	0.110932	0.513028	1.20106	0.832595
gi|289547565|ref|NM_001172639.1|	0.25	0.37	0.74	0.71	0.94	0	0.49	1.48	0.8	0.642222	0.43	0	1.8	1.88	0.52	0.3	3	1.97	1.56	1.27333	0.111096	0.0282473	1.9827	0.504363
gi|49472826|ref|NM_006324.2|	95.65	118.18	94.19	94.41	137.89	121.75	88.25	104.18	93.13	105.292	111.85	83.16	197.66	139.81	154.36	113.8	106.51	137.27	101.03	127.272	0.111131	0.0603319	1.20875	0.827299
gi|498917233|ref|NM_005380.7|	106.71	51.27	122.48	54.96	47.4	44.65	67.94	48.91	120.13	73.8278	27.92	46.43	17.28	37.01	31.86	54.48	79.65	57.71	99.1	50.16	0.111176	0.525108	0.679419	1.47185
gi|386642880|ref|NM_001258455.1|	11.76	0	10.29	26.61	0	16.8	12.36	24.18	20.33	13.5922	0	3.56	0	0	0	18.38	11.03	19.54	6.94	6.60556	0.111179	0.632744	0.485981	2.0577
gi|530368585|ref|XM_005263915.1|	0	9.14	2.79	6.69	0	4.38	4	0	1.59	3.17667	0	0	2.04	0	0	1.2	2.48	3.44	1.35	1.16778	0.111339	0.0172881	0.367611	2.72027
gi|197927453|ref|NM_001134709.1|	0	0	0	0	0	7.2	0	3.57	2.97	1.52667	0	0	0	0	0	0	0	0	0	0	0.111401	#DIV/0!	0	#DIV/0!
gi|96975099|ref|NM_016229.3|	41.11	20.42	20.86	26.11	26.85	30.15	20.53	18.49	13.81	24.2589	18.01	31.13	8.94	12.49	23.45	15.2	16.21	4.51	28.4	17.5933	0.111405	0.801931	0.725232	1.37887
gi|210147566|ref|NM_182542.2|	0	0	0.05	0	0	0.04	0.09	0	0.04	0.0244444	0	0	0.12	0	0.08	0.04	0.16	0.34	0.08	0.0911111	0.111433	0.00249028	3.72727	0.268293
gi|188528673|ref|NM_052965.2|	11.41	8.78	16.17	6.58	10.76	16.85	11.95	16.95	9.54	12.11	9.48	6.53	10.39	1.42	13.59	13.38	10.19	10.21	6.95	9.12667	0.111535	0.999235	0.753647	1.32688
gi|89353280|ref|NM_001039707.1|	0.69	1.84	2.35	0	2.03	0	0.48	1.25	1.25	1.09889	0	2.11	0	0	0.8	0	0.77	0	0.55	0.47	0.111537	0.580609	0.427705	2.33806
gi|214829180|ref|NM_001026.4|	1.49	4.98	5.08	2.63	2.72	4.59	4.31	2.18	4.96	3.66	5.17	2.83	2.68	4.12	0.98	3.42	0.93	1.81	0	2.43778	0.111571	0.627921	0.66606	1.50137
gi|205830450|ref|NM_001135161.1|	0	0	0	0	0	0	2.02	0.05	0	0.23	0	0	0	0	7.03	1.62	4.47	2.86	0	1.77556	0.111628	0.00106867	7.71981	0.129537
gi|91754188|ref|NM_173541.2|	0.26	0.31	1.49	1.16	0.69	0	0	0.13	0.42	0.495556	0	0.36	0.43	0.33	0	0.3	0.14	0	0	0.173333	0.111666	0.00705483	0.349776	2.85897
gi|507834108|ref|NM_001278373.1|	0	1.11	1.76	0	1.93	0.94	0.87	0.63	0	0.804444	0	0	0	0	0	0	1.24	0	1.32	0.284444	0.111707	0.483115	0.353591	2.82813
gi|209180467|ref|NM_033285.3|	0.81	0.42	1.48	2.88	0.51	3.09	1.5	0.79	0.52	1.33333	0.25	1.38	0	0.9	0.87	0	0	1.32	1.24	0.662222	0.111783	0.15523	0.496667	2.01342
gi|305632809|ref|NM_001195279.1|	2.38	4.96	4.52	2.82	3.6	4.09	7.47	4.82	4.57	4.35889	4.66	3.3	8.56	5.02	6.09	4.93	3.84	11.68	6.56	6.07111	0.111848	0.121676	1.39281	0.717972
gi|61636061|ref|NM_138322.2|	0.06	0.15	0.25	0	0.34	0.05	0.24	0.12	0	0.134444	0	0.16	0.2	0	0	0	0	0.11	0	0.0522222	0.111864	0.290376	0.38843	2.57447
gi|192807310|ref|NM_003072.3|	12.5	19.28	25.75	4.01	33.7	14.25	6.22	9.65	19.56	16.1022	11.81	9.53	21.3	11.14	4.66	6.53	10.84	6.25	7.65	9.96778	0.111882	0.0789665	0.619031	1.61543
gi|436408715|ref|NM_001272036.1|	0.85	4	0	0	4.22	0	1.37	4.19	2.73	1.92889	1.9	0	0	0	0	1.26	2.36	0	1.06	0.731111	0.111937	0.0692689	0.379032	2.6383
gi|161169014|ref|NM_001111018.1|	0.05	0.21	0	0	0.13	0.07	0.33	0	0.05	0.0933333	0	0.28	0.35	0.16	0	0.41	0.44	0	0.28	0.213333	0.111944	0.209965	2.28571	0.4375
gi|162952001|ref|NM_013270.4|	0.98	1.53	0.09	0.91	0.36	0.22	0.82	0.14	0.37	0.602222	1.78	0.95	1.12	0.35	0.71	0.78	0.5	1.15	1.42	0.973333	0.111996	0.840039	1.61624	0.618721
gi|323639474|ref|NM_016498.4|	20.02	19.46	22.66	18.76	18.24	12.89	9.19	21.72	16.76	17.7444	20.03	8.36	12.05	13.79	22.57	19.2	11.99	8.49	7.74	13.8022	0.112064	0.483959	0.777833	1.28562
gi|81295802|ref|NM_013952.3|	0.77	2.75	3.45	1.2	0.71	0	0	0.49	1.45	1.20222	1.01	0.51	0	0	0	0	0.81	0	1.63	0.44	0.1121	0.0677712	0.365989	2.73232
gi|529250118|ref|NM_001281789.1|	8	6.52	15.78	14.96	9.43	17.07	14.74	22.61	15.37	13.8311	0.02	14.09	11.72	5.75	6.76	13.62	18.3	10.02	6.67	9.66111	0.112119	0.817188	0.698506	1.43163
gi|189491749|ref|NM_002578.3|	1.13	2.32	1.7	1.86	3.02	0.88	2.15	2.16	1.7	1.88	1.64	3.03	7.84	2.2	3.27	1.88	4.07	1.46	2.39	3.08667	0.112204	0.00455491	1.64184	0.609071
gi|51173753|ref|NM_019103.2|	7.58	9.25	5.58	5.95	12.57	4.82	6.92	4.32	4.97	6.88444	9.28	0	8.54	2.99	7.13	3.11	2.04	3.49	4.78	4.59556	0.112228	0.64615	0.667527	1.49807
gi|425905349|ref|NM_005268.3|	4.14	5.6	5.32	3.01	5.19	2.27	1.86	4.2	3.34	3.88111	2.12	2.81	4.23	3.44	4.2	1.31	2.68	2.83	2.97	2.95444	0.112254	0.310303	0.761237	1.31365
gi|194440720|ref|NM_020465.3|	22.19	37.97	56.46	16.28	46.09	24.44	18.77	72.43	40.04	37.1856	16.8	15.17	37.42	6.84	42.97	15.3	46.84	15.95	16.75	23.7822	0.112269	0.466089	0.639555	1.56359
gi|115387110|ref|NM_024292.3|	71.71	97.52	48.92	53.08	118.96	41.66	45.12	30.19	58.47	62.8478	115.21	49.94	102.43	155.34	115.63	76.43	50.1	58.17	74.69	88.66	0.112347	0.536487	1.41071	0.708863
gi|211059436|ref|NM_001136507.1|	0.04	0	0.1	0	0	0	0.05	0	0	0.0211111	0	0	0	0	0	0	0	0	0	0	0.112361	#DIV/0!	0	#DIV/0!
gi|256574742|ref|NM_001164419.1|	0.04	0	0.1	0	0	0	0.05	0	0	0.0211111	0	0	0	0	0	0	0	0	0	0	0.112361	#DIV/0!	0	#DIV/0!
gi|189217902|ref|NM_172105.3|	0	0	0	0	0	0	0	0	0	0	0	0	0.36	0	0	0	0	0.11	0.3	0.0855556	0.112476	#DIV/0!	#DIV/0!	0
gi|116014330|ref|NM_014649.2|	50.44	93.51	53.68	72.59	66.66	52.63	37.17	37.9	42.09	56.2967	93.5	42.76	121.67	98.18	73.13	82.85	50.51	49.48	58.92	74.5556	0.112483	0.318716	1.32433	0.755097
gi|219842305|ref|NM_001143813.1|	0.4	0.91	0	0	0	0.41	0	0	0	0.191111	0	0	0	0	0	0	0	0	0	0	0.112491	#DIV/0!	0	#DIV/0!
gi|377520144|ref|NM_016623.4|	13.53	2.02	25.57	7.74	4.18	38.15	22.35	28.6	17.27	17.7122	3.38	25.24	2.27	4.52	5.08	7.51	8.8	21.38	7.22	9.48889	0.112497	0.28856	0.535725	1.86663
gi|270309177|ref|NM_001168393.1|	0.21	0	0.59	0.69	0.31	0	0.47	0.45	0.47	0.354444	0.61	0.65	2.8	0.65	0.59	0.67	0.49	1.04	0	0.833333	0.1125	0.00344172	2.3511	0.425333
gi|373838738|ref|NM_018896.4|	0	0.85	0	0	0	0.03	0.22	0.1	0.23	0.158889	0.02	1.52	0.49	0	0	0	0.96	0.95	0.68	0.513333	0.112535	0.0640477	3.23077	0.309524
gi|193211613|ref|NM_001129765.1|	0	1.35	0	5.83	1.48	0	0	0.59	0.72	1.10778	0	0	0	0	0	0	0	0	0	0	0.112604	#DIV/0!	0	#DIV/0!
gi|527498273|ref|NM_032353.3|	63.16	67.74	60.68	46.61	63.59	44.43	47.7	68.81	57.99	57.8567	59.78	45.25	46.59	46.93	66.07	40.05	51.8	60.62	28.98	49.5633	0.112666	0.57268	0.856657	1.16733
gi|350276217|ref|NM_001244961.1|	0.97	1.22	0.42	0.6	1.24	0	0.04	0	0	0.498889	0.12	2.21	3.15	1.98	0.54	1.4	0	0	1.48	1.20889	0.112698	0.0501443	2.42316	0.412684
gi|547235233|ref|NM_001099436.2|	99.02	108.41	97.06	95.31	94.14	73.16	66.12	97.89	78.74	89.9833	77.96	78.89	82.8	69.22	82.1	105.44	80.86	62.29	78.4	79.7733	0.112741	0.63167	0.886535	1.12799
gi|325197202|ref|NM_002561.3|	10.4	5.73	5.23	4.73	2.71	3.12	2.86	7.22	6.75	5.41667	0.02	10.36	12.6	10.67	9.74	4.84	10.98	5.18	8.31	8.07778	0.112757	0.203663	1.49128	0.670564
gi|142384979|ref|NM_173687.2|	1.8	1.05	2.22	1.78	2.23	1.68	2.61	1.91	1.84	1.90222	1.7	2.28	1.04	2.28	0.82	1.9	0.77	1.54	1.07	1.48889	0.112774	0.400569	0.78271	1.27761
gi|196259802|ref|NM_001131035.1|	3.17	5.62	2.35	0	6.58	9.89	5.56	6.57	1.97	4.63444	0	0	0	7.12	2.69	4.13	4.07	0	3.71	2.41333	0.112822	0.660576	0.520738	1.92035
gi|237858694|ref|NM_001033002.3|	11.05	9.8	9.48	13.69	16.43	14.31	7.5	18.23	10.51	12.3333	11.1	10.12	7.2	11.96	12.62	11	9.17	10.61	6.13	9.99	0.112828	0.178156	0.81	1.23457
gi|224493963|ref|NM_001145548.1|	0	0	0.71	0	0	0.74	0	0	0.64	0.232222	0	0	0	6.17	1.09	0.7	2.24	0.79	1.59	1.39778	0.112848	6.1276e-05	6.01914	0.166137
gi|194018444|ref|NM_001782.2|	0.59	0.71	0.99	0.27	0.47	0.84	0.57	0.98	0.84	0.695556	1.4	0.5	0.39	1.37	0.62	1.03	0.81	1.06	2	1.02	0.112869	0.0484027	1.46645	0.681917
gi|291621627|ref|NM_024306.4|	90.01	37.5	55.62	89.7	58.08	58.84	32.27	40.27	18.04	53.37	25.33	65.05	15.02	28.82	52.18	28.55	32.04	9.14	63.69	35.5356	0.112914	0.592364	0.665834	1.50188
gi|187608737|ref|NM_001127194.1|	1.6	0.77	1.73	1.71	0.36	0.84	0.76	2.26	0.85	1.20889	1.1	0	1.01	0	1.04	1.42	0.28	1.44	0.25	0.726667	0.112957	0.864542	0.601103	1.66361
gi|160358849|ref|NM_001110354.1|	0	3.07	1.47	1.46	4.76	1.14	0.01	3.24	0	1.68333	1.32	3.12	3.58	4.75	6.78	5.85	1.32	2.58	0	3.25556	0.112983	0.438116	1.93399	0.517065
gi|307548830|ref|NM_004641.3|	0	0	0	0	0	0	0	0	0	0	0	0	0.36	0	0	0.2	0.13	0	0	0.0766667	0.112986	#DIV/0!	#DIV/0!	0
gi|298286515|ref|NM_001005911.2|	16	9.93	5.06	8.54	3.64	14.31	5.12	7.95	4.29	8.31556	6.62	2.12	5.76	7.03	3.15	7.15	4.96	9.08	3.49	5.48444	0.113051	0.0729963	0.65954	1.51621
gi|193211607|ref|NM_022357.3|	0.83	0.25	0	0	0	0.68	0	0	0	0.195556	0	0	0	0	0	0	0	0	0	0	0.113056	#DIV/0!	0	#DIV/0!
gi|528881096|ref|NM_001271893.2|	0.58	0.61	1.31	0	0.86	0.77	1.07	0	1.19	0.71	1.01	1.26	1.92	0.99	0.27	0	2.51	1.98	1.22	1.24	0.113127	0.14957	1.74648	0.572581
gi|91984777|ref|NM_001007027.2|	2.61	2.17	2.38	3.85	0	1.13	2.71	0.56	1.39	1.86667	2.8	2.51	3.8	0	3.17	5	3.18	3.91	1.8	2.90778	0.11314	0.642202	1.55774	0.641956
gi|296841081|ref|NM_000248.3|	0	0	0	0	0	0	0	0	0	0	0	0	0	0	0	1.08	0.79	0	2.08	0.438889	0.113162	#DIV/0!	#DIV/0!	0
gi|469608415|ref|NM_001277227.1|	0.26	0	0.88	0	0	1.85	0.95	1.61	0.8	0.705556	0.64	0	0.74	0.47	0	0	0	0.53	0	0.264444	0.113244	0.0416584	0.374803	2.66807
gi|216548090|ref|NM_001142546.1|	16.16	24.05	40.4	22.59	29.69	23.56	11.52	40.75	24.03	25.8611	18.21	20.59	23.7	16.33	28.65	26	18.83	10.5	10.87	19.2978	0.113291	0.222916	0.746208	1.34011
gi|301500669|ref|NM_001193473.1|	7.74	3.29	6.4	3.62	8.87	12.67	0	5.41	1.09	5.45444	0	7.99	0	3.3	3.83	3.35	1.45	1.07	4.17	2.79556	0.11336	0.218869	0.512528	1.95111
gi|187608437|ref|NM_017733.3|	0	3.43	2.83	0.01	2.83	0	0	0	0	1.01111	3.37	12.38	0	0	6.4	0	4.41	0	5.91	3.60778	0.113372	0.00921618	3.56813	0.280259
gi|153946428|ref|NM_005432.3|	0	0	0	0	2.21	0	0	1.61	0	0.424444	4.1	0	0	2.71	0	0	1.1	1.77	4.05	1.52556	0.1134	0.0626588	3.59424	0.278223
gi|238908514|ref|NM_001161529.1|	0	0	0	0	0	0	0	0	0	0	0	0	0.69	0	0	0	0.28	0.33	0	0.144444	0.113434	#DIV/0!	#DIV/0!	0
gi|291575189|ref|NM_001174095.1|	6.37	0	10.96	9.92	0	14.64	9.83	10.85	3.42	7.33222	0	6.28	0	0	0	7.44	7.04	7.32	5.91	3.77667	0.113471	0.325686	0.515078	1.94145
gi|110349726|ref|NM_001042540.1|	7.46	0	7.73	13.32	3.3	15.47	14.2	3.27	0.01	7.19556	0	1.51	0	1.24	0	17.88	0	0	2.11	2.52667	0.113531	0.926324	0.351143	2.84785
gi|194306626|ref|NM_021804.2|	0	0.06	0.03	0	0	0.03	0.06	0.11	0.06	0.0388889	0	0.14	0.09	0	0	0.03	0.19	0.23	0.19	0.0966667	0.11366	0.0176394	2.48571	0.402299
gi|304282230|ref|NM_001195056.1|	5.72	0	4.33	3.63	2.55	9.3	11.65	6.93	6.57	5.63111	0	4.83	4.61	1.89	3.25	2.9	5.7	3.94	3.48	3.4	0.113705	0.0555102	0.603788	1.65621
gi|118498342|ref|NM_014861.2|	3.35	4.3	2.89	4.04	3.04	2.4	3.19	2.5	2.27	3.10889	2.96	3.78	2.99	4.09	3.38	3.31	5.83	3.62	3.64	3.73333	0.113739	0.574711	1.20086	0.832738
gi|45243543|ref|NM_001107.3|	55.63	56.53	42.65	86.88	75.42	70.59	39.45	67.03	54.16	60.9267	73.65	68.1	111.11	74.97	76.82	92.27	53.71	60.7	56.78	74.2344	0.113773	0.654407	1.21842	0.820733
gi|66346680|ref|NM_001018068.1|	3.57	10.23	0.01	0	0	7.85	0	8.66	7.06	4.15333	9.47	5.68	15.32	11.33	0	11.81	8.44	7.54	0.97	7.84	0.113855	0.682802	1.88764	0.529762
gi|95091987|ref|NM_006125.2|	0	0.15	0	0	0.23	0.05	0.12	0.18	0.32	0.116667	0.17	0.21	0.17	0.18	0.07	0.18	0.39	0.29	0.13	0.198889	0.113997	0.56565	1.70476	0.586592
gi|219842316|ref|NM_001143679.1|	29.14	30.51	25.9	31.51	14.9	22.01	17.68	21.44	16.23	23.2578	13.31	10.08	15.16	15.9	26.87	34.96	16.41	15.22	8.8	17.4122	0.114013	0.446279	0.748662	1.33572
gi|211971094|ref|NM_001136571.1|	0	0	0.11	0	0	0.09	0	0	0	0.0222222	0	0.24	0	0	0	0.19	0	0.58	0.27	0.142222	0.114018	0.000299348	6.4	0.15625
gi|301898445|ref|NM_001193514.1|	0	0	0	0	0	5.35	2.04	0	3.47	1.20667	0	0.26	0	0	0	0	0	0	0	0.0288889	0.114064	8.90532e-10	0.0239411	41.7692
gi|261878551|ref|NM_001166417.1|	0	0	0	0	0	0	0	0	0	0	0	0	0	0	0	0.64	1.04	0	0.34	0.224444	0.114112	#DIV/0!	#DIV/0!	0
gi|294345410|ref|NM_030973.3|	67.68	59.45	63.88	47.99	46.09	49.65	39.46	38.4	47.88	51.1644	60.04	33.53	37.84	51.2	42.28	44.11	38.17	43.1	44.89	43.9067	0.114138	0.459623	0.858148	1.1653
gi|519666813|ref|NM_005461.4|	6.9	12.1	19.3	12.28	15.44	13.8	6.95	16.7	14.67	13.1267	9.04	8.85	16.3	6.89	15.76	11.05	9.37	7.88	4.46	9.95556	0.114181	0.862922	0.758422	1.31853
gi|295444800|ref|NM_001177880.1|	0	1.9	2.14	0	0	3.71	0	1.67	2.15	1.28556	0	2.03	0	0	0	0	0	1.58	0	0.401111	0.114242	0.166214	0.312014	3.20499
gi|217035157|ref|NM_001010880.2|	0	0.91	0	0	0.71	0	0	0	1.84	0.384444	0	0	0	0	0	0	0	0	0	0	0.114274	#DIV/0!	0	#DIV/0!
gi|217416414|ref|NM_002878.3|	7.5	7.1	11.06	8.06	8.77	6.94	4.24	8.66	11.63	8.21778	4.89	5.94	4.17	4.82	9.95	2.27	9.33	9.03	6.31	6.30111	0.114303	0.649128	0.766766	1.30418
gi|155030186|ref|NM_004270.4|	10.39	6.96	18.22	15.82	13.11	27.41	10.43	21.68	19.23	15.9167	2.7	13.39	6.84	8.35	14	11.33	18.5	18.27	8.02	11.2667	0.114306	0.601243	0.707853	1.41272
gi|388890234|ref|NM_001267551.1|	0	0	2.37	0	0	0	0	0	0	0.263333	0	0	3.93	0	4.01	1.95	0	0	2.27	1.35111	0.114319	0.039346	5.1308	0.194901
gi|40217806|ref|NM_152898.2|	0.15	0.36	0.19	0	0.4	0.33	0.18	0.47	0.33	0.267778	0.79	0	2	0.39	0.31	0.52	0.48	0.68	0.32	0.61	0.114327	0.000942269	2.27801	0.43898
gi|164519075|ref|NM_014742.3|	46.53	53.86	63.72	50.78	57.94	51.74	35.33	64.73	49.88	52.7233	48.96	41.44	54.05	38.76	48.35	44.72	61.23	43.05	30.73	45.6989	0.114419	0.965062	0.866768	1.15371
gi|314122165|ref|NM_144652.2|	0	0	0	0	0	0	3.2	0	0.11	0.367778	0	2.01	5.16	3.3	0	0.73	0.3	0.05	2.45	1.55556	0.114453	0.150386	4.22961	0.236429
gi|325296953|ref|NM_001204698.1|	3.67	0	0	0	0	0	1.74	0	0	0.601111	0	7.24	0	2.02	0	3.81	1.93	0	7.17	2.46333	0.114476	0.028005	4.09797	0.244023
gi|148727350|ref|NM_201453.2|	6.62	1.34	5.3	8.08	5.05	16.49	4.12	18.96	8.31	8.25222	7.61	21.25	24.22	6.61	9.84	9.31	18.72	12.55	8.06	13.13	0.114492	0.734658	1.59109	0.628501
gi|209529733|ref|NM_139033.2|	0	0	0.81	0	2.11	0.42	0.39	0.91	0	0.515556	0	0	0	0	0	0	0	0.79	0	0.0877778	0.114494	0.0125885	0.170259	5.87342
gi|292658763|ref|NM_014143.3|	0.26	1.28	2.53	1.53	0.69	0.28	0.76	1.61	1.11	1.11667	0	0.73	0.86	0	1.78	0.9	0.55	0.59	0	0.601111	0.114579	0.533321	0.538308	1.85767
gi|530426696|ref|XM_005266061.1|	161.6	142.52	168.44	108.03	144.5	97.32	148.18	151.81	164.1	142.944	150.34	84.18	106.7	150.86	102.93	110.1	170.73	121.66	97.99	121.721	0.114629	0.651225	0.851527	1.17436
gi|60498988|ref|NM_001012426.1|	14.82	0.05	17.71	0.03	8.38	8.07	6.42	8.85	4.71	7.67111	9.17	0.04	0.03	8.06	6.92	0.01	3.96	0.06	5.21	3.71778	0.114652	0.22999	0.484647	2.06336
gi|513788268|ref|NM_001013358.2|	0	0	0	0	0	0	0.18	0.32	0.11	0.0677778	0	0	0	0	0	0	0	0	0	0	0.114658	#DIV/0!	0	#DIV/0!
gi|157674357|ref|NM_178452.4|	3.91	4.86	4.03	4.15	2.96	3.84	4.1	3.83	4.34	4.00222	6.33	3.73	10.29	3.42	4.64	4.69	6.27	4.37	3.83	5.28556	0.114672	0.000465503	1.32066	0.7572
gi|89353282|ref|NM_001039708.1|	15.99	19.16	14.47	19.49	15.98	16	16.68	15.31	15.29	16.4856	12.68	15.01	9.79	16.78	14.69	20.74	12.95	15.04	12.76	14.4933	0.11468	0.122592	0.879153	1.13746
gi|163965374|ref|NM_001113206.1|	36.62	29.97	26.46	25.56	18.86	22.15	33.21	22.29	25.79	26.7678	46.34	37.12	32.95	22.8	40.4	13.74	39.03	40.18	27.83	33.3767	0.114708	0.11259	1.2469	0.801991
gi|119874214|ref|NM_181661.2|	0.06	0	0	0	0	0	0	0	0	0.00666667	0	0	0	0.18	0	0.24	0	0.2	0	0.0688889	0.114741	0.000100455	10.3333	0.0967742
gi|52851406|ref|NM_005702.2|	70.3	91.45	71.47	59.34	74.61	65.57	58.24	76.41	68.01	70.6	84.67	47	69.9	55.19	62.09	55.11	58.13	73.5	51.59	61.9089	0.114795	0.615549	0.876896	1.14039
gi|394953785|ref|NM_001270465.1|	0	2.1	2.43	0	2.33	2.68	3.63	4.62	1.54	2.14778	1.15	0	0	2.29	2.53	1.63	0	1.97	0.54	1.12333	0.114807	0.294319	0.523021	1.91197
gi|321267519|ref|NM_004715.4|	0	0	1	0.46	0	0	0	1.5	0	0.328889	0	0	0	0	0	0	0	0	0	0	0.114822	#DIV/0!	0	#DIV/0!
gi|347360942|ref|NM_001244583.1|	0.07	0	0	0.06	0	0.23	0	0.09	0	0.05	0.04	0	0	0	0	0	0	0	0	0.00444444	0.114896	4.85111e-05	0.0888889	11.25
gi|442796440|ref|NM_001276266.1|	0.12	0.4	0	0.3	0.45	0	0	0	0	0.141111	0.22	0	0	0	0	0	0	0	0	0.0244444	0.114904	0.0144421	0.173228	5.77273
gi|62234339|ref|NM_001014442.2|	1.3	1.03	0.77	0.63	0.78	0.78	0.69	1.32	2.1	1.04444	0.09	1.94	0	0	0.94	0.42	0	1.37	0.39	0.572222	0.114926	0.282035	0.547872	1.82524
gi|351542189|ref|NM_203387.2|	7.72	7.8	6.64	4.99	16.99	2.16	3.19	9.22	3.75	6.94	13.03	0	0.29	3.1	5.83	6.01	2.2	0	1.22	3.52	0.11494	0.898189	0.507205	1.97159
gi|395455052|ref|NM_001270493.1|	0	0	0.23	0.21	0.13	0.19	0	0.33	0.1	0.132222	0	0.74	0.23	0.11	0.09	0.57	1.02	0.25	0.1	0.345556	0.115038	0.00584133	2.61345	0.382637
gi|394025661|ref|NM_001031719.2|	1.66	2.27	0.81	0.8	1.89	1.99	1.26	1.97	1.14	1.53222	2.38	1.95	2.15	2.18	2.84	2.82	1.14	1.87	0.83	2.01778	0.115042	0.544585	1.3169	0.759361
gi|297307106|ref|NM_000823.3|	0.06	0	0.07	0	0	0	0.07	0.18	0.12	0.0555556	0	0	0	0	0	0	0.12	0	0	0.0133333	0.115065	0.210252	0.24	4.16667
gi|221307569|ref|NM_006630.2|	0	1.8	0	0	0	0	0	0	0	0.2	0	2.11	0	1.94	0	0	3.17	0	1.59	0.978889	0.115082	0.0572741	4.89444	0.204313
gi|195947381|ref|NM_178314.3|	43.86	64.52	34.49	33.78	51.58	34.46	35.03	29.83	33.71	40.14	51.62	34.09	78.19	55.24	51.4	34.07	46.73	41.92	55.82	49.8978	0.115128	0.632559	1.24309	0.804445
gi|113204434|ref|NM_014826.4|	12.07	0	15.15	13.18	4.51	16.03	2.54	11.75	9.79	9.44667	0.64	11.48	0	0	0	11.48	0	12.22	8.49	4.92333	0.115139	0.984243	0.521171	1.91875
gi|42794776|ref|NM_012106.3|	53.9	45.66	100.08	60.83	67.17	97.66	61.96	103.92	97.68	76.54	43.51	70.04	52.25	41.87	60.69	86.87	77.87	70.98	42.11	60.6878	0.115186	0.390665	0.79289	1.26121
gi|257743448|ref|NM_001098668.2|	1.69	0.59	0.45	1.48	1.54	0.67	1.36	0.85	0.49	1.01333	0.54	0.81	0.66	0.21	0.17	1.33	1.04	0.67	0.58	0.667778	0.115201	0.405431	0.658991	1.51747
gi|167860113|ref|NM_001114632.1|	20.74	24.42	17.3	20.57	19.52	15.61	17.23	17.35	17.62	18.9289	30.41	19.22	20.7	28.76	24.34	15.59	22.19	17.82	19.84	22.0967	0.115321	0.103074	1.16735	0.85664
gi|356582496|ref|NM_001252290.1|	0.06	0	0	0	0.16	0	0.14	0	0.15	0.0566667	0	0	0	0	0	0	0	0.1	0	0.0111111	0.115357	0.0404909	0.196078	5.1
gi|522838249|ref|NM_001278687.1|	2.46	1.75	2.59	0	2.94	0.19	0	1.04	0	1.21889	1.12	1.66	0.56	1.67	3.17	2.73	2.06	2.4	3.36	2.08111	0.115377	0.440069	1.70738	0.585691
gi|190610009|ref|NM_174978.2|	0	0	0.13	0.15	0.17	0	0.04	0	0.04	0.0588889	0	0	0	0	0.07	0.04	0.03	0	0	0.0155556	0.115386	0.00910242	0.264151	3.78571
gi|546232236|ref|NM_174917.4|	0	1.63	0	0	3.19	5.16	0	0	0	1.10889	0	0	0	0	0	0	0	0	0	0	0.115411	#DIV/0!	0	#DIV/0!
gi|324073512|ref|NM_019102.3|	0	0	0	0	0	0	0	0	0	0	0	0	0	0.14	0	0	0	0.06	0.06	0.0288889	0.115564	#DIV/0!	#DIV/0!	0
gi|305410853|ref|NM_001173991.2|	6.09	0	4.13	0	0	0	0	1.4	5.94	1.95111	13.96	0	0	12.02	8.72	3.76	2.77	0	6.69	5.32444	0.115593	0.0680613	2.72893	0.366444
gi|283837796|ref|NM_001171111.1|	0	0	0	0	1.44	2.35	0.01	0.38	1.51	0.632222	0	0	0	0	0.55	0	0	0.25	0.09	0.0988889	0.115662	0.000205842	0.156415	6.39326
gi|285002215|ref|NM_017675.4|	1.35	1.3	2.34	1.57	1.86	1.38	1.1	1.2	0.76	1.42889	1.38	1.1	0.78	1.34	0.73	1.66	1.47	1	0.14	1.06667	0.115816	0.949886	0.746501	1.33958
gi|291463286|ref|NM_001174084.1|	3.88	6.73	15.72	0	7.4	5.71	5.94	5.33	3.98	6.07667	3.21	4.04	0	3.91	0	0	5.86	9.62	1.49	3.12556	0.115899	0.465009	0.514354	1.94419
gi|315360623|ref|NM_138437.5|	0	4.27	29.68	5.82	3.89	26.28	16.68	26.64	13.59	14.0944	0	19.11	1.63	0	10.37	8.87	5.36	7.73	8.64	6.85667	0.115924	0.0968599	0.48648	2.05558
gi|301069347|ref|NM_152732.4|	1.71	4.88	3.14	1.17	3.47	1.56	9.1	3.77	3.92	3.63556	6.41	1.63	5.17	7.01	4.73	1.6	7.46	13.05	6.67	5.97	0.115951	0.328769	1.64211	0.608971
gi|354548847|ref|NM_001251979.1|	0	0	0	0	0	0	0	0.12	0	0.0133333	0	0	0.47	0	0.93	0	1.14	0	0	0.282222	0.115953	2.30857e-07	21.1667	0.0472441
gi|338968841|ref|NM_001242865.1|	0.99	1.54	1.71	1.66	1.19	1.08	1.46	1.58	1.32	1.39222	1.39	3.21	2.41	0.8	1.35	1.69	2.25	1.26	2.23	1.84333	0.116124	0.00756406	1.32402	0.755274
gi|223972635|ref|NM_001145394.1|	0.43	0	0	0	0	1.55	3.93	0	3.97	1.09778	0	0	0	0	0	0	0	0.86	0	0.0955556	0.116125	3.93696e-05	0.0870445	11.4884
gi|187960054|ref|NM_005684.4|	0.69	0.45	0.8	0.38	1.5	0.75	0.45	1.29	1.49	0.866667	0.66	0.7	1.66	0.64	1.17	2.45	2.76	1.49	0.86	1.37667	0.116179	0.129109	1.58846	0.62954
gi|375493576|ref|NM_001256706.1|	4.13	0	1.7	4.37	0	6.77	5.42	8.25	5.71	4.03889	0	2.21	1.21	2.3	0.17	3.37	6.38	0	2.81	2.05	0.116196	0.341566	0.507565	1.97019
gi|388490207|ref|NM_182849.2|	21.66	22.37	35.65	3.72	26.26	33.95	45.84	17.44	29.26	26.2389	25.21	19.48	4.64	23.7	14.3	24.47	14.6	28.3	8.4	18.1222	0.116198	0.288217	0.690663	1.44788
gi|42716303|ref|NM_014205.2|	30.72	20.02	22.56	18.51	19.36	18.07	18.69	17.2	25.1	21.1367	17.8	20.32	13.7	15.98	16.37	20.55	17.44	22.81	19.26	18.2478	0.116199	0.224036	0.863323	1.15831
gi|149158703|ref|NM_001098211.1|	0	0	2.28	5.2	0	0	2.14	0	0	1.06889	0	0	0	0	0	0	0	0	0	0	0.116322	#DIV/0!	0	#DIV/0!
gi|306774086|ref|NM_001195478.1|	47.15	39.98	57.24	50.57	40.06	80.21	70.9	77.26	67.18	58.95	34.35	56.26	31.23	32.11	45.57	45.21	67.9	71.81	37.77	46.9122	0.116367	0.96074	0.795797	1.2566
gi|311771786|ref|NM_001198827.1|	0.39	2.35	3.52	0.64	2.7	1.95	2.48	1.03	0	1.67333	2.34	4.04	5.16	6.11	0	2.45	2.65	0.14	4.43	3.03556	0.116401	0.133793	1.81408	0.551245
gi|282165809|ref|NM_001170416.1|	1.65	4.18	3.23	0	2.32	2.05	1.46	3.5	3.94	2.48111	4.25	1.04	7.66	0	4.17	5.06	2.26	7.18	5.73	4.15	0.11641	0.0790127	1.67264	0.597858
gi|226423902|ref|NM_001146316.1|	0	1.72	0	0.17	4.05	1.49	0	0	0	0.825556	8.79	6.16	4.04	0	0.87	4.02	0	1.21	0	2.78778	0.116414	0.0319851	3.37685	0.296134
gi|45439345|ref|NM_203467.1|	1.21	0.34	0	0.4	0	0.62	0.21	0.39	0	0.352222	0.94	1.54	0.18	0.89	0.96	0	0	1.15	0.84	0.722222	0.116543	0.367914	2.05047	0.487692
gi|47524172|ref|NM_002011.3|	0.76	0.91	1.41	1.71	0.4	0.42	0.91	0.79	0.68	0.887778	0.86	1.16	0.59	0.98	0	0.87	0.4	0	0	0.54	0.11655	0.854908	0.60826	1.64403
gi|62243331|ref|NM_003550.2|	2.81	3.68	3.62	0	0	3.53	0	4.89	1.62	2.23889	0	0	0	3.31	3.38	0	1.53	0	0	0.913333	0.116553	0.493858	0.40794	2.45134
gi|332205925|ref|NM_006388.3|	20.96	18.55	17.71	11.01	20.16	14.11	9.21	20.88	19.94	16.9478	13.65	10.93	13.12	12.22	15.01	20.23	17.42	13.73	7.69	13.7778	0.116564	0.576821	0.812955	1.23008
gi|289547197|ref|NM_001172412.1|	0.37	0.3	0.57	0.84	0.22	0.53	0.31	0.55	0.57	0.473333	0.44	0.35	0.38	0.53	0.32	0	0.53	0	0.34	0.321111	0.116581	0.933332	0.678404	1.47405
gi|78190494|ref|NM_001034914.1|	60.58	21.53	31.79	50.8	8.51	34.12	36.52	43.48	30.44	35.3078	28.19	36.37	0	33.69	9.29	45.14	12.09	30.28	16.74	23.5322	0.116655	0.905758	0.666488	1.5004
gi|224994218|ref|NM_001145855.1|	0	0	0	1.94	0	1.22	2.02	0.64	0	0.646667	0	0	0	0.6	0	0.55	0	0	0	0.127778	0.116769	0.00228518	0.197595	5.06087
gi|312032421|ref|NM_001198902.1|	42.64	38.24	46.82	21.63	32.4	46.29	41.35	37.27	50.51	39.6833	34.5	25.42	16.68	11.73	24.43	29.7	50.98	51.04	31.77	30.6944	0.116781	0.236818	0.773485	1.29285
gi|14917114|ref|NM_002277.2|	5.2	2.17	2.55	1.02	2.07	0.68	3.01	2.99	1.42	2.34556	1.64	7.01	3.02	3.06	4.66	2.62	3.97	2.31	3.18	3.49667	0.116787	0.659681	1.49076	0.670798
gi|187960061|ref|NM_001003841.2|	0	0	0.04	0	0	0	0.02	0.02	0	0.00888889	0	0.05	0	0.04	0	0.02	0.04	0.18	0.05	0.0422222	0.116885	0.000967006	4.75	0.210526
gi|62241004|ref|NM_032649.5|	105.81	64.06	119.33	215.28	133.96	104.49	40.97	106.29	46.81	104.111	52.25	117.69	47.02	44.47	110.9	85.99	48.9	9.68	98.75	68.4056	0.117005	0.31053	0.657044	1.52197
gi|333470682|ref|NM_032351.4|	26.28	33.35	36.64	23.93	48.11	35.17	25.48	47.48	41.32	35.3067	26.27	31.62	30.78	19.79	39.4	21.17	31.69	35.29	26.15	29.1289	0.117025	0.338074	0.825025	1.21208
gi|187960068|ref|NM_001127323.1|	1.14	0.96	3.09	0	1.04	0.93	1.08	3.31	1.49	1.44889	2.11	0.78	1.7	1.4	3.05	1.88	2.48	3.96	2.81	2.24111	0.117035	0.751441	1.54678	0.646505
gi|296010861|ref|NM_173842.2|	0.1	0.12	0.72	0.46	0.14	0.44	0.43	0	0.5	0.323333	0.13	0.57	0.34	0	0	0	0	0.29	0	0.147778	0.117055	0.690177	0.457045	2.18797
gi|389565488|ref|NM_001267559.1|	0	0.85	0	0	0	2.63	0	0	0	0.386667	0	6.65	0	0	1.02	0	2.83	8.98	1.72	2.35556	0.117072	0.00123149	6.09195	0.164151
gi|94538323|ref|NM_001437.2|	0	0	0.18	0	0	0	0	0.39	0.15	0.08	0	0	0	0	0	0	0	0	0	0	0.117117	#DIV/0!	0	#DIV/0!
gi|157738642|ref|NM_181775.3|	0	0	0.13	0	0	0	0.06	0.05	0	0.0266667	0	0	0	0	0	0	0	0	0	0	0.117117	#DIV/0!	0	#DIV/0!
gi|255652961|ref|NM_001163925.1|	1.73	0	1.07	0	0	0	0	3.08	1.88	0.862222	0	0	2.94	4.25	0	5.7	3.82	4.11	0	2.31333	0.117132	0.0639297	2.68299	0.372719
gi|379056370|ref|NM_018101.3|	1.32	2.07	0	0	1.61	1.19	0.55	0	0.78	0.835556	0	0	0.75	0.58	0	0.25	1.39	0	0	0.33	0.117173	0.22921	0.394947	2.53199
gi|224994202|ref|NM_006005.3|	51.11	37.49	42.65	36.38	42.73	34.61	51.57	40.95	35.54	41.4478	85.52	36.63	82.1	67.46	47.43	29.94	66.14	43.48	30.41	54.3456	0.117181	0.0023599	1.31118	0.762671
gi|485049559|ref|NM_001277946.1|	0.3	0	2.19	0	0	0	0	0.13	0.28	0.322222	0	3.85	0.2	0	0	2.5	0	2.13	2.87	1.28333	0.11727	0.0419924	3.98276	0.251082
gi|33359679|ref|NM_182685.1|	7.69	0	1.47	11.58	1.17	9.65	5.27	8.67	0	5.05556	0	0	5.21	6.65	0	0	1.8	0	5.2	2.09556	0.117279	0.194589	0.414505	2.41251
gi|528078303|ref|NM_175619.2|	0.19	0.3	0.24	0.28	0.33	0.07	0.08	0.13	0	0.18	0.16	0	0.42	0	0	0.07	0	0.07	0	0.08	0.117327	0.622732	0.444444	2.25
gi|163660384|ref|NM_001111112.1|	0.37	1.52	1.4	6.02	0.51	8.17	1.86	0.94	0.82	2.40111	0	0	0	0	0.8	0	2.62	2.87	0	0.698889	0.117354	0.0286963	0.291069	3.43561
gi|301171661|ref|NM_012411.4|	0.03	0	0.13	0	0.07	0.08	0.06	0	0.06	0.0477778	0	0.29	0.09	0	0.05	0.18	0.19	0.06	0.11	0.107778	0.117362	0.0417688	2.25581	0.443299
gi|189491760|ref|NM_145649.4|	0	0	0.71	0.3	0.2	0.54	0.67	0.29	1.46	0.463333	0	0.27	0	0	0	0.41	0	0.8	0	0.164444	0.117407	0.198027	0.354916	2.81757
gi|59859881|ref|NM_001012271.1|	0.33	0	0	0	0	0.25	0.23	0	0.39	0.133333	0	0	0	0	0.26	0	0	0	0	0.0288889	0.117446	0.088543	0.216667	4.61538
gi|14165467|ref|NM_022551.2|	1618.04	1409.13	987.43	1536.18	1243.44	1203.56	1500.67	1528.02	1384.19	1378.96	2069.01	2141.33	1242.75	2037.9	1676.29	1541.58	1242.23	1183.84	1452.2	1620.79	0.117533	0.088512	1.17537	0.850795
gi|227499620|ref|NM_001159629.1|	0.18	0	0	0.54	0	0	2.05	0	0.74	0.39	0	2.15	0	1.66	0	2.61	0	2.65	1.25	1.14667	0.117537	0.14666	2.94017	0.340116
gi|190341064|ref|NM_014711.4|	2.48	2.27	3.53	5.14	4.97	6.74	1.25	7.64	6.94	4.55111	0.51	2.54	3.21	0.48	2.11	4.15	6.79	3.75	2.51	2.89444	0.117557	0.645088	0.635986	1.57236
gi|354548825|ref|NM_001206671.2|	0	0	0	0	2.28	0	0	0	0	0.253333	0	0	3.79	0	1.55	0	1.32	0.7	3.21	1.17444	0.117597	0.0851306	4.63596	0.215705
gi|42821106|ref|NM_198540.2|	0.96	0.92	0.82	1.08	0.17	0.32	0.12	0.55	0.94	0.653333	0.25	0.94	0.64	0.12	0.3	0.44	0.3	0.44	0.21	0.404444	0.117677	0.298367	0.619048	1.61538
gi|189163516|ref|NM_032551.4|	1.55	0.27	1	0.25	0.74	1.21	1.81	0.46	0.54	0.87	2.05	1.86	1.29	0.14	1.86	1.79	1.4	1.77	8.56	2.30222	0.117709	0.00042326	2.64623	0.377896
gi|116875837|ref|NM_022764.2|	0	0	0	0	0.02	0	0	0	0	0.00222222	0.53	0	0	0	1.23	1.8	0	0	0	0.395556	0.117736	6.47031e-15	178	0.00561798
gi|222136612|ref|NM_030941.2|	2.49	2.94	2.43	2.33	0.39	2.92	2.97	2.52	3.54	2.50333	2.13	2.16	0.06	1.42	2.44	0.77	3.89	1.48	1.18	1.72556	0.117752	0.536462	0.689303	1.45074
gi|208431812|ref|NM_003768.3|	783.89	642.71	521.53	695.64	653.03	761.45	954	401.12	754.3	685.297	655.45	851	795.21	833.25	652.94	433.8	1138.94	1607.67	1152.56	902.313	0.117759	0.0393839	1.31668	0.759489
gi|117190397|ref|NM_033481.3|	0	0	0.76	0	0	0	0	0	0	0.0844444	0	0	1.38	0	0	0	0.92	0.76	0.67	0.414444	0.117908	0.0528973	4.90789	0.203753
gi|336020356|ref|NM_145687.3|	21.2	4.79	18.11	0	8.53	46.47	18.07	23.55	11.18	16.8778	0	0	0	0	10.35	0	28.14	24.85	0	7.03778	0.117922	0.661273	0.416985	2.39817
gi|126273608|ref|NM_014364.4|	0.8	0.88	1.34	2.49	1.48	1.14	0.89	0.77	1.6	1.26556	1.13	1.03	1.23	0.47	0.9	1.49	0.91	0.7	0.07	0.881111	0.117925	0.474012	0.696225	1.43632
gi|296531348|ref|NM_001184896.1|	1.84	3.57	3.62	0	0.54	4.6	3.74	0.64	3.84	2.48778	4.36	3.56	3.72	2.84	4.6	4.63	5.37	2.21	1.69	3.66444	0.117945	0.337775	1.47298	0.678896
gi|178057348|ref|NM_030938.3|	33.76	31.5	59.5	39.01	50.91	49	37.29	69.16	48.67	46.5333	23.29	41.97	36.28	23.61	47.63	46.76	56.13	33.86	23.32	36.9833	0.117946	0.92965	0.794771	1.25822
gi|57165431|ref|NM_001008801.1|	0	0	0.97	0	2	0	0	0.34	0	0.367778	0	2.56	3.09	0	0	1.16	3.99	0	1.07	1.31889	0.118031	0.0371646	3.5861	0.278854
gi|125987586|ref|NM_080841.2|	57.18	94.43	0.01	49.44	77.62	56.67	67.12	47.92	10.16	51.1722	82.04	30.34	120.73	108.35	104.54	61.85	46.44	76.46	45.67	75.1578	0.118042	0.889811	1.46872	0.680864
gi|62988356|ref|NM_178469.3|	0.2	1.47	0.26	1.38	0.27	0.67	1.36	1.06	0.67	0.815556	0.54	0.29	0	0.26	0.85	0.59	0.76	0.58	0.54	0.49	0.118049	0.075928	0.600817	1.6644
[truncated: 33,685 more rows]
