# Supplementary material for: Transcriptome alterations of mitochondrial and coagulation function in schizophrenia by cortical sequencing analysis
Source: BMC Genomics. 2014 Dec 8;15(Suppl 9):S6. doi: 10.1186/1471-2164-15-S9-S6 (PMC4290619; doi:10.1186/1471-2164-15-S9-S6)
Supplement: Additional file 4 — 624 enrichment pathways selected from several pathway databases with matched SCZCGs in pathways by their significance in p-value and FDR. [file 1471-2164-15-S9-S6-S4.xlsx]

## Sheet: Sheet1
matched genes in pathway	database	pathway name	genes in pathway	p value	FDR
10	NCI-Nature	Direct p53 effectors	137	0.000155477	1.57203e-05
5	NCI-Nature	Regulation of Ras family activation	33	0.000373469	4.51669e-05
6	Reactome	Opioid Signalling	53	0.000398478	4.5643e-05
4	Reactome	DARPP-32 events	18	0.000420728	4.65147e-05
11	Reactome	Neuronal System	188	0.000424219	0.000143659
4	Reactome	NCAM1 interactions	23	0.000928215	0.000147386
8	Reactome	Transmission across Chemical Synapses	121	0.00119052	0.000805369
5	NCI-Nature	TNF receptor signaling pathway	46	0.00140586	0.00159166
4	NCI-Nature	BARD1 signaling events	29	0.00195705	0.00184141
4	NCI-Nature	Aurora A signaling	31	0.00242155	0.00278614
13	Reactome	Cell Cycle, Mitotic	317	0.00256881	0.00286262
6	Reactome	Neurotransmitter Receptor Binding And Downstream Transmission In The Postsynaptic Cell	89	0.00420833	0.0029259
3	Reactome	Activated AMPK stimulates fatty-acid oxidation in muscle	18	0.00459126	0.00314456
4	NCI-Nature	Signaling events mediated by HDAC Class III	39	0.0049906	0.00319186
7	Cell-Map	TGFBR	125	0.00518988	0.00320304
2	NCI-Nature	PLK3 signaling events	5	0.00540475	0.00320653
4	NCI-Nature	ErbB2/ErbB3 signaling events	42	0.00627507	0.00326583
4	NCI-Nature	PAR1-mediated thrombin signaling events	42	0.00627507	0.00329612
3	Reactome	Mitochondrial tRNA aminoacylation	21	0.00664355	0.00330298
4	NCI-Nature	Ceramide signaling pathway	44	0.00723535	0.00330584
4	NCI-Nature	FOXA2 and FOXA3 transcription factor networks	44	0.00723535	0.0033946
4	NCI-Nature	LKB1 signaling events	46	0.0082809	0.00346229
4	Reactome	Meiotic Synapsis	47	0.0088361	0.00348749
7	Reactome	Mitotic G1-G1/S phases	141	0.00900334	0.00350856
4	NCI-Nature	Hedgehog signaling events mediated by Gli proteins	48	0.00941311	0.00353875
10	Reactome	DNA Replication	258	0.00968075	0.00354707
5	Cell-Map	AndrogenReceptor	78	0.0101634	0.00355078
4	Reactome	Muscle contraction	50	0.010633	0.00356121
3	Reactome	Post-translational modification: synthesis of GPI-anchored proteins	26	0.0110273	0.00358707
5	NCI-Nature	Regulation of nuclear SMAD2/3 signaling	81	0.0115927	0.00359594
1	Reactome	Olfactory Signaling Pathway	370	0.0116931	0.00360211
6	Reactome	Cell Cycle Checkpoints	118	0.0133028	0.0036047
6	Reactome	G1/S Transition	118	0.0133028	0.00361846
4	NCI-Nature	Thromboxane A2 receptor signaling	54	0.0133384	0.00362155
4	NCI-Nature	Caspase Cascade in Apoptosis	55	0.0140703	0.00363059
3	Reactome	E2F mediated regulation of DNA replication	29	0.0142326	0.00363059
7	Reactome	Apoptosis	158	0.014719	0.00363705
3	Reactome	Striated Muscle Contraction	30	0.0153949	0.00364785
4	Reactome	NCAM signaling for neurite out-growth	57	0.0156005	0.00366407
2	Reactome	E2F-enabled inhibition of pre-replication complex formation	10	0.0156156	0.00366407
9	Reactome	Mitotic M-M/G1 phases	242	0.0161669	0.00366779
3	NCI-Nature	Syndecan-4-mediated signaling events	31	0.0166033	0.00368658
3	Reactome	G alpha (s) signalling events	31	0.0166033	0.00369101
12	Reactome	Hemostasis	376	0.0170762	0.00369362
4	NCI-Nature	Neurotrophic factor-mediated Trk receptor signaling	60	0.018061	0.00369362
3	NCI-Nature	Syndecan-2-mediated signaling events	33	0.0191558	0.00369371
7	Cell-Map	TNF alpha/NF-kB	171	0.0203234	0.00371967
3	NCI-Nature	HIF-2-alpha transcription factor network	34	0.0204986	0.00371967
3	Reactome	GABA receptor activation	36	0.0233131	0.00372599
8	Reactome	Axon guidance	219	0.0234167	0.00372787
2	Reactome	mRNA Decay by 5' to 3' Exoribonuclease	13	0.0236198	0.00373151
4	NCI-Nature	Signaling events mediated by HDAC Class I	67	0.0245561	0.00373902
3	Reactome	Activation of ATR in response to replication stress	37	0.0247832	0.00374693
3	NCI-Nature	Signaling mediated by p38-alpha and p38-beta	38	0.0262939	0.00374764
4	NCI-Nature	AP-1 transcription factor network	69	0.0265992	0.00375198
4	NCI-Nature	CDC42 signaling events	70	0.0276508	0.00375198
3	NCI-Nature	Internalization of ErbB1	39	0.0278444	0.00375277
3	Reactome	Apoptotic cleavage of cellular proteins	39	0.0278444	0.00375277
3	Reactome	Voltage gated Potassium channels	39	0.0278444	0.00375301
5	NCI-Nature	ErbB1 downstream signaling	106	0.0280469	0.00375524
3	Reactome	G-protein mediated events	40	0.0294337	0.00375796
2	NCI-Nature	LPA4-mediated signaling events	15	0.0295805	0.00376315
4	NCI-Nature	E2F transcription factor network	72	0.0298127	0.00376694
4	Reactome	Meiosis	72	0.0298127	0.00376712
4	NCI-Nature	p73 transcription factor network	73	0.0309224	0.00376712
2	NCI-Nature	DNA-PK pathway in nonhomologous end joining	16	0.0327226	0.0037674
2	Reactome	Regulation of AMPK activity via LKB1	16	0.0327226	0.00377364
3	NCI-Nature	IFN-gamma pathway	42	0.0327245	0.00377607
3	Reactome	tRNA Aminoacylation	42	0.0327245	0.00377625
1	HumanCyc	L-cysteine degradation III	1	0.0329362	0.00377729
1	Reactome	ABH2 mediated Reversal of Alkylation Damage	1	0.0329362	0.00377928
5	Reactome	Post-translational protein modification	112	0.0331527	0.00378228
4	Reactome	G1/S DNA Damage Checkpoints	76	0.0343629	0.00378454
4	Reactome	Potassium Channels	76	0.0343629	0.00378467
3	Reactome	G2/M Checkpoints	43	0.0344238	0.00378569
12	Reactome	Developmental Biology	433	0.0348719	0.00378841
27	Reactome	Signal Transduction	1231	0.0351241	0.00378965
2	NCI-Nature	Beta5 beta6 beta7 and beta8 integrin cell surface interactions	17	0.0359618	0.00378969
2	Reactome	Energy dependent regulation of mTOR by LKB1-AMPK	17	0.0359618	0.00379049
2	Reactome	Removal of DNA patch containing abasic residue	17	0.0359618	0.00379513
2	Reactome	Resolution of AP sites via the multiple-nucleotide patch replacement pathway	17	0.0359618	0.00379599
2	Reactome	Synthesis of glycosylphosphatidylinositol (GPI)	17	0.0359618	0.00379599
3	Reactome	Cell-cell junction organization	45	0.0379251	0.00379599
4	NCI-Nature	Regulation of nuclear beta catenin signaling and target gene transcription	79	0.0379633	0.00379761
8	Reactome	SLC-mediated transmembrane transport	248	0.038229	0.00379853
2	Reactome	Tight junction interactions	18	0.0392906	0.00380118
3	Reactome	Deadenylation-dependent mRNA decay	46	0.0397248	0.00380118
4	NCI-Nature	Validated targets of C-MYC transcriptional activation	81	0.0404475	0.00380184
5	Reactome	S Phase	120	0.0405734	0.003802
4	Reactome	Removal of licensing factors from origins	82	0.0417137	0.003802
2	Reactome	Base Excision Repair	19	0.0427015	0.003802
2	Reactome	Resolution of Abasic Sites (AP sites)	19	0.0427015	0.003802
4	Reactome	Fatty acid, triacylglycerol, and ketone body metabolism	83	0.0429954	0.003802
3	NCI-Nature	Notch-mediated HES/HEY network	48	0.0434166	0.003802
3	Reactome	Apoptotic execution phase	48	0.0434166	0.003802
3	Reactome	Regulation of Insulin Secretion	48	0.0434166	0.003802
8	Reactome	Metabolism of lipids and lipoproteins	258	0.0441089	0.00380735
3	Reactome	Telomere Maintenance	49	0.0453063	0.00380735
4	Reactome	Regulation of DNA replication	85	0.0456037	0.00380961
2	Reactome	Peroxisomal lipid metabolism	20	0.0461875	0.00381025
1	HumanCyc	N-acetylneuraminate and N-acetylmannosamine degradation	2	0.0485784	0.00381098
1	Reactome	Astrocytic Glutamate-Glutamine Uptake And Metabolism	2	0.0485784	0.00381159
1	Reactome	DNA Damage Reversal	2	0.0485784	0.00381177
1	Reactome	Neurotransmitter uptake and Metabolism In Glial Cells	2	0.0485784	0.00381274
1	Reactome	Reversal of Alkylation Damage By DNA Dioxygenases	2	0.0485784	0.00381281
1	Reactome	The IPAF inflammasome	2	0.0485784	0.00381285
1	Reactome	Transcriptional activation of cell cycle inhibitor p21	2	0.0485784	0.00381573
1	Reactome	Transcriptional activation of p53 responsive genes	2	0.0485784	0.00381579
2	Reactome	G0 and Early G1	21	0.0497418	0.00381607
2	Reactome	Glutamate Binding, Activation of AMPA Receptors and Synaptic Plasticity	21	0.0497418	0.0038174
2	Reactome	Packaging Of Telomere Ends	21	0.0497418	0.00381817
2	Reactome	Trafficking of AMPA receptors	21	0.0497418	0.00381817
4	Reactome	Cyclin A:Cdk2-associated events at S phase entry	89	0.050988	0.0038187
10	Reactome	Transmembrane transport of small molecules	379	0.0559273	0.00382115
2	NCI-Nature	Visual signal transduction: Cones	23	0.0570293	0.00382144
3	Reactome	RNA Polymerase I Promoter Clearance	55	0.0571843	0.00382153
4	Reactome	Transport of inorganic cations/anions and amino acids/oligopeptides	94	0.0579969	0.00382349
5	Cell-Map	EGFR1	138	0.0593657	0.00382386
2	Reactome	Smooth Muscle Contraction	24	0.0607502	0.00382492
3	Cell-Map	NOTCH	57	0.0613205	0.00382492
3	Reactome	RNA Polymerase I Transcription	57	0.0613205	0.00382492
7	Reactome	Metabolism of mRNA	235	0.0615762	0.00382492
3	NCI-Nature	ATF-2 transcription factor network	58	0.0634163	0.00382492
1	HumanCyc	acetate conversion to acetyl-CoA	3	0.0636885	0.00382544
1	Reactome	Inositol transporters	3	0.0636885	0.00382624
1	Reactome	Proteolytic cleavage of SNARE complex proteins	3	0.0636885	0.00382693
1	Reactome	Signalling to STAT3	3	0.0636885	0.00382725
1	Reactome	The AIM2 inflammasome	3	0.0636885	0.00382736
1	Reactome	Vpr-mediated induction of apoptosis by mitochondrial outer membrane permeabilization	3	0.0636885	0.00382736
4	Reactome	DNA Replication Pre-Initiation	98	0.0637916	0.00382736
4	Reactome	M/G1 Transition	98	0.0637916	0.00382736
5	Reactome	Signalling by NGF	143	0.0649715	0.00382736
3	NCI-Nature	FGF signaling pathway	59	0.0655291	0.00382736
3	NCI-Nature	Notch signaling pathway	59	0.0655291	0.00382794
4	NCI-Nature	CXCR4-mediated signaling events	100	0.0667413	0.00382812
3	NCI-Nature	Endothelins	62	0.0719572	0.00382943
3	NCI-Nature	Validated nuclear estrogen receptor alpha network	62	0.0719572	0.00382949
2	NCI-Nature	IL8- and CXCR1-mediated signaling events	27	0.0721526	0.00382949
2	NCI-Nature	Retinoic acid receptors-mediated signaling	27	0.0721526	0.00383035
2	Reactome	Golgi Associated Vesicle Biogenesis	27	0.0721526	0.00383072
2	Reactome	mTOR signalling	27	0.0721526	0.00383204
4	Reactome	Synthesis of DNA	106	0.075755	0.00383204
2	NCI-Nature	TRAIL signaling pathway	28	0.0760155	0.0038322
2	Reactome	Activation of GABAB receptors	28	0.0760155	0.00383235
2	Reactome	GABA B receptor activation	28	0.0760155	0.00383319
2	Reactome	PKB-mediated events	28	0.0760155	0.00383319
4	Reactome	NGF signalling via TRKA from the plasma membrane	107	0.0772764	0.00383319
1	NCI-Nature	Polo-like kinase signaling events in the cell cycle	4	0.0782797	0.00383575
1	Reactome	Activation of NOXA and translocation to mitochondria	4	0.0782797	0.00383575
1	Reactome	Activation of PUMA and translocation to mitochondria	4	0.0782797	0.00383579
1	Reactome	Alpha-oxidation of phytanate	4	0.0782797	0.00383656
1	Reactome	Breakdown of the nuclear lamina	4	0.0782797	0.00383752
1	Reactome	Ethanol oxidation	4	0.0782797	0.00383918
1	Reactome	Regulation of Commissural axon pathfinding by Slit and Robo	4	0.0782797	0.00383935
3	NCI-Nature	HIF-1-alpha transcription factor network	65	0.0784956	0.00384007
2	Reactome	G2/M DNA damage checkpoint	29	0.079901	0.00384012
3	Reactome	APC/C:Cdc20 mediated degradation of Securin	66	0.0806942	0.00384031
5	Reactome	M Phase	158	0.0823384	0.00384038
2	NCI-Nature	Regulation of CDC42 activity	30	0.0838045	0.00384038
2	Reactome	Activation of the pre-replicative complex	30	0.0838045	0.00384174
3	NCI-Nature	Signaling events mediated by VEGFR1 and VEGFR2	68	0.0851133	0.0038424
3	Reactome	Autodegradation of the E3 ubiquitin ligase COP1	68	0.0851133	0.00384261
3	Reactome	Cell junction organization	69	0.0873318	0.00384261
3	Reactome	Chromosome Maintenance	69	0.0873318	0.00384261
3	Reactome	Stabilization of p53	69	0.0873318	0.00384261
3	Reactome	Ubiquitin Mediated Degradation of Phosphorylated Cdc25A	69	0.0873318	0.00384261
2	NCI-Nature	Nephrin/Neph1 signaling in the kidney podocyte	31	0.0877214	0.00384261
2	Reactome	Amino acid transport across the plasma membrane	31	0.0877214	0.00384261
2	Reactome	DNA strand elongation	31	0.0877214	0.00384281
2	Reactome	RNA Polymerase I Promoter Opening	31	0.0877214	0.00384318
16	Reactome	Signaling by GPCR	823	0.0888881	0.00384318
3	Reactome	p53-Independent DNA Damage Response	70	0.0895546	0.00384394
3	Reactome	p53-Independent G1/S DNA damage checkpoint	70	0.0895546	0.00384394
6	Reactome	Immune System	533	0.0896948	0.00384394
2	NCI-Nature	Alpha4 beta1 integrin signaling events	32	0.0916475	0.00384394
2	NCI-Nature	Alpha-synuclein signaling	32	0.0916475	0.003844
2	Reactome	Regulation of Lipid Metabolism by Peroxisome proliferator-activated receptor alpha (PPARalpha)	32	0.0916475	0.0038443
3	Reactome	APC/C:Cdc20 mediated degradation of mitotic proteins	71	0.0917808	0.00384441
1	HumanCyc	superpathway of N-acetylglucosamine, N-acetylmannosamine and N-acetylneuraminate degradation	5	0.0923652	0.0038445
1	Reactome	Axonal growth stimulation	5	0.0923652	0.00384476
1	Reactome	Botulinum neurotoxicity	5	0.0923652	0.00384476
1	Reactome	Dopamine receptors	5	0.0923652	0.0038452
1	Reactome	GABA A receptor activation	5	0.0923652	0.0038452
1	Reactome	G beta:gamma signalling through PLC beta	5	0.0923652	0.00384534
1	Reactome	Leukotriene receptors	5	0.0923652	0.00384554
1	Reactome	PKA-mediated phosphorylation of key metabolic factors	5	0.0923652	0.00384563
1	Reactome	Sodium-coupled phosphate cotransporters	5	0.0923652	0.00384596
3	Reactome	Activation of APC/C and APC/C:Cdc20 mediated degradation of mitotic proteins	72	0.0940093	0.00384715
3	Reactome	p53-Dependent G1 DNA Damage Response	72	0.0940093	0.00384715
3	Reactome	p53-Dependent G1/S DNA damage checkpoint	72	0.0940093	0.00384715
2	NCI-Nature	IL8- and CXCR2-mediated signaling events	33	0.0955785	0.00384715
2	NCI-Nature	Trk receptor signaling mediated by the MAPK pathway	33	0.0955785	0.00384715
2	Reactome	Clathrin derived vesicle budding	33	0.0955785	0.00384731
2	Reactome	trans-Golgi Network Vesicle Budding	33	0.0955785	0.00384753
4	Reactome	Factors involved in megakaryocyte development and platelet production	119	0.0957299	0.00384789
8	Reactome	GPCR ligand binding	338	0.0966917	0.00384789
7	Reactome	Metabolism of RNA	282	0.0982259	0.00384904
3	Reactome	CDT1 association with the CDC6:ORC:origin complex	74	0.0984693	0.00384908
2	NCI-Nature	Signaling events mediated by HDAC Class II	34	0.0995105	0.00384908
2	NCI-Nature	GMCSF-mediated signaling events	35	0.10344	0.00384966
2	NCI-Nature	IL1-mediated signaling events	35	0.10344	0.00384967
2	NCI-Nature	Validated transcriptional targets of AP1 family members Fra1 and Fra2	35	0.10344	0.00385027
2	Reactome	Deposition of New CENPA-containing Nucleosomes at the Centromere	35	0.10344	0.00385031
2	Reactome	Nucleosome assembly	35	0.10344	0.00385031
1	HumanCyc	ethanol degradation II (cytosol)	6	0.105958	0.00385031
1	HumanCyc	leukotriene biosynthesis	6	0.105958	0.00385063
1	HumanCyc	oxidative ethanol degradation III (microsomal)	6	0.105958	0.00385064
1	Reactome	Beta-oxidation of very long chain fatty acids	6	0.105958	0.00385086
1	Reactome	Cyclin B2 mediated events	6	0.105958	0.00385086
1	Reactome	FGFR1b ligand binding and activation	6	0.105958	0.00385086
1	Reactome	Interleukin-1 processing	6	0.105958	0.00385089
1	Reactome	Presynaptic function of Kainate receptors	6	0.105958	0.00385099
1	Reactome	Resolution of D-loop structures	6	0.105958	0.00385104
1	Reactome	Resolution of D-loop structures through Holliday junction intermediates	6	0.105958	0.00385141
1	Reactome	TRAIL signaling	6	0.105958	0.00385151
4	NCI-Nature	PDGFR-beta signaling pathway	126	0.106465	0.00385154
2	NCI-Nature	EPHB forward signaling	36	0.107363	0.00385203
2	Reactome	Glucose metabolism	36	0.107363	0.00385208
3	Reactome	Cyclin E associated events during G1/S transition	78	0.107373	0.00385225
14	Reactome	Metabolism	823	0.10838	0.00385255
3	Reactome	APC/C-mediated degradation of cell cycle proteins	79	0.10959	0.00385273
3	Reactome	Regulation of mitotic cell cycle	79	0.10959	0.00385273
2	NCI-Nature	IL2 signaling events mediated by PI3K	37	0.111276	0.00385273
3	Reactome	Orc1 removal from chromatin	80	0.111801	0.00385273
3	Reactome	Switching of origins to a post-replicative state	80	0.111801	0.00385273
2	NCI-Nature	Plasma membrane estrogen receptor signaling	38	0.115176	0.00385273
2	NCI-Nature	Regulation of RAC1 activity	38	0.115176	0.00385273
2	Reactome	PI3K Cascade	38	0.115176	0.00385273
3	Cell-Map	Wnt	82	0.116204	0.00385273
3	Reactome	Assembly of the pre-replicative complex	83	0.118394	0.00385285
3	Reactome	Integration of energy metabolism	83	0.118394	0.00385286
2	Reactome	PLC beta mediated events	39	0.11906	0.00385286
1	HumanCyc	dolichyl-diphosphooligosaccharide biosynthesis	7	0.11907	0.00385289
1	HumanCyc	ethanol degradation IV (peroxisomal)	7	0.11907	0.00385315
1	HumanCyc	sphingomyelin metabolism	7	0.11907	0.00385323
1	Reactome	Attachment of GPI anchor to uPAR	7	0.11907	0.00385366
1	Reactome	Axonal growth inhibition (RHOA activation)	7	0.11907	0.00385432
1	Reactome	FGFR1 ligand binding and activation	7	0.11907	0.00385432
1	Reactome	FGFR2b ligand binding and activation	7	0.11907	0.00385432
1	Reactome	FGFR2 ligand binding and activation	7	0.11907	0.00385432
1	Reactome	Nectin/Necl trans heterodimerization	7	0.11907	0.00385432
1	Reactome	Trafficking of GluR2-containing AMPA receptors	7	0.11907	0.00385433
1	Reactome	Vitamin A uptake in enterocytes	7	0.11907	0.00385435
3	Reactome	Membrane Trafficking	84	0.120575	0.00385596
2	Reactome	Response to elevated platelet cytosolic Ca2+	40	0.122924	0.00385596
1	Reactome	Cytokine Signaling in Immune system	193	0.124257	0.00385646
8	Reactome	GPCR downstream signaling	553	0.126574	0.00385646
6	Reactome	Metabolism of proteins	259	0.126721	0.00385705
2	NCI-Nature	amb2 Integrin signaling	41	0.126767	0.00385745
2	NCI-Nature	Urokinase-type plasminogen activator (uPA) and uPAR-mediated signaling	42	0.130585	0.00385745
2	Reactome	Meiotic Recombination	42	0.130585	0.00385745
1	NCI-Nature	Glypican 3 network	8	0.131714	0.00385745
1	NCI-Nature	Rapid glucocorticoid signaling	8	0.131714	0.00385754
1	Reactome	Activation of Kainate Receptors upon glutamate binding	8	0.131714	0.00385754
1	Reactome	Activation of Rac	8	0.131714	0.00385831
1	Reactome	Disinhibition of SNARE formation	8	0.131714	0.00385831
1	Reactome	Import of palmitoyl-CoA into the mitochondrial matrix	8	0.131714	0.0038586
1	Reactome	Inactivation of Cdc42 and Rac	8	0.131714	0.00385885
1	Reactome	p75NTR regulates axonogenesis	8	0.131714	0.00385901
2	NCI-Nature	Beta3 integrin cell surface interactions	43	0.134376	0.00385901
2	NCI-Nature	Insulin Pathway	43	0.134376	0.00385907
1	Reactome	Formation and Maturation of mRNA Transcript	186	0.134874	0.00385914
3	Reactome	Metabolism of carbohydrates	92	0.137609	0.00385914
2	NCI-Nature	RhoA signaling pathway	44	0.138137	0.00385914
3	Reactome	RNA Polymerase I, RNA Polymerase III, and Mitochondrial Transcription	93	0.139675	0.00385914
2	Reactome	Netrin-1 signaling	45	0.141865	0.00385933
3	Reactome	Transport of glucose and other sugars, bile salts and organic acids, metal ions and amine compounds	95	0.143759	0.00385933
1	NCI-Nature	Effects of Botulinum toxin	9	0.143902	0.00385939
1	Reactome	Activation of Pro-Caspase 8	9	0.143902	0.00385989
1	Reactome	Caspase-8 is formed from procaspase-8	9	0.143902	0.00385989
1	Reactome	COPII (Coat Protein 2) Mediated Vesicle Transport	9	0.143902	0.00385989
1	Reactome	Displacement of DNA glycosylase by APE1	9	0.143902	0.00385989
1	Reactome	Dopamine Neurotransmitter Release Cycle	9	0.143902	0.00385989
1	Reactome	ER to Golgi Transport	9	0.143902	0.00385989
1	Reactome	Leukotriene synthesis	9	0.143902	0.00385989
1	Reactome	p38MAPK events	9	0.143902	0.00385989
1	Reactome	Role of Abl in Robo-Slit signaling	9	0.143902	0.00385989
1	Reactome	Serotonin Neurotransmitter Release Cycle	9	0.143902	0.00385989
1	Reactome	Sodium/Proton exchangers	9	0.143902	0.00385989
1	Reactome	Urea cycle	9	0.143902	0.00386006
5	Reactome	Diabetes pathways	217	0.145339	0.00386006
3	Reactome	G2/M Transition	96	0.145775	0.00386023
5	Reactome	Gene Expression	380	0.148073	0.00386036
2	Reactome	Class B/2 (Secretin family receptors)	47	0.149218	0.00386036
3	Reactome	Mitotic G2-G2/M phases	99	0.151714	0.00386048
3	Reactome	Mitotic Prometaphase	99	0.151714	0.00386048
2	NCI-Nature	Posttranslational regulation of adherens junction stability and dissassembly	48	0.152839	0.00386054
2	Reactome	Amino acid and oligopeptide SLC transporters	48	0.152839	0.00386054
3	Reactome	Class I MHC mediated antigen processing & presentation	101	0.155575	0.00386054
1	Reactome	Adenylate cyclase activating pathway	10	0.155646	0.00386062
1	Reactome	Base-free sugar-phosphate removal via the single-nucleotide replacement pathway	10	0.155646	0.00386078
1	Reactome	Dissolution of Fibrin Clot	10	0.155646	0.00386078
1	Reactome	Regulation of Rheb GTPase activity by AMPK	10	0.155646	0.00386078
1	Reactome	Removal of the Flap Intermediate from the C-strand	10	0.155646	0.00386078
1	Reactome	Role of second messengers in netrin-1 signaling	10	0.155646	0.00386109
1	Reactome	Zinc influx into cells by the SLC39 gene family	10	0.155646	0.00386122
2	Reactome	RNA Polymerase I Chain Elongation	49	0.156419	0.00386138
3	Reactome	Regulation of mRNA Stability by Proteins that Bind AU-rich Elements	104	0.161212	0.00386139
2	NCI-Nature	Validated transcriptional targets of TAp63 isoforms	51	0.163452	0.00386159
2	Reactome	IRS-mediated signalling	51	0.163452	0.00386159
2	NCI-Nature	Regulation of Androgen receptor activity	52	0.166902	0.00386159
2	NCI-Nature	Signaling events mediated by PTP1B	52	0.166902	0.00386159
2	NCI-Nature	Signaling events mediated by Stem cell factor receptor (c-Kit)	52	0.166902	0.00386159
1	Reactome	Acetylcholine Neurotransmitter Release Cycle	11	0.166956	0.00386164
1	Reactome	Caspase-mediated cleavage of cytoskeletal proteins	11	0.166956	0.00386164
1	Reactome	CDC6 association with the ORC:origin complex	11	0.166956	0.00386164
1	Reactome	Glutamate Neurotransmitter Release Cycle	11	0.166956	0.00386164
1	Reactome	G-protein beta:gamma signalling	11	0.166956	0.00386164
1	Reactome	mRNA Decay by 3' to 5' Exoribonuclease	11	0.166956	0.00386166
1	Reactome	Norepinephrine Neurotransmitter Release Cycle	11	0.166956	0.00386166
1	Reactome	PERK regulated gene expression	11	0.166956	0.00386191
1	Reactome	Processive synthesis on the C-strand of the telomere	11	0.166956	0.00386191
1	Reactome	The NLRP3 inflammasome	11	0.166956	0.00386191
1	Reactome	Unblocking of NMDA receptor, glutamate binding and activation	11	0.166956	0.00386191
1	Reactome	Unwinding of DNA	11	0.166956	0.00386196
3	Reactome	DNA Repair	108	0.168418	0.00386196
2	Reactome	IRS-related events	53	0.170306	0.00386196
2	Cell-Map	KitReceptor	54	0.173662	0.00386225
2	NCI-Nature	IL2-mediated signaling events	54	0.173662	0.0038627
2	NCI-Nature	RAC1 signaling pathway	54	0.173662	0.0038627
2	NCI-Nature	Role of Calcineurin-dependent NFAT signaling in lymphocytes	54	0.173662	0.0038627
5	Reactome	Class A/1 (Rhodopsin-like receptors)	276	0.176286	0.0038627
1	Reactome	Apoptotic cleavage of cell adhesion proteins	12	0.177844	0.00386333
1	Reactome	ERK/MAPK targets	12	0.177844	0.00386333
1	Reactome	Hormone-sensitive lipase (HSL)-mediated triacylglycerol hydrolysis	12	0.177844	0.00386357
1	Reactome	Nitric oxide stimulates guanylate cyclase	12	0.177844	0.00386357
1	Reactome	Resolution of AP sites via the single-nucleotide replacement pathway	12	0.177844	0.00386417
2	Reactome	Insulin receptor signalling cascade	56	0.180226	0.00386417
3	Reactome	Cell-Cell communication	117	0.183223	0.00386417
1	Reactome	mRNA Processing	158	0.184348	0.00386465
2	NCI-Nature	p53 pathway	58	0.186585	0.00386474
1	Reactome	Adenylate cyclase inhibitory pathway	13	0.188322	0.00386474
1	Reactome	Death Receptor Signalling	13	0.188322	0.00386474
1	Reactome	Extrinsic Pathway for Apoptosis	13	0.188322	0.00386474
1	Reactome	Inhibition of adenylate cyclase pathway	13	0.188322	0.00386486
1	Reactome	Prostanoid metabolism	13	0.188322	0.00386486
2	Reactome	Autodegradation of Cdh1 by Cdh1:APC/C	60	0.192732	0.00386486
2	Reactome	Loss of Nlp from mitotic centrosomes	61	0.195723	0.00386486
2	Reactome	Loss of proteins required for interphase microtubule organizationÃÂ from the centrosome	61	0.195723	0.00386486
4	Reactome	Adaptive Immune System	244	0.197155	0.00386486
1	Cell-Map	ID	14	0.198399	0.00386486
1	HumanCyc	pyrimidine deoxyribonucleotides de novo biosynthesis	14	0.198399	0.00386519
1	HumanCyc	triacylglycerol degradation	14	0.198399	0.00386519
1	Reactome	Cyclin A/B1 associated events during G2/M transition	14	0.198399	0.00386519
1	Reactome	FGFR ligand binding and activation	14	0.198399	0.00386519
1	Reactome	Glycogen breakdown (glycogenolysis)	14	0.198399	0.00386519
1	Reactome	Leading Strand Synthesis	14	0.198399	0.00386519
1	Reactome	Polymerase switching	14	0.198399	0.00386519
1	Reactome	Polymerase switching on the C-strand of the telomere	14	0.198399	0.00386519
1	Reactome	Removal of the Flap Intermediate	14	0.198399	0.00386519
2	Reactome	Golgi Cisternae Pericentriolar Stack Reorganization	62	0.198659	0.00386519
2	Reactome	Mitotic Prophase	62	0.198659	0.00386519
2	Reactome	Unfolded Protein Response	63	0.201539	0.00386552
3	Reactome	Insulin Synthesis and Processing	133	0.204261	0.00386552
2	Reactome	APC/C:Cdh1 mediated degradation of Cdc20 and other APC/C:Cdh1 targeted proteins in late mitosis/early G1	64	0.204363	0.00386578
2	Reactome	Innate Immune System	191	0.206508	0.00386578
2	NCI-Nature	Beta1 integrin cell surface interactions	65	0.207129	0.00386578
2	NCI-Nature	LPA receptor mediated events	65	0.207129	0.00386614
1	Reactome	Activation of G protein gated Potassium channels	15	0.208087	0.00386671
1	Reactome	Class C/3 (Metabotropic glutamate/pheromone receptors)	15	0.208087	0.00386671
1	Reactome	CREB phosphorylation through the activation of CaMKII	15	0.208087	0.00386671
1	Reactome	Eicosanoid ligand-binding receptors	15	0.208087	0.00386671
1	Reactome	G protein gated Potassium channels	15	0.208087	0.00386674
1	Reactome	Inhibition of voltage gated Ca2+ channels via Gbeta/gamma subunits	15	0.208087	0.00386715
1	Reactome	Lysosome Vesicle Biogenesis	15	0.208087	0.00386715
1	Reactome	Nuclear Events (kinase and transcription factor activation)	15	0.208087	0.0038673
1	Reactome	Processive synthesis on the lagging strand	15	0.208087	0.0038673
1	Reactome	Repair synthesis for gap-filling by DNA polymerase in TC-NER	15	0.208087	0.00386754
1	Reactome	Repair synthesis of patch ~27-30 bases long by DNA polymerase	15	0.208087	0.00386782
2	NCI-Nature	p75(NTR)-mediated signaling	66	0.209838	0.00386782
2	NCI-Nature	Regulation of Telomerase	66	0.209838	0.00386827
2	Reactome	CDK-mediated phosphorylation and removal of Cdc6	66	0.209838	0.00386827
2	Reactome	Regulation of activated PAK-2p34 by proteasome mediated degradation	66	0.209838	0.00386827
2	Reactome	Signaling by SCF-KIT	66	0.209838	0.00386827
2	Reactome	Ubiquitin-dependent degradation of Cyclin D1	66	0.209838	0.00386827
2	Reactome	Ubiquitin-dependent degradation of Cyclin D	66	0.209838	0.00386832
3	Reactome	Platelet activation, signaling and aggregation	139	0.210326	0.00386833
2	Reactome	Cross-presentation of soluble exogenous antigens (endosomes)	67	0.212489	0.00386891
2	Reactome	SCF(Skp2)-mediated degradation of p27/p21	67	0.212489	0.00386891
2	Reactome	Vpu mediated degradation of CD4	67	0.212489	0.00386922
3	Reactome	Host Interactions of HIV factors	142	0.212983	0.00386923
1	Cell-Map	Hedgehog	16	0.217395	0.00386923
1	Reactome	G1/S-Specific Transcription	16	0.217395	0.00386923
1	Reactome	Gap-filling DNA repair synthesis and ligation in GG-NER	16	0.217395	0.00386923
1	Reactome	Gap-filling DNA repair synthesis and ligation in TC-NER	16	0.217395	0.00386923
1	Reactome	Glucagon-type ligand receptors	16	0.217395	0.00386923
1	Reactome	Regulation of Insulin Secretion by Glucagon-like Peptide-1	16	0.217395	0.00386923
2	Reactome	Antigen processing: Ubiquitination & Proteasome degradation	69	0.217614	0.00386923
2	Reactome	Cdc20:Phospho-APC/C mediated degradation of Cyclin A	69	0.217614	0.00386946
2	Reactome	Transcriptional Regulation of White Adipocyte Differentiation	69	0.217614	0.00386946
2	Reactome	Vif-mediated degradation of APOBEC3G	69	0.217614	0.00386947
3	Reactome	HIV Infection	205	0.218328	0.00386996
1	Reactome	Influenza Infection	141	0.219585	0.00386996
2	Reactome	Centrosome maturation	70	0.220089	0.00386996
2	Reactome	Recruitment of mitotic centrosome proteins and complexes	70	0.220089	0.00386998
2	Reactome	Regulation of ornithine decarboxylase (ODC)	70	0.220089	0.00387038
2	Reactome	SCF-beta-TrCP mediated degradation of Emi1	70	0.220089	0.00387055
2	Reactome	Destabilization of mRNA by AUF1 (hnRNP D0)	71	0.222505	0.00387055
2	Reactome	Cell surface interactions at the vascular wall	72	0.224861	0.00387055
3	Reactome	Metabolism of amino acids and derivatives	188	0.225029	0.00387062
3	Reactome	Peptide ligand-binding receptors	167	0.225776	0.00387062
1	Reactome	Processing of Capped Intron-Containing Pre-mRNA	138	0.226148	0.00387062
1	NCI-Nature	Atypical NF-kappaB pathway	17	0.226333	0.00387062
1	Reactome	Activation of BH3-only proteins	17	0.226333	0.00387074
1	Reactome	Destabilization of mRNA by Tristetraprolin (TTP)	17	0.226333	0.00387088
1	Reactome	GABA synthesis, release, reuptake and degradation	17	0.226333	0.00387103
1	Reactome	Inflammasomes	17	0.226333	0.00387112
1	Reactome	Ligand-gated ion channel transport	17	0.226333	0.00387112
1	Reactome	PKA activation in glucagon signalling	17	0.226333	0.00387112
1	Reactome	Ras activation uopn Ca2+ infux through NMDA receptor	17	0.226333	0.00387127
1	Reactome	Zinc transporters	17	0.226333	0.00387127
3	Reactome	Transcription	179	0.226487	0.00387131
1	Reactome	Influenza Life Cycle	136	0.230572	0.00387131
2	Reactome	Asparagine N-linked glycosylation	75	0.231575	0.00387145
2	Reactome	Degradation of beta-catenin by the destruction complex	75	0.231575	0.00387145
2	Reactome	Regulation of Apoptosis	75	0.231575	0.00387159
2	Reactome	Signaling by Wnt	75	0.231575	0.00387159
2	NCI-Nature	Signaling events mediated by Hepatocyte Growth Factor Receptor (c-Met)	76	0.233694	0.00387159
2	Reactome	Respiratory electron transport	76	0.233694	0.00387168
1	NCI-Nature	Hypoxic and oxygen homeostasis regulation of HIF-1-alpha	18	0.234911	0.00387168
1	Reactome	Intrinsic Pathway	18	0.234911	0.00387168
1	Reactome	Na+/Cl- dependent neurotransmitter transporters	18	0.234911	0.00387172
1	Reactome	Synthesis, Secretion, and Inactivation of Glucagon-like Peptide-1 (GLP-1)	18	0.234911	0.0038724
2	Reactome	Regulation of APC/C activators between G1/S and early anaphase	78	0.237755	0.0038724
2	Reactome	Signaling by Insulin receptor	79	0.239696	0.0038724
2	Reactome	ER-Phagosome pathway	80	0.241579	0.0038724
1	NCI-Nature	Arf1 pathway	19	0.243139	0.0038724
1	Reactome	Destabilization of mRNA by KSRP	19	0.243139	0.0038724
1	Reactome	PKA activation	19	0.243139	0.0038724
2	NCI-Nature	C-MYB transcription factor network	81	0.243403	0.0038724
2	NCI-Nature	Glucocorticoid receptor regulatory network	82	0.245169	0.0038724
1	Reactome	Destabilization of mRNA by Butyrate Response Factor 1 (BRF1)	20	0.251026	0.0038724
1	Reactome	Gluconeogenesis	20	0.251026	0.0038724
1	Reactome	Lagging Strand Synthesis	20	0.251026	0.0038724
1	Reactome	PKA-mediated phosphorylation of CREB	20	0.251026	0.0038724
2	Reactome	Antigen processing-Cross presentation	86	0.251653	0.0038726
2	Reactome	Respiratory electron transport, ATP synthesis by chemiosmotic coupling, and heat production by uncoupling proteins.	91	0.258482	0.0038726
1	NCI-Nature	RXR and RAR heterodimerization with other nuclear receptor	21	0.258581	0.0038726
1	Reactome	G alpha (12/13) signalling events	21	0.258581	0.0038726
1	Reactome	Incretin Synthesis, Secretion, and Inactivation	21	0.258581	0.0038726
1	Reactome	MAPK targets/ Nuclear events mediated by MAP kinases	21	0.258581	0.00387356
1	Reactome	Signalling to RAS	21	0.258581	0.00387356
2	Reactome	Signaling by FGFR	95	0.262958	0.00387356
2	Reactome	Signaling by EGFR	98	0.26576	0.00387356
1	NCI-Nature	Cellular roles of Anthrax toxin	22	0.265813	0.00387448
1	NCI-Nature	C-MYC pathway	22	0.265813	0.00387491
1	Reactome	APC/C:Cdc20 mediated degradation of Cyclin B	22	0.265813	0.00387491
1	Reactome	Homologous Recombination Repair	22	0.265813	0.00387491
1	Reactome	Homologous recombination repair of replication-independent double-strand breaks	22	0.265813	0.00387491
1	Reactome	Sema4D induced cell migration and growth-cone collapse	22	0.265813	0.00387491
1	Reactome	Telomere C-strand (Lagging Strand) Synthesis	22	0.265813	0.00387491
2	Reactome	Nonsense-Mediated Decay	105	0.270536	0.00387491
2	Reactome	Nonsense Mediated Decay Enhanced by the Exon Junction Complex	105	0.270536	0.00387536
1	Reactome	Translation	118	0.271622	0.0038762
1	NCI-Nature	Signaling events mediated by PRL	23	0.27273	0.0038762
1	Reactome	Antigen Presentation: Folding, assembly and peptide loading of class I MHC	23	0.27273	0.0038762
1	Reactome	Inwardly rectifying K+ channels	23	0.27273	0.00387694
1	Reactome	Signaling by Robo receptor	23	0.27273	0.00387694
2	Reactome	G alpha (q) signalling events	121	0.273185	0.00387694
2	Reactome	The citric acid (TCA) cycle and respiratory electron transport	118	0.27348	0.00387694
1	HumanCyc	triacylglycerol biosynthesis	24	0.279341	0.00387694
1	NCI-Nature	VEGFR3 signaling in lymphatic endothelium	24	0.279341	0.00387694
1	Reactome	CDO in myogenesis	24	0.279341	0.00387694
1	Reactome	Cytosolic tRNA aminoacylation	24	0.279341	0.00387694
1	Reactome	Myogenesis	24	0.279341	0.00387694
1	Reactome	Regulation of Water Balance by Renal Aquaporins	24	0.279341	0.00387694
1	NCI-Nature	ALK1 signaling events	25	0.285655	0.00387694
1	NCI-Nature	Alpha9 beta1 integrin signaling events	25	0.285655	0.00387694
1	Reactome	Calmodulin induced events	25	0.285655	0.003877
1	Reactome	CaM pathway	25	0.285655	0.00387777
1	Reactome	Metal ion SLC transporters	25	0.285655	0.00387777
1	Reactome	RNA Polymerase I Transcription Initiation	25	0.285655	0.00387777
1	Reactome	Cap-dependent Translation Initiation	111	0.28779	0.00387849
1	Reactome	Eukaryotic Translation Initiation	111	0.28779	0.00387849
1	NCI-Nature	IL27-mediated signaling events	26	0.291679	0.00387849
1	NCI-Nature	IL3-mediated signaling events	26	0.291679	0.00387858
1	Reactome	Neurotransmitter Release Cycle	26	0.291679	0.00387858
1	Reactome	Regulation of beta-cell development	109	0.292379	0.00387858
1	Reactome	mRNA Splicing	107	0.296941	0.00387858
1	Reactome	mRNA Splicing - Major Pathway	107	0.296941	0.00387858
1	NCI-Nature	Glypican 1 network	27	0.297421	0.00387918
1	Reactome	Adherens junctions interactions	27	0.297421	0.00387918
1	Reactome	Aquaporin-mediated transport	27	0.297421	0.00387918
1	Reactome	Ca-dependent events	27	0.297421	0.00387918
1	Reactome	DAG and IP3 signaling	27	0.297421	0.00387983
1	Reactome	Double-Strand Break Repair	27	0.297421	0.00387993
1	Reactome	EGFR downregulation	27	0.297421	0.00387993
1	Reactome	GPVI-mediated activation cascade	27	0.297421	0.00387993
1	Reactome	Phospholipase C-mediated cascade	27	0.297421	0.00387993
1	Reactome	Sema4D in semaphorin signaling	27	0.297421	0.00387993
1	NCI-Nature	Beta2 integrin cell surface interactions	28	0.30289	0.00388044
1	NCI-Nature	IGF1 pathway	28	0.30289	0.00388101
1	NCI-Nature	Nectin adhesion pathway	28	0.30289	0.00388101
1	NCI-Nature	VEGFR1 specific signals	28	0.30289	0.00388101
1	Reactome	Biosynthesis of the N-glycan precursor (dolichol lipid-linked oligosaccharide, LLO) and transfer to a nascent protein	28	0.30289	0.00388101
1	Reactome	CREB phosphorylation through the activation of Ras	28	0.30289	0.00388102
1	Reactome	Extension of Telomeres	28	0.30289	0.00388102
1	Reactome	Transport to the Golgi and subsequent modification	28	0.30289	0.00388102
1	Reactome	Triglyceride Biosynthesis	28	0.30289	0.00388102
1	Reactome	GTP hydrolysis and joining of the 60S ribosomal subunit	104	0.303722	0.00388102
1	Reactome	3' -UTR-mediated translational regulation	103	0.305961	0.00388102
1	Reactome	L13a-mediated translational silencing of Ceruloplasmin expression	103	0.305961	0.00388102
1	NCI-Nature	Insulin-mediated glucose transport	29	0.308092	0.00388102
1	NCI-Nature	p38 MAPK signaling pathway	29	0.308092	0.00388102
1	Reactome	Amine compound SLC transporters	29	0.308092	0.00388102
1	Reactome	EGFR interacts with phospholipase C-gamma	29	0.308092	0.00388155
1	Reactome	Platelet degranulation	29	0.308092	0.00388155
1	NCI-Nature	CD40/CD40L signaling	30	0.313035	0.00388155
1	NCI-Nature	Ephrin B reverse signaling	30	0.313035	0.00388155
1	NCI-Nature	IL2 signaling events mediated by STAT5	30	0.313035	0.00388155
1	NCI-Nature	Nongenotropic Androgen signaling	30	0.313035	0.00388155
1	Reactome	MAP kinase activation in TLR cascade	30	0.313035	0.00388192
1	Reactome	PLC-gamma1 signalling	30	0.313035	0.00388192
1	Reactome	Signalling to ERKs	30	0.313035	0.00388192
1	Reactome	Influenza Viral RNA Transcription and Replication	99	0.314785	0.00388192
1	Reactome	Regulation of gene expression in beta cells	99	0.314785	0.00388192
1	NCI-Nature	Calcium signaling in the CD4+ TCR pathway	31	0.317726	0.00388192
1	NCI-Nature	Lissencephaly gene (LIS1) in neuronal migration and development	31	0.317726	0.00388192
1	NCI-Nature	Osteopontin-mediated events	31	0.317726	0.00388192
1	Reactome	Cyclin D associated events in G1	31	0.317726	0.00388192
1	Reactome	G1 Phase	31	0.317726	0.00388192
1	Reactome	Intrinsic Pathway for Apoptosis	31	0.317726	0.00388192
1	Reactome	Biological oxidations	97	0.319102	0.00388204
1	NCI-Nature	EGF receptor (ErbB1) signaling pathway	32	0.322172	0.00388204
1	NCI-Nature	IL12 signaling mediated by STAT4	32	0.322172	0.00388204
1	NCI-Nature	Noncanonical Wnt signaling pathway	32	0.322172	0.0038825
1	Reactome	G alpha (i) signalling events	32	0.322172	0.0038825
1	Reactome	Metabolism of steroid hormones and vitamins A and D	32	0.322172	0.0038825
1	NCI-Nature	EPO signaling pathway	33	0.32638	0.0038825
1	Reactome	Formation of Fibrin Clot (Clotting Cascade)	33	0.32638	0.0038825
1	Reactome	Glucagon signaling in metabolic regulation	33	0.32638	0.00388265
1	Reactome	Formation of a pool of free 40S subunits	93	0.327496	0.00388265
1	Reactome	Signaling by Interleukins	92	0.329537	0.00388265
1	NCI-Nature	ATM pathway	34	0.330358	0.00388265
1	NCI-Nature	Class I PI3K signaling events mediated by Akt	34	0.330358	0.00388265
1	NCI-Nature	Trk receptor signaling mediated by PI3K and PLC-gamma	34	0.330358	0.00388265
1	Reactome	Activation of NMDA receptor upon glutamate binding and postsynaptic events	34	0.330358	0.00388292
1	Reactome	Interactions of Vpr with host cellular proteins	34	0.330358	0.00388292
1	Reactome	Post NMDA receptor activation events	34	0.330358	0.00388292
1	Reactome	Toll Receptor Cascades	90	0.333541	0.00388292
1	NCI-Nature	Arf6 signaling events	35	0.33411	0.00388292
1	NCI-Nature	HIV-1 Nef: Negative effector of Fas and TNF-alpha	35	0.33411	0.00388292
1	Reactome	Global Genomic NER (GG-NER)	35	0.33411	0.00388323
1	Reactome	Signal transduction by L1	35	0.33411	0.00388323
1	Reactome	Nonsense Mediated Decay Independent of the Exon Junction Complex	88	0.337429	0.00388323
1	Reactome	Amine ligand-binding receptors	36	0.337644	0.00388323
1	NCI-Nature	IL23-mediated signaling events	37	0.340966	0.00388323
1	Reactome	Eukaryotic Translation Elongation	86	0.341189	0.00388323
1	NCI-Nature	E-cadherin signaling in the nascent adherens junction	38	0.344083	0.00388323
1	NCI-Nature	FAS (CD95) signaling pathway	38	0.344083	0.00388323
1	NCI-Nature	Signaling events regulated by Ret tyrosine kinase	38	0.344083	0.00388323
1	Reactome	Glucose transport	38	0.344083	0.00388329
1	Reactome	Eukaryotic Translation Termination	83	0.346561	0.00388329
1	Reactome	Peptide chain elongation	83	0.346561	0.00388329
1	Reactome	Viral mRNA Translation	83	0.346561	0.00388329
1	NCI-Nature	ATR signaling pathway	39	0.346999	0.00388329
1	NCI-Nature	Aurora B signaling	39	0.346999	0.00388329
1	Reactome	p75 NTR receptor-mediated signalling	39	0.346999	0.00388329
1	NCI-Nature	Signaling events mediated by TCPTP	40	0.349721	0.00388362
1	Reactome	Hexose transport	40	0.349721	0.00388362
1	Reactome	Platelet homeostasis	40	0.349721	0.00388362
1	NCI-Nature	FOXM1 transcription factor network	41	0.352254	0.00388362
1	Reactome	L1CAM interactions	79	0.353144	0.00388362
1	NCI-Nature	BMP receptor signaling	42	0.354605	0.0038837
1	NCI-Nature	CXCR3-mediated signaling events	42	0.354605	0.0038837
1	Reactome	mRNA Splicing - Minor Pathway	42	0.354605	0.0038837
1	Reactome	Signaling by PDGF	78	0.354674	0.0038837
1	Reactome	Nucleotide-binding domain, leucine rich repeat containing receptor (NLR) signaling pathways	43	0.356777	0.00388391
1	Reactome	Toll Like Receptor 4 (TLR4) Cascade	76	0.357579	0.00388391
1	NCI-Nature	FOXA1 transcription factor network	44	0.358778	0.00388391
1	Reactome	Downstream signal transduction	75	0.35895	0.00388391
1	NCI-Nature	IL6-mediated signaling events	45	0.360612	0.00388391
1	NCI-Nature	Integrin-linked kinase signaling	45	0.360612	0.00388391
1	Reactome	Activation of Chaperones by IRE1alpha	45	0.360612	0.00388391
1	Reactome	Transcription-coupled NER (TC-NER)	45	0.360612	0.00388391
1	NCI-Nature	Integrins in angiogenesis	73	0.361518	0.00388391
1	NCI-Nature	Class I PI3K signaling events	46	0.362283	0.00388405
1	NCI-Nature	Presenilin action in Notch and Wnt signaling	46	0.362283	0.00388405
1	NCI-Nature	Regulation of RhoA activity	46	0.362283	0.00388405
1	NCI-Nature	Syndecan-1-mediated signaling events	46	0.362283	0.00388416
1	Reactome	Ion channel transport	46	0.362283	0.00388416
1	Reactome	Activated TLR4 signalling	72	0.36271	0.00388416
1	Reactome	Integrin cell surface interactions	72	0.36271	0.00388416
1	Reactome	Lipid digestion, mobilization, and transport	47	0.363797	0.00388416
1	NCI-Nature	Angiopoietin receptor Tie2-mediated signaling	48	0.365159	0.00388416
1	NCI-Nature	Fanconi anemia pathway	48	0.365159	0.00388416
1	Reactome	Formation of the ternary complex, and subsequently, the 43S complex	48	0.365159	0.00388416
1	NCI-Nature	Arf6 trafficking events	49	0.366373	0.00388416
1	NCI-Nature	FoxO family signaling	49	0.366373	0.00388416
1	Reactome	TRAF6 Mediated Induction of proinflammatory cytokines	50	0.367443	0.00388431
1	NCI-Nature	TCR signaling in na&#xef,ve CD8+ T cells	51	0.368375	0.00388431
1	Reactome	Nucleotide Excision Repair	51	0.368375	0.00388431
1	NCI-Nature	BCR signaling pathway	66	0.368414	0.00388431
1	Reactome	Downstream signaling of activated FGFR	66	0.368414	0.00388435
1	Reactome	Toll Like Receptor 2 (TLR2) Cascade	65	0.369099	0.00388435
1	Reactome	Toll Like Receptor 9 (TLR9) Cascade	65	0.369099	0.00388435
1	NCI-Nature	IL12-mediated signaling events	64	0.369699	0.00388449
1	NCI-Nature	Regulation of retinoblastoma protein	64	0.369699	0.00388449
1	Reactome	Semaphorin interactions	64	0.369699	0.00388449
1	Reactome	Toll Like Receptor TLR1:TLR2 Cascade	64	0.369699	0.00388449
1	Reactome	Toll Like Receptor TLR6:TLR2 Cascade	64	0.369699	0.00388449
1	NCI-Nature	SHP2 signaling	53	0.36984	0.0038845
1	NCI-Nature	Validated targets of C-MYC transcriptional repression	63	0.370213	0.0038845
1	NCI-Nature	TGF-beta receptor signaling	54	0.370381	0.0038845
1	Reactome	NFkB and MAP kinases activation mediated by TLR4 signaling repertoire	54	0.370381	0.0038845
1	NCI-Nature	TCR signaling in na&#xef,ve CD4+ T cells	62	0.370636	0.0038845
1	Reactome	MyD88:Mal cascade initiated on plasma membrane	62	0.370636	0.0038845
1	Reactome	Toll Like Receptor 7/8 (TLR7/8) Cascade	62	0.370636	0.00388459
1	Reactome	Costimulation by the CD28 family	55	0.3708	0.00388459
1	Reactome	Ribosomal scanning and start codon recognition	55	0.3708	0.00388459
1	Reactome	Translation initiation complex formation	55	0.3708	0.00388459
1	Reactome	Activation of the mRNA upon binding of the cap-binding complex and eIFs, and subsequent binding to 43S	56	0.371102	0.00388459
1	Reactome	Toll Like Receptor 3 (TLR3) Cascade	56	0.371102	0.00388459
1	Reactome	TRIF mediated TLR3 signaling	56	0.371102	0.00388459
1	NCI-Nature	IL4-mediated signaling events	60	0.3712	0.00388459
1	Reactome	MyD88 dependent cascade initiated on endosome	60	0.3712	0.00388459
1	Reactome	Phase 1 - Functionalization of compounds	60	0.3712	0.00388459
1	Reactome	Toll Like Receptor 10 (TLR10) Cascade	60	0.3712	0.00388459
1	Reactome	Toll Like Receptor 5 (TLR5) Cascade	60	0.3712	0.00388459
1	NCI-Nature	Coregulation of Androgen receptor activity	57	0.371288	0.00388459
1	Reactome	MyD88 cascade initiated on plasma membrane	59	0.371334	0.00388793
1	Reactome	TRAF6 mediated induction of NFkB and MAP kinases upon TLR7/8 or 9 activation	59	0.371334	0.00388793
1	NCI-Nature	Signaling events mediated by focal adhesion kinase	58	0.371365	0.00388793
1	Reactome	MyD88-independent cascade initiated on plasma membrane	58	0.371365	0.00388793
