# Supplementary material for: Transcriptome alterations of mitochondrial and coagulation function in schizophrenia by cortical sequencing analysis
Source: BMC Genomics. 2014 Dec 8;15(Suppl 9):S6. doi: 10.1186/1471-2164-15-S9-S6 (PMC4290619; doi:10.1186/1471-2164-15-S9-S6)
Supplement: Additional file 5 — The involved over-and under-expressed genes in MCL clusters with p-value. [file 1471-2164-15-S9-S6-S5.xlsx]

## Sheet: Sheet5
cluster number	p-value	involved genes	total genes in cluster	involved over- and under-expressed genes	MCL cluster genes
QUERY Cluster: 28	8.43602e-13	10	12	AK4^,CCZ1B*,CHID1*,LRRC8D*,MRPL48*,NECAB3*,PIGG*,RASGRP2*,SERPIND1*,SNX21*	APP,AK4^,CCZ1B*,CHID1*,EXOSC4,LRRC8D*,MRPL48*,NECAB3*,PIGG*,RASGRP2*,SERPIND1*,SNX21*
QUERY Cluster: 17	2.3269e-11	10	19	CATSPERG^,CBWD1*,CD97*,DNASE2B^,IL32*,METTL15*,PIGU*,RABL5*,SPATA2L*,ZNF512*	UBC,UBD,YWHAZ,EGFR,ICT1,SIRT7,CATSPERG^,PAXIP1,CBWD1*,CD97*,BRCA1,DNASE2B^,LIG4,IL32*,METTL15*,PIGU*,RABL5*,SPATA2L*,ZNF512*
QUERY Cluster: 1	5.39305e-10	21	215	APEX1*,C1orf86*,DHRS7B*,DTNBP1*,EPO*,GFRA2*,KATNAL1^,NPRL3*,NUB1*,PCNA*,PLK3*,SHKBP1*,SMG9*,SPNS1*,STRADA*,SUPT3H^,TP53*,TREX1*,TTLL5*,VPS52*,ZNF174*	APEX1*,ARIH2,FEN1,HMGA1,HMGB2,HSPA1A,MUTYH,PCNA*,POLB,POLR3D,PRDX6,PSMG1,SET,TFAP4,TP53*,TXN,TXNRD1,XPOT,XRCC1,YBX1,TAF10,ITCH,RIOK2,SYVN1,CREB3,SUMO3,ANXA7,EFEMP2,FAM173A,GADD45A,PPP4C,RCC1,S100A4,SMN2,STX5,TK1,TP63,TSC22D1,TSG101,PRMT1,C1orf86*,FANCE,FANCL,REV1,BLOC1S2,G3BP2,KPNA2,NMT1,CLN5,TP53RK,BCL2L1,NFKBIA,CDK9,EWSR1,TRIM24,TFAP2C,COPS4,COPS8,DDB2,ERCC8,GPS1,PRKD1,PSMD4,PTGS2,RFWD2,CREB1,T…
QUERY Cluster: 2	2.72287e-08	16	154	CAMTA2*,CDC42EP2*,FBXL19*,FOXN3*,KRT81*,MEF2C^,MPST*,MYOCD*,MYPOP*,NCOR2*,NFKBIZ*,PLA2G4C*,SIN3A^,SPARCL1*,SQRDL*,ZNF200*	OGT,E2F4,CSNK2A1,HDAC1,SFPQ,SUMO1,SUMO2,HSP90AA1,SOX2,GRB2,HDAC10,HDAC4,HDAC5,JUN,NFKB1,RELA,SMAD3,SMARCA4,NR1H2,SETDB1,SMN1,KDM1A,GRK5,PDLIM5,CAMTA2*,SPTBN1,AR,HTT,NOTCH1,AP2M1,CDC42EP2*,RHOQ,SEPT7,SNCA,TRIM28,S100A10,ING1,NCOR1,NCOR2*,SAP25,COPS2,SPI1,TBP,NFX1,CABIN1,PFN2,ZBTB16,SF1,SNW1,CTBP1,HDAC2,NR0B2,RELB,REST,SMARCAD1,BCL6,FBXL19*,CBFA2T2,SYT1,SKIL,STAT5A,TAB2,FOXN3*,MEN1,HOXA1,RARB,VDR,K…
QUERY Cluster: 72	9.01175e-06	4	5	ALDH1A3*,ANKRD46^,EML2*,YIPF6*	ELAVL1,ALDH1A3*,ANKRD46^,EML2*,YIPF6*
QUERY Cluster: 33	8.82858e-05	4	11	AP3S2*,CYTH2^,CYTIP*,SLC20A1*	APC,AP3S2*,ARF1,ARF6,MAPK6,CYTH2^,ARRB1,CYTIP*,PRKCB,PRKCG,SLC20A1*
QUERY Cluster: 65	0.000354734	3	6	BICD1^,DCTN4*,KRBA1*	DCTN1,BICD1^,DCTN2,NIN,DCTN4*,KRBA1*
QUERY Cluster: 49	0.000673782	3	8	ECE2^,PPIL3^,PVRL3*	BAG3,ECE2^,SUGT1,PVRL1,MLLT4,PVRL2,PPIL3^,PVRL3*
QUERY Cluster: 39	0.000883413	3	9	DRD2*,KIF21A*,PTPRU*	EPB41L1,DRD2*,GNAI2,GNAI3,GRIA2,NCS1,SLC6A3,KIF21A*,PTPRU*
QUERY Cluster: 36	0.00112931	3	10	ACOX1*,IFT27*,PEX5*	ACOX1*,PEX5*,SCP2,NOS2,SIRT3,IFT27*,PRDX5,CAT,ECH1,PEX7
QUERY Cluster: 11	0.00137832	4	26	ARHGAP1*,CITED1*,PLCB3^,TCOF1*	ITGA4,EP300,ESR1,XRCC5,ARHGAP1*,BNIPL,HMGCR,KIF1B,RAC1,CREBBP,CSNK2A2,CDK2,PHKG2,ECT2,MYC,CITED1*,LNX1,SMAD4,CAMK2G,CALM3,NDUFV1,S100A16,PLCB3^,TCOF1*,TRAF6,NOP56
QUERY Cluster: 26	0.00210256	3	13	MRPL15*,MRPL52*,OXA1L*	MRPL12,MRPL15*,MRPL13,MRPL32,MRPL38,MRPL39,MRPL55,TMEM177,MRPL52*,MRPL23,MRPL49,MRPL51,OXA1L*
QUERY Cluster: 110	0.00266178	2	3	FGL1^,METTL7B*	VKORC1,FGL1^,METTL7B*
QUERY Cluster: 127	0.00266178	2	3	DLK1^,GRN*	GRN*,DLK1^,ELANE
QUERY Cluster: 128	0.00266178	2	3	HIST1H4B*,HIST1H4H^	HIST1H4B*,H2AFZ,HIST1H4H^
QUERY Cluster: 131	0.00266178	2	3	MPDU1*,SLC37A4*	MPDU1*,SHBG,SLC37A4*
QUERY Cluster: 25	0.00296251	3	15	CAMK2B^,GMEB2*,HTATIP2*	CAMK2B^,ACTN4,ATXN1,CAMK2A,CAMK2D,COL4A3,ETS1,GAPDH,GRIN2B,ITPKA,RXRG,THRB,GMEB2*,HTATIP2*,ASF1A
QUERY Cluster: 3	0.0031111	6	83	ADCY10^,GOLGA7*,LMNA*,MASTL*,ODF2*,PCNXL3*	ADCY10^,SSTR5,STK4,DBNL,GZMA,UBE2I,XRCC6,BANF1,PARP1,PRKCA,SH3KBP1,ACTB,FOS,EEF1D,GTF2F2,VCP,RUVBL1,CDH1,SRPRB,SUMO4,SYNE1,CDK1,MCM3AP,SRRM2,HNRNPA2B1,KAT5,NCL,PPP1CC,HNRNPA0,EMD,UBE2M,CTTN,CD2AP,CRKL,VAV1,FLNA,HNRNPM,HNRNPR,PRKDC,SF3B3,SRRM1,TPR,RB1,EIF5,GOLGA7*,UCHL5,FHL1,KPNA6,USP15,LMNA*,CASP6,CHD8,CPSF6,CRK,DDX3X,FASN,FYCO1,H2AFY,HNRNPA1,HP1BP3,MASTL*,MDC1,MME,MRE11A,PCBP1,PDCD5,PMS2,PPM1G,P…
QUERY Cluster: 79	0.00540475	2	5	CDX1*,NFATC4^	CEBPA,CDX1*,JUP,NR1I2,NFATC4^
QUERY Cluster: 84	0.00540475	2	5	KCNA5^,LAPTM4B*	GNB2L1,KCNA5^,TFRC,TNK2,LAPTM4B*
QUERY Cluster: 16	0.0059116	3	20	CCDC43^,HR*,TBL1X^	TERF1,UBE2D1,HDAC3,HIST2H3C,CTNNB1,CCDC43^,TINF2,HP,SKP1,NEDD8,CDC34,SNRNP40,SIAH1,HR*,TBL1X^,THRA,HIST2H2BE,HIST1H4A,NRD1,HIST2H4A
QUERY Cluster: 15	0.00664355	3	21	C15orf44*,PPP2R1B*,PPP2R5D*	C15orf44*,INTS1,INTS3,INTS5,INTS6,FBXW4,PPP2R1A,MOB4,RAB11A,CTTNBP2NL,PPP2R1B*,STRN,STRN3,AKAP9,ARPC5,JAK2,PPP2CB,PPP2R5D*,PRDX1,RALA,SGOL1
QUERY Cluster: 68	0.00708609	2	6	DOM3Z*,EXOSC3^	EXOSC6,DOM3Z*,EXOSC10,EXOSC7,EXOSC3^,EXOSC8
QUERY Cluster: 70	0.00708609	2	6	MGRN1*,RNF26*	MGRN1*,MC4R,UBE2E1,UBE2J2,UBE2W,RNF26*
QUERY Cluster: 12	0.00825216	3	23	CDC25A*,FGD3*,RPRM^	CHEK2,MAPK14,CDC25A*,BTRC,CCNA1,CCNB1,CHEK1,CUX1,E2F1,E2F2,E2F3,FBXW11,LMO2,MAP3K5,NAA10,NFKBIB,NFYA,PEX19,RAF1,TRIB3,VAMP8,FGD3*,RPRM^
QUERY Cluster: 54	0.00895866	2	7	ABTB1*,CLPB^	ABTB1*,SMAD9,HDAC11,CLPB^,COPS6,OSBPL10,UCHL3
QUERY Cluster: 55	0.00895866	2	7	PRKAB1*,STIM2*	PRKAA2,PRKAB1*,MARS,DSC1,GYS1,MYH10,STIM2*
QUERY Cluster: 63	0.00895866	2	7	DYRK1B*,ZNF195*	DYRK1B*,HIPK2,MAP3K1,MAPK1,PCBD1,RANBP9,ZNF195*
QUERY Cluster: 45	0.0110114	2	8	CDCA4^,OPA3*	XPO1,CDCA4^,KAT2B,PPP2R2A,PPP2R2B,PPP2R2C,PRMT6,OPA3*
QUERY Cluster: 46	0.0110114	2	8	PICK1*,TBC1D23*	PICK1*,UBQLN4,F11R,JAM3,ASIC1,EHD2,GRIA4,TBC1D23*
QUERY Cluster: 50	0.0110114	2	8	CORO2B*,PDCD10*	PFAS,CORO2B*,VCL,HEXA,HK1,PDCD10*,CHMP5,FGFR1OP2
QUERY Cluster: 52	0.0110114	2	8	GNGT2*,RGS6*	KCNJ4,GNGT2*,GNB2,GNB3,GNB4,DMAP1,STMN2,RGS6*
QUERY Cluster: 53	0.0110114	2	8	RBMS1*,SCO2*	PPIB,RBMS1*,UBQLN1,RRBP1,SCO2*,RPL38,HRSP12,PQBP1
QUERY Cluster: 41	0.0132338	2	9	ATPAF1*,RNF146^	ATPAF1*,ATP5A1,ATP5B,IPO7,SH3BP2,UBE2G2,HLTF,HIST1H1C,RNF146^
QUERY Cluster: 43	0.0132338	2	9	GNAL*,USP3^	ZFAND6,PRRC2B,GNAL*,USP3^,EIF3C,PKLR,EIF3B,EIF3H,EIF3I
QUERY Cluster: 38	0.0156156	2	10	MADD^,TNFRSF10B^	CBL,FAS,EZR,FASLG,RARA,PIDD,MADD^,TNFRSF10A,TNFRSF10B^,TNFSF10
QUERY Cluster: 9	0.0166033	3	31	LMO3^,MCM10^,SDCBP2*	CDKN1A,TRIM37,CEP70,CCND1,CDC5L,CDC6,CDC7,CDK6,MCM10^,MCM6,ORC4,CUL4A,DDB1,RBX1,VPRBP,CCND3,MCM3,KRT15,KXD1,LMNB1,ORC2,LMO3^,CCDC85B,LDB1,MBIP,ZBTB43,ZBTB8A,ZBTB8B,CALCOCO2,DPPA2,SDCBP2*
QUERY Cluster: 10	0.0166033	3	31	FN1*,IGLL5*,ST14*	C1QA,IGFBP5,TAC1,FST,ATXN10,COL1A1,ITGB3,FN1*,GSN,F2,AMBP,APOA1,COL7A1,FGA,FGB,HGF,HSPG2,ITGA5,LGALS3BP,MAG,MYH9,PLAT,PLG,RPS6KA5,SERPINA1,SERPINF2,TF,TGM2,TSHR,IGLL5*,ST14*
QUERY Cluster: 34	0.0181468	2	11	GZMM*,SP1^	RNF4,SP1^,MYO1C,MYO6,NTRK1,GZMM*,TUBA1B,GABPA,SUB1,TIMELESS,LUZP1
QUERY Cluster: 31	0.0208179	2	12	RNF24^,TRPC1^	ITPR1,RHOA,BMPR2,ITPR3,CAV1,TNFRSF1A,GRIA1,TRPC3,ITPR2,RNF24^,TRPC6,TRPC1^
QUERY Cluster: 7	0.0294337	3	40	C16orf59*,PRKCZ^,TRIM4^	CDC42,CD44,AKT1,LRRK2,GSK3A,C16orf59*,FEZ1,FEZ2,FYN,CASP7,MAPK3,PAWR,HIST3H3,SQSTM1,NCOA3,PARD6G,TIAM1,MAP2K5,PRKCZ^,MSH2,MSH6,PPP3CA,C1QBP,BTK,ADCY5,IRS4,MARCKS,CASP3,DAPK3,FADD,HABP4,IRAK1,IRS1,JAK1,NMT2,NUMB,STAT6,TRIM41,UTP14A,TRIM4^
QUERY Cluster: 22	0.0295805	2	15	CAPN1*,GLA*	CAPNS1,FHL2,FANCA,FANCC,FANCG,CAPN1*,CNDP2,COL3A1,EIF4E,F2RL1,GLS,GNS,NFE2L1,SLC9A3R1,GLA*
QUERY Cluster: 23	0.0295805	2	15	PKP1*,PRKACA*	TCP1,AIFM1,PTPN12,RCN2,ACACA,PRKACA*,ATF1,DYRK1A,SNAP25,VAPB,PKP1*,DSP,HAND1,HAND2,PHOX2A
QUERY Cluster: 24	0.0295805	2	15	SEC24C^,YIF1B*	SERPINH1,SPP1,CAND1,DTNA,PICALM,CLNS1A,CRMP1,SEC24C^,PSMD1,SEC24D,ZYX,ATP6V1B2,CPLX1,MED15,YIF1B*
QUERY Cluster: 180	0.0329362	1	1	AGL*	AGL*
QUERY Cluster: 183	0.0329362	1	1	ARHGEF1^	ARHGEF1^
QUERY Cluster: 188	0.0329362	1	1	CTNNBIP1*	CTNNBIP1*
QUERY Cluster: 190	0.0329362	1	1	FLT3*	FLT3*
QUERY Cluster: 191	0.0329362	1	1	GPRIN2*	GPRIN2*
QUERY Cluster: 192	0.0329362	1	1	KIAA1683*	KIAA1683*
QUERY Cluster: 193	0.0329362	1	1	LSM4*	LSM4*
QUERY Cluster: 194	0.0329362	1	1	LTA4H*	LTA4H*
QUERY Cluster: 195	0.0329362	1	1	MAP6*	MAP6*
QUERY Cluster: 196	0.0329362	1	1	MYL12B^	MYL12B^
QUERY Cluster: 197	0.0329362	1	1	PARD6A*	PARD6A*
QUERY Cluster: 198	0.0329362	1	1	PDE4B*	PDE4B*
QUERY Cluster: 199	0.0329362	1	1	PMF1*	PMF1*
QUERY Cluster: 200	0.0329362	1	1	PPP6C*	PPP6C*
QUERY Cluster: 201	0.0329362	1	1	STX1A*	STX1A*
QUERY Cluster: 19	0.0392906	2	18	DNM1*,DNM2^	EPS15,AP2A1,SHC1,DNM1*,AMPH,DNM2^,FER,FNBP1,PACSIN1,PACSIN2,PACSIN3,SH3GL2,EIF3L,GDF9,GRAP2,ITSN2,SPRY2,TIAM2
QUERY Cluster: 21	0.0392906	2	18	EHMT2^,F8A1*	WIZ,CACNA1A,EHMT2^,CBX1,CBX3,CBX5,DNMT3A,GFI1,GFI1B,GRIP1,HGS,HIST1H3A,MED12,MED23,MIER1,POU5F1,UHRF1,F8A1*
QUERY Cluster: 18	0.0427015	2	19	ARAF^,RASIP1*	ARAF^,ASS1,BAD,BRAF,COPS3,DIDO1,KLHL12,MAP2K1,MLH1,PDGFRB,PIK3R1,RGS12,RRAS2,RRAS,TH1L,TIMM44,TIMM50,TIRAP,RASIP1*
QUERY Cluster: 132	0.0485784	1	2	CREM*	SP100,CREM*
QUERY Cluster: 133	0.0485784	1	2	KEAP1*	KEAP1*,GABARAP
QUERY Cluster: 134	0.0485784	1	2	JTB*	TCEB1,JTB*
QUERY Cluster: 135	0.0485784	1	2	UBL7*	TWF2,UBL7*
QUERY Cluster: 136	0.0485784	1	2	OLR1*	HSPA4,OLR1*
QUERY Cluster: 138	0.0485784	1	2	ASB9*	ASB9*,CKMT1A
QUERY Cluster: 139	0.0485784	1	2	ASGR2*	ASGR2*,ERLEC1
QUERY Cluster: 140	0.0485784	1	2	NAGLU*	FBXO6,NAGLU*
QUERY Cluster: 141	0.0485784	1	2	TRPV1*	OS9,TRPV1*
QUERY Cluster: 142	0.0485784	1	2	REPS1*	ATF4,REPS1*
QUERY Cluster: 143	0.0485784	1	2	OVOL1^	MAFF,OVOL1^
QUERY Cluster: 144	0.0485784	1	2	POMGNT1*	IL8,POMGNT1*
QUERY Cluster: 145	0.0485784	1	2	PMCH^	NPY,PMCH^
QUERY Cluster: 146	0.0485784	1	2	TBRG4*	PTN,TBRG4*
QUERY Cluster: 147	0.0485784	1	2	COX5A*	RAB8A,COX5A*
QUERY Cluster: 148	0.0485784	1	2	BMP4*	BMP4*,HTRA1
QUERY Cluster: 149	0.0485784	1	2	C14orf118^	C14orf118^,PRMT8
QUERY Cluster: 150	0.0485784	1	2	MFSD3*	MDFI,MFSD3*
QUERY Cluster: 151	0.0485784	1	2	CA9*	CA9*,CA2
QUERY Cluster: 152	0.0485784	1	2	CABP1*	CABP1*,CACNA1C
QUERY Cluster: 153	0.0485784	1	2	GPR161*	PRKACB,GPR161*
QUERY Cluster: 154	0.0485784	1	2	GAS2^	ACTA1,GAS2^
QUERY Cluster: 155	0.0485784	1	2	CLIC5*	CLIC5*,IQGAP1
QUERY Cluster: 156	0.0485784	1	2	LDB3^	ALB,LDB3^
QUERY Cluster: 157	0.0485784	1	2	PIN4*	PIN4*,VDAC3
QUERY Cluster: 158	0.0485784	1	2	SEC14L1*	EPB41,SEC14L1*
QUERY Cluster: 159	0.0485784	1	2	ROBO1^	MAPK12,ROBO1^
QUERY Cluster: 160	0.0485784	1	2	PIGQ*	SMAD1,PIGQ*
QUERY Cluster: 161	0.0485784	1	2	MMP15*	LRP1,MMP15*
QUERY Cluster: 162	0.0485784	1	2	VRK2^	VRK2^,MAP3K7
QUERY Cluster: 163	0.0485784	1	2	MEIS2^	MEIS2^,TRIM25
QUERY Cluster: 164	0.0485784	1	2	MICAL3^	MICAL3^,RAB1B
QUERY Cluster: 165	0.0485784	1	2	MID1IP1*	MID1IP1*,APOE
QUERY Cluster: 166	0.0485784	1	2	SMPD1*	ANXA4,SMPD1*
QUERY Cluster: 167	0.0485784	1	2	MRPL43*	MRPL40,MRPL43*
QUERY Cluster: 168	0.0485784	1	2	MTFR1*	MTFR1*,DUSP23
QUERY Cluster: 169	0.0485784	1	2	TADA2A*	DHX15,TADA2A*
QUERY Cluster: 170	0.0485784	1	2	SEZ6L2*	UNG,SEZ6L2*
QUERY Cluster: 171	0.0485784	1	2	TGM3^	USP53,TGM3^
QUERY Cluster: 172	0.0485784	1	2	SLC6A9*	GABRR1,SLC6A9*
QUERY Cluster: 173	0.0485784	1	2	RAD51B*	HIST4H4,RAD51B*
QUERY Cluster: 174	0.0485784	1	2	RABGGTA*	RABGGTA*,SSB
QUERY Cluster: 175	0.0485784	1	2	SSX5^	SSX5^,PCBD2
QUERY Cluster: 176	0.0485784	1	2	TM9SF1*	ATP6V1B1,TM9SF1*
QUERY Cluster: 177	0.0485784	1	2	WDR20^	UBXN1,WDR20^
QUERY Cluster: 5	0.0571843	3	55	DCUN1D2*,RPS14^,SLC25A5*	GRHPR,CUL4B,RPSA,RPS5,EEF2K,RAD21,RPS6KA1,RBM39,DCUN1D2*,RPS2,ILF3,RPS18,TSR1,STK3,CAMK1,NHP2L1,MST4,STK24,ADRBK1,OXSR1,FBL,RPS19,PRKAA1,NOLC1,RPL23A,RPL31,RPL37A,RPS11,RPS14^,RPS16,RPS23,RPS25,RPS4X,RPS6,WIBG,MRPS16,RPS8,CD81,ICAM1,IGSF8,NCSTN,RPL15,RPL18,RPL19,RPL4,RPL6,RPL7,RPL7A,RPL9,RPS15A,RPS20,RPS24,RPS28,RPS9,SLC25A5*
QUERY Cluster: 6	0.0571843	3	55	EFTUD2*,GAA*,GPN3*	GPN1,COPS5,CUL5,HNRNPK,PRPF19,SNRPD1,DDX21,PRPF6,CYFIP1,MEPCE,GSK3B,ARPC3,PIN1,HDGF,RUVBL2,XPO5,AARSD1,DUS3L,HARS,SH3GLB2,ARRB2,EEF1A1,SRSF1,HNRNPC,HNRNPU,NAA38,SNRPB,TOP1,SNRPA1,WBP4,EFTUD2*,AIRE,ALYREF,DDX17,DHX9,EIF4A3,GSTK1,HSPB1,MAGOH,PAN2,PRPF8,PSMA3,RNPS1,RPAP3,SF3A2,SF3B1,SF3B14,SNRNP200,THOC6,UBR4,USP39,USP9X,ZNF622,GAA*,GPN3*
QUERY Cluster: 104	0.0636885	1	3	ITPA*	GLO1,ITPA*,ENO1
QUERY Cluster: 105	0.0636885	1	3	PLAU*	SERPINE2,PLAU*,PDGFC
QUERY Cluster: 106	0.0636885	1	3	ALDH3A1*	ALDH3A1*,POT1,SRF
QUERY Cluster: 107	0.0636885	1	3	ALG13*	ALG13*,ATXN1L,RERE
QUERY Cluster: 108	0.0636885	1	3	ARSA*	ARSA*,CLEC4G,CTSL1
QUERY Cluster: 109	0.0636885	1	3	INVS^	HIF1AN,INVS^,CALM2
QUERY Cluster: 111	0.0636885	1	3	ATF3*	ATF3*,CEBPG,HDAC6
QUERY Cluster: 112	0.0636885	1	3	SNAPIN*	IKBKAP,SNAPIN*,SNAP23
QUERY Cluster: 113	0.0636885	1	3	C8orf33*	IMMT,C8orf33*,HAP1
QUERY Cluster: 114	0.0636885	1	3	PHYH*	WRAP73,TOM1L1,PHYH*
QUERY Cluster: 115	0.0636885	1	3	BHLHB9*	BHLHB9*,IPO5,PPP2R4
QUERY Cluster: 116	0.0636885	1	3	VEPH1^	BMPR1B,TGFBR1,VEPH1^
QUERY Cluster: 117	0.0636885	1	3	S100A13^	IL1A,S100A13^,PHYHIP
QUERY Cluster: 118	0.0636885	1	3	RNH1*	C20orf94,LSM2,RNH1*
QUERY Cluster: 119	0.0636885	1	3	EIF4ENIF1*	EIF3E,EIF4ENIF1*,SPAG5
QUERY Cluster: 120	0.0636885	1	3	CSNK1G3^	CSNK1G3^,NSF,PPP1R14A
QUERY Cluster: 121	0.0636885	1	3	DCP1B*	DCP1B*,UPF2,USP4
QUERY Cluster: 122	0.0636885	1	3	PLEKHB2*	ATF7IP,UPF1,PLEKHB2*
QUERY Cluster: 123	0.0636885	1	3	PDE4A*	AKAP6,PDE4A*,PRKAR2A
QUERY Cluster: 124	0.0636885	1	3	PARD3B^	SMAD7,PARD3B^,PARD6B
QUERY Cluster: 125	0.0636885	1	3	F8*	F8*,CALR,F10
QUERY Cluster: 126	0.0636885	1	3	GRP^	MEP1A,MEP1B,GRP^
QUERY Cluster: 129	0.0636885	1	3	RAB37*	RAB5A,RAB37*,RIMS1
QUERY Cluster: 130	0.0636885	1	3	KCNQ4*	KCNQ4*,HSP90B1,STIP1
QUERY Cluster: 4	0.0676576	3	60	CDKN2A^,NMRAL1*,PGP*	CUL2,HIF1A,NPM1,ATR,CDK4,CSTF2,FKBP2,TUBA1A,AURKA,MTR,EEF2,HSPA9,CDKN2A^,ACLY,ACTBL2,ACTG1,ARFIP2,CCND2,CCNG1,CDKN2C,COMMD1,CTBP2,E4F1,EGR1,EIF3A,EPHA3,GGA1,HIST3H2BB,IKBKB,ING4,LAMTOR3,MAPK10,MCM5,MDM4,MYCN,MYL12A,NMI,PIAS2,PPP1CB,PPP1R9B,PSMC3,PSME3,RNF2,RPL11,RPP38,RPS7,SENP3,SNRPA,TPI1,TRADD,TUBA1C,TUBB,TUBB4B,UBE4B,UCHL1,VHL,WRN,ZNF420,NMRAL1*,PGP*
QUERY Cluster: 87	0.0782797	1	4	AGFG1*	AGFG1*,LPP,PKIA,VAMP7
QUERY Cluster: 88	0.0782797	1	4	RAB40C*	DCUN1D1,TCEB2,TOE1,RAB40C*
QUERY Cluster: 89	0.0782797	1	4	APTX^	APTX^,HIVEP1,LIG3,MBP
QUERY Cluster: 90	0.0782797	1	4	BTLA^	PTPN11,BTLA^,PTPN6,TNFRSF14
QUERY Cluster: 91	0.0782797	1	4	MIS12*	NUF2,MIS12*,BUB1B,DSN1
QUERY Cluster: 92	0.0782797	1	4	TUBB8^	METTL21B,PEX14,TUBB2A,TUBB8^
QUERY Cluster: 93	0.0782797	1	4	BAIAP2^	BAIAP2^,BRD4,EPS8,WASF1
QUERY Cluster: 94	0.0782797	1	4	RASSF7^	DISC1,RASSF7^,CHMP1B,SNAP29
QUERY Cluster: 95	0.0782797	1	4	CCDC50*	CCDC50*,RIPK1,RPS3A,TNFAIP3
QUERY Cluster: 96	0.0782797	1	4	CD22*	CD22*,INPP5D,PLCG1,PTPRC
QUERY Cluster: 97	0.0782797	1	4	COPS7A*	COPS7A*,CSN3,DDA1,MAPRE1
QUERY Cluster: 98	0.0782797	1	4	NDUFB11*	PPBP,UQCRB,NDUFB11*,SDHB
QUERY Cluster: 99	0.0782797	1	4	GIPC1*	SH3BP4,GIPC1*,CDV3,LRP2
QUERY Cluster: 100	0.0782797	1	4	UXT^	RPAP2,LSM1,SKP2,UXT^
QUERY Cluster: 101	0.0782797	1	4	TRAF1*	TRAF1*,NGFR,TNFRSF11A,CDC40
QUERY Cluster: 102	0.0782797	1	4	PGAM5^	SLX4,PGAM5^,EIF2C4,HSPA1B
QUERY Cluster: 103	0.0782797	1	4	PLCE1^	PLCE1^,KIT,NRAS,SIAH2
QUERY Cluster: 8	0.0916475	2	32	PSMA5*,PSMD13^	INSIG2,SART3,FKBP8,PSMB4,STRN4,PSMA1,RAD23B,PPFIA1,MAP2,PSMA5*,PSMA2,PSMA4,PSMA7,PSMA8,PSMB2,PSMB5,PSMB6,PSMB7,PSMC1,PSMC2,PSMC4,PSMC6,PSMD12,PSMD13^,PSMD14,PSMD3,PSMD7,PSMD8,FES,GJA1,RNF11,RPS21
QUERY Cluster: 71	0.0923652	1	5	SEC23B^	TMED9,PXN,SYK,SEC23B^,SRSF3
QUERY Cluster: 73	0.0923652	1	5	PPP1R8^	WDR77,C14orf1,NME2,EZH2,PPP1R8^
QUERY Cluster: 74	0.0923652	1	5	SSFA2^	YWHAE,YWHAG,ATXN7,SSFA2^,LUC7L2
QUERY Cluster: 75	0.0923652	1	5	CDK16^	YWHAH,CDK5,CDK5R1,CDK16^,SEC23A
QUERY Cluster: 76	0.0923652	1	5	METTL20^	HSPD1,METTL20^,CCT3,CCT6A,TUBB4A
QUERY Cluster: 77	0.0923652	1	5	CDK12*	TCEB3,PRPF40A,CDK12*,MGMT,PRPF4
QUERY Cluster: 78	0.0923652	1	5	S100A2^	ATF2,FKBP4,S100A2^,TPM1,TPM2
QUERY Cluster: 80	0.0923652	1	5	MBD1^	STAT1,MBD1^,ATF7IP2,CHAF1A,OASL
QUERY Cluster: 81	0.0923652	1	5	SRP19^	TNPO1,ACTN1,SRP19^,KPNA1,STAM2
QUERY Cluster: 82	0.0923652	1	5	NEB*	DES,ABI1,NEB*,TMOD1,TTN
QUERY Cluster: 83	0.0923652	1	5	SIVA1^	SIVA1^,XIAP,CD27,NEDD4L,TNFRSF4
QUERY Cluster: 85	0.0923652	1	5	TPM3^	SEC23IP,HDAC8,TPM3^,SEPT9,TPM4
QUERY Cluster: 86	0.0923652	1	5	WWP2*	VASP,SCNN1B,SCNN1G,VPS11,WWP2*
QUERY Cluster: 66	0.105958	1	6	SPOP^	GIT2,DDIT3,PDX1,DAXX,SIRT2,SPOP^
QUERY Cluster: 67	0.105958	1	6	FGF1^	FGFR3,FGF1^,FGFR1,FGFR2,FGFR4,NRP1
QUERY Cluster: 69	0.105958	1	6	TPBG*	TPBG*,SMU1,S100A9,SF3A1,PSIP1,RBM14
QUERY Cluster: 56	0.11907	1	7	DPP3^	TERF2IP,SGTA,PEPD,DPP3^,DSTN,NDRG1,TRIP6
QUERY Cluster: 57	0.11907	1	7	MAP4K4^	RASA1,NCK1,ITGB1,ZRANB1,MAP4K4^,PRKCE,RAP2A
QUERY Cluster: 58	0.11907	1	7	ARHGEF7*	WAS,ARHGEF7*,CBLB,GIT1,SHANK1,SHANK2,TUBB3
QUERY Cluster: 59	0.11907	1	7	PRNP^	APLP2,CLU,IER3,PRNP^,ZNF408,TSC22D4,MARK4
QUERY Cluster: 60	0.11907	1	7	NF1*	SDC2,GRIN1,GRIN2D,MYOG,NSL1,NF1*,TBPL1
QUERY Cluster: 61	0.11907	1	7	TFG*	GPRASP1,KIAA1377,BABAM1,PLSCR1,STAT5B,TFG*,TRAF3
QUERY Cluster: 62	0.11907	1	7	STAMBP*	CLINT1,FDPS,TRIP13,RECQL5,UBE2S,CLTC,STAMBP*
QUERY Cluster: 64	0.11907	1	7	PHB2*	MMS19,NUP93,PDXDC1,COPG1,PHB2*,RNF185,TUFM
QUERY Cluster: 44	0.131714	1	8	PDE4D*	ITSN1,PIK3CA,PPP3R1,SPTAN1,BIN1,PAFAH1B1,PDE4D*,PDE4DIP
QUERY Cluster: 47	0.131714	1	8	BAG6*	BAG6*,CD93,CTCFL,CTSB,FAM46A,GET4,PCK1,VAMP2
QUERY Cluster: 48	0.131714	1	8	SERBP1^	UBA2,PIAS3,TERT,MAP1LC3A,FBXO25,FXYD3,ITFG1,SERBP1^
QUERY Cluster: 51	0.131714	1	8	PARD3^	PNMA2,PARD3^,ARHGAP17,CCDC88A,LLGL1,PRKCI,PSME2,TJP1
QUERY Cluster: 40	0.143902	1	9	NUDT3^	HES1,RNF126,ALAS1,ASB13,DNAJA1,NUDT3^,DDR1,EEF1G,XPNPEP1
QUERY Cluster: 42	0.143902	1	9	NOS1^	ATP2B4,NOS1^,DYNLL1,ADRB1,VAC14,PTPRN,ADRB2,PFKM,SYN1
QUERY Cluster: 37	0.155646	1	10	C2orf44^	CSNK1E,PLK1,DYNC1I1,C2orf44^,HCK,MED31,PDPK1,RPS27,TAB1,UBE3A
QUERY Cluster: 35	0.166956	1	11	SNX3^	NDUFA2,PPIA,NDUFA7,PSMB1,MRPL53,SBDS,SNX3^,STX7,ZC3H11A,SCNN1A,USP10
QUERY Cluster: 29	0.177844	1	12	UBE2L3*	RNF216,POLR2A,UBASH3A,AICDA,MID1,CBLC,BIRC2,UBE2L3*,PJA1,SMURF2,RBCK1,USP34
QUERY Cluster: 30	0.177844	1	12	DMD^	KRT8,ACTC1,DMD^,CADPS,CADPS2,DAG1,DGKZ,DTNB,KCNJ12,MARK2,SNTA1,TRAF3IP1
QUERY Cluster: 32	0.177844	1	12	ERBB2IP^	DST,ERBB2IP^,ABCA1,ATP2B1,COPB1,CTSG,DLG4,ERBB2,KCNA4,MCC,MEF2A,NR2E1
QUERY Cluster: 27	0.188322	1	13	THOC5*	ZNF259,ZC3H15,VIM,ZNF606,UTRN,DDX39B,LSM3,UBR7,PPIL1,THOC7,NCBP1,THOC5*,THOC1
QUERY Cluster: 20	0.234911	1	18	STAT3*	STAT3*,SS18L1,PELP1,STAP2,PTK2B,CCR5,LCK,TRIP10,SRRT,IFNAR1,STMN1,TSLP,PSMG3,MET,GATA1,HOXC11,IL6R,SSSCA1
QUERY Cluster: 13	0.265813	1	22	CALU*	ARPC1A,IPO11,NIF3L1,SH3GLB1,TPRKB,FAF2,CALU*,APCS,ARPC1B,ARPC5L,CLN3,DBN1,HSF1,P4HB,PRKAR1B,RG9MTD2,RPA2,RPL21,SH3GL1,TPD52L2,UBQLN2,WARS
QUERY Cluster: 14	0.265813	1	22	CASP1^	ATN1,TRAF2,PAK1,CEBPB,BID,CASP14,CAST,PSEN2,CASP1^,ATXN3,BIRC3,CASP10,CASP4,CASP8,IL1B,MAPT,NFE2L2,NOD2,PARK2,PSEN1,RIPK2,TFAP2A
